# Supplementary material for: Crystal structures of the dioxane hemisolvates of N-(7-bromo­methyl-1,8-naphthyridin-2-yl)acetamide and bis­[N-(7-di­bromo­methyl-1,8-naphthyridin-2-yl)acetamide]
Source: Acta Crystallogr E Crystallogr Commun. 2017 Sep 5;73(Pt 10):1409–13. doi: 10.1107/S2056989017012208 (PMC5730284; doi:10.1107/S2056989017012208)
Supplement: Supplementary file 1 [file e-73-01409-sup1.cif]

##############################################################################
#                                                                            #
# This CIF contains the data in a paper accepted for publication in          #
# Acta Crystallographica Section E. It conforms to the requirements of       #
# Notes for Authors for Acta Crystallographica Section E, and has been       #
# peer reviewed under the auspices of the IUCr Commission on Journals.       #
#                                                                            #
# Full details of the Crystallographic Information File format               #
# are given in the paper "The Crystallographic Information File (CIF):       #
# a New Standard Archive File for Crystallography" by S. R. Hall, F. H.      #
# Allen and I. D. Brown [Acta Cryst. (1991), A47, 655-685].                  #
#                                                                            #
# The current version of the core CIF dictionary is obtainable from          #
# ftp://ftp.iucr.org/pub/cif_core.dic.                                       #
#                                                                            #
# Software is freely available for graphical display of the structure(s)     #
# in this CIF. For information consult the CIF software page                 #
# http://www.iucr.org/resources/cif/software.                                #
#                                                                            #
# This file may be used for bona fide research purposes within the           #
# scientific community so long as proper attribution is given to the journal # 
# article from which it was obtained.                                        #
#                                                                            #
##############################################################################
data_I
_audit_creation_method     SHELXL-2013
_database_code_depnum_ccdc_archive     'CCDC 1570288'
_chemical_name_systematic
;
<i>N</i>-(7-Bromomethyl-1,8-naphthyridin-2-yl)acetamide dioxane hemisolvate
;
_chemical_name_common     ?
_chemical_formula_moiety     'C11 H10 Br N3 O, 0.5(C4 H8 O2)'
_chemical_formula_sum     'C13 H14 Br N3 O2'
_chemical_formula_iupac     'C11 H10 Br N3 O, 0.5C4 H8 O2'
_chemical_formula_weight     324.19
_chemical_melting_point     ?
_shelx_space_group_comment
;
The symmetry employed for this shelxl refinement is uniquely defined
by the following loop, which should always be used as a source of
symmetry information in preference to the above space-group names.
They are only intended as comments.
;
_space_group_crystal_system     monoclinic
_space_group_name_H-M_alt     'P 21/c'
_space_group_name_Hall     '-P 2ybc'
loop_
    _space_group_symop_operation_xyz
    'x, y, z'
    '-x, y+1/2, -z+1/2'
    '-x, -y, -z'
    'x, -y-1/2, z-1/2'
_cell_length_a     10.8863(10)
_cell_length_b     7.6256(7)
_cell_length_c     16.5300(15)
_cell_angle_alpha     90
_cell_angle_beta     106.310(4)
_cell_angle_gamma     90
_cell_volume     1317.0(2)
_cell_formula_units_Z     4
_cell_measurement_reflns_used     1901
_cell_measurement_theta_min     3.31
_cell_measurement_theta_max     25.62
_cell_measurement_temperature     100(2)
_exptl_crystal_description     needle
_exptl_crystal_colour     colourless
_exptl_crystal_size_max     0.340
_exptl_crystal_size_mid     0.060
_exptl_crystal_size_min     0.060
_exptl_crystal_density_diffrn     1.635
_exptl_crystal_density_meas     ?
_exptl_crystal_density_method     ?
_exptl_crystal_F_000     656
_exptl_absorpt_coefficient_mu     3.123
_exptl_absorpt_correction_type     multi-scan
_exptl_absorpt_process_details
;
(SADABS; Bruker, 2014)
;
_shelx_estimated_absorpt_T_min     0.417
_shelx_estimated_absorpt_T_max     0.835
_exptl_absorpt_correction_T_min     0.4168
_exptl_absorpt_correction_T_max     0.8351
_exptl_special_details     ?
_diffrn_ambient_temperature     100(2)
_diffrn_radiation_type     MoK\a
_diffrn_radiation_wavelength     0.71073
_diffrn_measurement_device_type     'CCD area detector'
_diffrn_measurement_method     'phi and omega scans'
_diffrn_detector_area_resol_mean     ?
_diffrn_reflns_number     9345
_diffrn_reflns_av_R_equivalents     0.0428
_diffrn_reflns_theta_min     1.949
_diffrn_reflns_theta_max     25.703
_diffrn_reflns_theta_full     25.242
_diffrn_measured_fraction_theta_max     0.996
_diffrn_measured_fraction_theta_full     0.996
_diffrn_reflns_limit_h_min     -13
_diffrn_reflns_limit_h_max     9
_diffrn_reflns_limit_k_min     -8
_diffrn_reflns_limit_k_max     9
_diffrn_reflns_limit_l_min     -14
_diffrn_reflns_limit_l_max     20
_refine_special_details     ?
_reflns_number_total     2493
_reflns_number_gt     1965
_reflns_threshold_expression     'I > 2\s(I)'
_refine_ls_structure_factor_coef     Fsqd
_refine_ls_matrix_type     full
_refine_ls_R_factor_all     0.0682
_refine_ls_R_factor_gt     0.0512
_refine_ls_wR_factor_gt     0.1337
_refine_ls_wR_factor_ref     0.1436
_refine_ls_goodness_of_fit_ref     1.031
_refine_ls_restrained_S_all     1.031
_refine_ls_number_reflns     2493
_refine_ls_number_parameters     177
_refine_ls_number_restraints     1
_refine_ls_hydrogen_treatment     mixed
_refine_ls_weighting_scheme     calc
_refine_ls_weighting_details
              'w=1/[\s^2^(Fo^2^)+(0.0740P)^2^+4.7912P] where P=(Fo^2^+2Fc^2^)/3'
_atom_sites_solution_hydrogens     mixed
_atom_sites_solution_primary     direct
_atom_sites_solution_secondary     difmap
_refine_ls_shift/su_max     0.000
_refine_ls_shift/su_mean     0.000
_refine_diff_density_max     0.933
_refine_diff_density_min     -0.850
_refine_ls_extinction_method     none
_refine_ls_extinction_coef     .
loop_
    _atom_type_symbol
    _atom_type_description
    _atom_type_scat_dispersion_real
    _atom_type_scat_dispersion_imag
    _atom_type_scat_source
    'C' 'C' 0.0033 0.0016
                         'International Tables Vol C Tables 4.2.6.8 and 6.1.1.4'
    'H' 'H' 0.0000 0.0000
                         'International Tables Vol C Tables 4.2.6.8 and 6.1.1.4'
    'N' 'N' 0.0061 0.0033
                         'International Tables Vol C Tables 4.2.6.8 and 6.1.1.4'
    'O' 'O' 0.0106 0.0060
                         'International Tables Vol C Tables 4.2.6.8 and 6.1.1.4'
    'Br' 'Br' -0.2901 2.4595
                         'International Tables Vol C Tables 4.2.6.8 and 6.1.1.4'
_computing_data_collection
;
APEX2 (Bruker, 2014)
;
_computing_cell_refinement
;
SAINT (Bruker, 2014)
;
_computing_data_reduction
;
SAINT (Bruker, 2014)
;
_computing_structure_solution
;
SHELXS97 (Sheldrick, 2008)
;
_computing_structure_refinement
;
SHELXL2013 (Sheldrick, 2015)
;
_computing_molecular_graphics
;
ORTEP-3 for Windows (Farrugia, 2012)
;
_computing_publication_material
;
SHELXTL (Sheldrick, 2008)
;
loop_
    _atom_site_type_symbol
    _atom_site_label
    _atom_site_fract_x
    _atom_site_fract_y
    _atom_site_fract_z
    _atom_site_U_iso_or_equiv
    _atom_site_adp_type
    _atom_site_calc_flag
    _atom_site_occupancy
    _atom_site_disorder_assembly
    _atom_site_disorder_group
    Br Br1 0.40285(5) 0.22955(7) 0.01016(3) 0.0276(2) Uani d 1 . .
    O O1 0.8581(3) 1.1345(5) 0.3581(2) 0.0284(9) Uani d 1 . .
    N N1 0.6444(3) 0.7095(5) 0.2424(2) 0.0102(8) Uani d 1 . .
    N N2 0.5954(3) 0.4391(5) 0.1799(2) 0.0102(8) Uani d 1 . .
    N N3 0.6749(3) 0.9809(5) 0.3027(2) 0.0112(8) Uani d 1 . .
    H H3A 0.598(2) 0.977(7) 0.310(3) 0.019(14) Uiso d 1 . .
    C C1 0.6261(4) 0.3046(6) 0.1387(3) 0.0109(9) Uani d 1 . .
    C C2 0.7405(4) 0.2935(6) 0.1146(3) 0.0135(9) Uani d 1 . .
    H H2 0.7594 0.1920 0.0870 0.016 Uiso calc 1 . .
    C C3 0.8233(4) 0.4320(6) 0.1320(3) 0.0139(10) Uani d 1 . .
    H H3 0.8999 0.4294 0.1152 0.017 Uiso calc 1 . .
    C C4 0.7944(4) 0.5784(6) 0.1749(3) 0.0106(9) Uani d 1 . .
    C C5 0.8705(4) 0.7317(6) 0.1931(3) 0.0134(9) Uani d 1 . .
    H H5 0.9469 0.7402 0.1763 0.016 Uiso calc 1 . .
    C C6 0.8334(4) 0.8676(6) 0.2351(3) 0.0133(10) Uani d 1 . .
    H H6 0.8830 0.9719 0.2474 0.016 Uiso calc 1 . .
    C C7 0.7196(4) 0.8491(6) 0.2596(3) 0.0102(9) Uani d 1 . .
    C C8 0.6797(4) 0.5770(6) 0.1993(3) 0.0083(9) Uani d 1 . .
    C C9 0.5270(4) 0.1624(6) 0.1145(3) 0.0150(10) Uani d 1 . .
    H H9A 0.4841 0.1468 0.1595 0.018 Uiso calc 1 . .
    H H9B 0.5680 0.0501 0.1069 0.018 Uiso calc 1 . .
    C C10 0.7442(4) 1.1158(6) 0.3487(3) 0.0143(10) Uani d 1 . .
    C C11 0.6664(5) 1.2360(6) 0.3869(3) 0.0176(10) Uani d 1 . .
    H H11A 0.7232 1.3202 0.4242 0.026 Uiso calc 1 . .
    H H11B 0.6211 1.1668 0.4195 0.026 Uiso calc 1 . .
    H H11C 0.6041 1.2992 0.3420 0.026 Uiso calc 1 . .
    O O1A 0.8985(3) 0.9736(4) 0.0366(2) 0.0184(7) Uani d 1 . .
    C C1A 1.0174(4) 1.0481(6) 0.0834(3) 0.0166(10) Uani d 1 . .
    H H1A1 1.0749 0.9539 0.1135 0.020 Uiso calc 1 . .
    H H1A2 1.0025 1.1303 0.1260 0.020 Uiso calc 1 . .
    C C2A 0.9197(5) 0.8555(7) -0.0259(3) 0.0206(11) Uani d 1 . .
    H H2A1 0.8369 0.8059 -0.0594 0.025 Uiso calc 1 . .
    H H2A2 0.9751 0.7574 0.0020 0.025 Uiso calc 1 . .
loop_
    _atom_site_aniso_label
    _atom_site_aniso_U_11
    _atom_site_aniso_U_22
    _atom_site_aniso_U_33
    _atom_site_aniso_U_12
    _atom_site_aniso_U_13
    _atom_site_aniso_U_23
    Br1 0.0237(3) 0.0352(4) 0.0229(3) -0.0019(2) 0.0047(2) -0.0049(2)
    O1 0.0186(19) 0.033(2) 0.037(2) -0.0123(16) 0.0134(17) -0.0229(18)
    N1 0.0104(18) 0.0098(18) 0.0115(19) 0.0001(14) 0.0051(15) 0.0003(15)
    N2 0.0113(18) 0.0105(19) 0.0100(19) -0.0009(15) 0.0051(15) 0.0007(15)
    N3 0.0088(18) 0.0130(19) 0.0137(19) -0.0012(15) 0.0064(15) -0.0031(15)
    C1 0.013(2) 0.012(2) 0.007(2) 0.0023(18) 0.0016(17) 0.0027(17)
    C2 0.016(2) 0.015(2) 0.010(2) 0.0055(18) 0.0037(18) -0.0025(18)
    C3 0.012(2) 0.021(3) 0.010(2) 0.0032(19) 0.0047(18) 0.0000(19)
    C4 0.011(2) 0.015(2) 0.006(2) 0.0039(17) 0.0027(17) 0.0032(17)
    C5 0.009(2) 0.019(2) 0.013(2) 0.0012(18) 0.0040(18) 0.0026(18)
    C6 0.010(2) 0.017(2) 0.013(2) -0.0019(18) 0.0033(18) 0.0009(18)
    C7 0.011(2) 0.012(2) 0.007(2) 0.0015(17) 0.0012(17) 0.0021(17)
    C8 0.010(2) 0.013(2) 0.002(2) 0.0011(17) 0.0022(16) 0.0006(17)
    C9 0.019(2) 0.015(2) 0.012(2) 0.0000(19) 0.0050(19) -0.0037(18)
    C10 0.015(2) 0.017(2) 0.013(2) -0.0035(18) 0.0070(19) -0.0039(18)
    C11 0.020(3) 0.017(3) 0.017(2) -0.0029(19) 0.007(2) -0.006(2)
    O1A 0.0185(17) 0.0224(18) 0.0162(17) 0.0009(14) 0.0082(14) -0.0020(14)
    C1A 0.020(2) 0.017(2) 0.013(2) 0.0031(19) 0.004(2) -0.0062(19)
    C2A 0.021(3) 0.021(3) 0.020(3) -0.005(2) 0.007(2) -0.002(2)
_geom_special_details
;
 All esds (except the esd in the dihedral angle between two l.s. planes)
 are estimated using the full covariance matrix.  The cell esds are taken
 into account individually in the estimation of esds in distances, angles
 and torsion angles; correlations between esds in cell parameters are only
 used when they are defined by crystal symmetry.  An approximate (isotropic)
 treatment of cell esds is used for estimating esds involving l.s. planes.
;
loop_
    _geom_bond_atom_site_label_1
    _geom_bond_atom_site_label_2
    _geom_bond_site_symmetry_2
    _geom_bond_distance
    _geom_bond_publ_flag
    Br1 C9 . 1.938(5) ?
    O1 C10 . 1.214(5) ?
    N1 C7 . 1.324(6) ?
    N1 C8 . 1.352(5) ?
    N2 C1 . 1.325(6) ?
    N2 C8 . 1.373(6) ?
    N3 C10 . 1.372(6) ?
    N3 C7 . 1.398(6) ?
    N3 H3A . 0.883(10) ?
    C1 C9 . 1.502(6) ?
    C1 C2 . 1.412(6) ?
    C2 H2 . 0.9500 ?
    C2 C3 . 1.366(6) ?
    C3 H3 . 0.9500 ?
    C3 C4 . 1.405(6) ?
    C4 C8 . 1.416(6) ?
    C4 C5 . 1.415(6) ?
    C5 H5 . 0.9500 ?
    C5 C6 . 1.370(6) ?
    C6 H6 . 0.9500 ?
    C6 C7 . 1.414(6) ?
    C9 H9A . 0.9900 ?
    C9 H9B . 0.9900 ?
    C10 C11 . 1.503(6) ?
    C11 H11A . 0.9800 ?
    C11 H11B . 0.9800 ?
    C11 H11C . 0.9800 ?
    O1A C1A . 1.426(6) ?
    O1A C2A . 1.438(6) ?
    C1A C2A 3_775 1.510(7) ?
    C1A H1A1 . 0.9900 ?
    C1A H1A2 . 0.9900 ?
    C2A C1A 3_775 1.510(7) ?
    C2A H2A1 . 0.9900 ?
    C2A H2A2 . 0.9900 ?
loop_
    _geom_angle_atom_site_label_1
    _geom_angle_atom_site_label_2
    _geom_angle_atom_site_label_3
    _geom_angle_site_symmetry_1
    _geom_angle_site_symmetry_3
    _geom_angle
    _geom_angle_publ_flag
    C7 N1 C8 . . 117.6(4) ?
    C1 N2 C8 . . 117.7(4) ?
    C10 N3 C7 . . 127.3(4) ?
    C10 N3 H3A . . 110(3) ?
    C7 N3 H3A . . 122(3) ?
    N1 C7 N3 . . 113.9(4) ?
    N1 C7 C6 . . 123.9(4) ?
    N3 C7 C6 . . 122.2(4) ?
    C1 C2 H2 . . 120.8 ?
    C1 C9 H9A . . 110.0 ?
    C1 C9 H9B . . 110.0 ?
    C1 C9 Br1 . . 108.4(3) ?
    C2 C1 C9 . . 120.4(4) ?
    C2 C3 C4 . . 119.5(4) ?
    C2 C3 H3 . . 120.2 ?
    C3 C2 C1 . . 118.4(4) ?
    C3 C2 H2 . . 120.8 ?
    C3 C4 C5 . . 124.3(4) ?
    C3 C4 C8 . . 118.5(4) ?
    C4 C3 H3 . . 120.2 ?
    C4 C5 H5 . . 120.2 ?
    C5 C4 C8 . . 117.1(4) ?
    C5 C6 C7 . . 118.4(4) ?
    C5 C6 H6 . . 120.8 ?
    C6 C5 C4 . . 119.7(4) ?
    C6 C5 H5 . . 120.2 ?
    C7 C6 H6 . . 120.8 ?
    H9A C9 H9B . . 108.4 ?
    N2 C1 C2 . . 124.1(4) ?
    N2 C1 C9 . . 115.4(4) ?
    N1 C8 N2 . . 115.1(4) ?
    N1 C8 C4 . . 123.2(4) ?
    N2 C8 C4 . . 121.6(4) ?
    Br1 C9 H9A . . 110.0 ?
    Br1 C9 H9B . . 110.0 ?
    O1 C10 N3 . . 122.8(4) ?
    O1 C10 C11 . . 123.4(4) ?
    N3 C10 C11 . . 113.7(4) ?
    C10 C11 H11A . . 109.5 ?
    C10 C11 H11B . . 109.5 ?
    H11A C11 H11B . . 109.5 ?
    C10 C11 H11C . . 109.5 ?
    H11A C11 H11C . . 109.5 ?
    H11B C11 H11C . . 109.5 ?
    C1A O1A C2A . . 109.6(3) ?
    O1A C1A C2A . 3_775 110.8(4) ?
    O1A C1A H1A1 . . 109.5 ?
    C2A C1A H1A1 3_775 . 109.5 ?
    O1A C1A H1A2 . . 109.5 ?
    C2A C1A H1A2 3_775 . 109.5 ?
    H1A1 C1A H1A2 . . 108.1 ?
    O1A C2A C1A . 3_775 109.9(4) ?
    O1A C2A H2A1 . . 109.7 ?
    C1A C2A H2A1 3_775 . 109.7 ?
    O1A C2A H2A2 . . 109.7 ?
    C1A C2A H2A2 3_775 . 109.7 ?
    H2A1 C2A H2A2 . . 108.2 ?
loop_
    _geom_torsion_atom_site_label_1
    _geom_torsion_atom_site_label_2
    _geom_torsion_atom_site_label_3
    _geom_torsion_atom_site_label_4
    _geom_torsion_site_symmetry_1
    _geom_torsion_site_symmetry_2
    _geom_torsion_site_symmetry_3
    _geom_torsion_site_symmetry_4
    _geom_torsion
    _geom_torsion_publ_flag
    C8 N1 C7 N3 . . . . 178.8(4) ?
    C8 N1 C7 C6 . . . . 0.4(6) ?
    C10 N3 C7 N1 . . . . 160.8(4) ?
    C10 N3 C7 C6 . . . . -20.8(7) ?
    N1 C7 C6 C5 . . . . -1.9(7) ?
    N3 C7 C6 C5 . . . . 179.9(4) ?
    C1 N2 C8 C4 . . . . 1.3(6) ?
    C1 N2 C8 N1 . . . . -179.1(4) ?
    C2 C1 C9 Br1 . . . . -93.8(4) ?
    C3 C2 C1 N2 . . . . -2.4(7) ?
    C3 C2 C1 C9 . . . . 174.8(4) ?
    C3 C4 C8 N1 . . . . 178.5(4) ?
    C3 C4 C8 N2 . . . . -1.9(6) ?
    C4 C3 C2 C1 . . . . 1.7(7) ?
    C5 C4 C3 C2 . . . . -177.3(4) ?
    C5 C4 C8 N1 . . . . -3.6(6) ?
    C5 C4 C8 N2 . . . . 175.9(4) ?
    C6 C5 C4 C3 . . . . 179.7(4) ?
    C6 C5 C4 C8 . . . . 2.0(6) ?
    C7 C6 C5 C4 . . . . 0.5(6) ?
    C7 N1 C8 N2 . . . . -177.2(4) ?
    C7 N1 C8 C4 . . . . 2.4(6) ?
    C7 N3 C10 O1 . . . . -1.0(8) ?
    C7 N3 C10 C11 . . . . 179.7(4) ?
    C8 C4 C3 C2 . . . . 0.3(6) ?
    C8 N2 C1 C2 . . . . 0.9(6) ?
    C8 N2 C1 C9 . . . . -176.4(4) ?
    N2 C1 C9 Br1 . . . . 83.6(4) ?
    C2A O1A C1A C2A . . . 3_775 58.6(5) ?
    C1A O1A C2A C1A . . . 3_775 -58.0(5) ?
loop_
    _geom_hbond_atom_site_label_D
    _geom_hbond_atom_site_label_H
    _geom_hbond_atom_site_label_A
    _geom_hbond_site_symmetry_A
    _geom_hbond_distance_DH
    _geom_hbond_distance_HA
    _geom_hbond_distance_DA
    _geom_hbond_angle_DHA
    C6 H6 O1 . 0.95 2.29 2.836(6) 116
    N3 H3A N2 2_655 0.880(10)
                            2.180(10)
                                    3.053(5) 173(5)
    C1A H1A1 O1 2_745 0.99 2.55 3.462(6) 153
    C2 H2 O1A 1_545 0.95 2.54 3.438(5) 157
    C5 H5 O1 2_745 0.95 2.48 3.376(6) 157
    C9 H9A N1 2_645 0.99 2.47 3.418(6) 161
    C9 Br1 Cg1 3_665 1.938(5) 3.695(2) 5.563(5) 161.0(10)
    C9 Br1 Cg2 3_655 1.938(5) 3.695(2) 5.436(5) 148.0(10)
_shelx_hkl_file
;
  -1   0   0 1610.79   49.81   1
   1   0   0 1636.48   49.86   1
  -2   0   0 235.776  10.053   1
   2   0   0 257.905  10.354   1
  -2   0   0 210.848   9.756   1
   2   0   0 250.701  10.185   1
  -3   0   0 477.199  19.216   1
  -3   0   0 517.698  19.401   1
   3   0   0 527.422  19.186   1
   3   0   0 523.732  19.366   1
   4   0   0 4359.50  135.97   1
  -4   0   0 4418.38  136.26   1
  -4   0   0 4200.02  136.22   1
   4   0   0 4574.53  135.83   1
   5   0   0 890.693  30.435   1
   5   0   0 815.834  30.686   1
  -5   0   0 801.663  31.004   1
  -5   0   0 824.451  31.261   1
  -6   0   0 353.362  18.545   1
   6   0   0 368.180  18.572   1
  -6   0   0 409.439  19.121   1
  -7   0   0 316.522  18.478   1
  -7   0   0 316.002  18.203   1
   7   0   0 295.100  17.650   1
  -8   0   0 119.734  13.225   1
   8   0   0 132.927  13.202   1
  -8   0   0 121.884  13.208   1
  -9   0   0 298.747  20.416   1
 -10   0   0 467.143  26.375   1
 -11   0   0 231.682  21.025   1
 -12   0   0 205.761  21.256   1
   0  -1   0 -0.4315  1.7611   2
   0  -1   0 4.70924 2.11272   1
   0  -1   0 7.36555 2.21063   1
   0   1   0 1.77035 1.84232   1
   0   1   0 4.47825 2.24010   2
   0   1   0 4.09440 2.14892   1
   1  -1   0 831.548  26.502   1
  -1  -1   0 849.687  27.198   1
   1  -1   0 827.924  26.506   2
  -1  -1   0 810.414  26.917   1
   1  -1   0 822.640  26.386   1
  -1   1   0 808.645  26.531   2
  -1   1   0 824.324  26.356   1
  -1   1   0 763.847  26.477   1
   1   1   0 807.562  26.849   1
   1   1   0 815.869  27.131   1
   2  -1   0 625.614  22.012   1
  -2  -1   0 670.519  23.427   1
  -2  -1   0 625.494  22.962   1
   2  -1   0 688.767  22.250   1
   2   1   0 656.198  23.637   1
   2   1   0 638.154  22.747   1
  -2   1   0 638.260  23.091   2
  -2   1   0 649.771  22.082   1
  -2   1   0 650.631  22.594   1
   3  -1   0 3206.38   98.44   1
  -3  -1   0 3246.97   99.66   1
   3  -1   0 3162.64   98.23   1
  -3  -1   0 3066.44   99.51   1
   3   1   0 3275.12   99.11   1
  -3   1   0 3252.85   98.68   1
  -3   1   0 3067.04   98.83   1
   3   1   0 3134.11   99.91   1
  -4  -1   0 206.028  12.153   1
   4  -1   0 208.899  11.043   1
   4  -1   0 209.166  10.619   1
  -4  -1   0 190.569  11.838   1
   4   1   0 211.255  11.244   1
  -4   1   0 202.492  11.116   1
  -4   1   0 199.732  11.554   1
   4   1   0 199.559  12.556   1
  -5  -1   0 18.5437  6.4084   1
   5  -1   0 21.0171  5.8506   1
  -5  -1   0 12.6139  5.5717   1
  -5   1   0 9.25311 5.59726   1
   5   1   0 -0.3968  6.3613   1
  -5   1   0 12.5556  5.9413   1
  -6  -1   0 398.269  19.778   1
  -6  -1   0 368.297  19.691   1
   6  -1   0 364.315  17.643   1
   6   1   0 386.920  19.818   1
  -6   1   0 406.273  19.417   1
  -6   1   0 343.981  18.798   1
  -7  -1   0 453.950  23.868   1
  -7  -1   0 505.687  24.288   1
   7  -1   0 489.072  21.826   1
   7   1   0 491.472  23.928   1
  -7   1   0 474.189  23.651   1
  -7   1   0 489.435  23.375   1
  -8  -1   0 579.781  28.652   1
  -8  -1   0 578.392  28.459   1
   8   1   0 540.713  27.547   1
  -8   1   0 650.690  28.259   1
  -8   1   0 583.774  28.011   1
  -9  -1   0 563.607  29.431   1
  -9   1   0 601.653  29.146   1
 -10  -1   0 48.8017 12.7012   1
 -10   1   0 40.0241 11.2569   1
 -11  -1   0 110.701  16.399   1
 -11   1   0 98.4890 14.7239   1
 -12  -1   0 98.4286 17.0492   1
 -12   1   0 126.711  17.357   1
   0  -2   0 2742.39   84.12   1
   0  -2   0 2616.47   84.12   1
   0  -2   0 2576.85   82.60   2
   0   2   0 2696.85   84.13   1
   0   2   0 2678.55   82.74   2
   0   2   0 2683.78   84.31   1
  -1  -2   0 3374.10  105.40   1
   1  -2   0 3440.44  104.75   1
   1  -2   0 3376.70  104.84   1
   1  -2   0 3394.23  103.47   2
  -1  -2   0 3412.40  105.44   1
   1   2   0 3379.50  105.29   1
  -1   2   0 3328.22  103.51   2
  -1   2   0 3313.53  104.99   1
   1   2   0 3318.58  105.42   1
  -1   2   0 3311.55  104.62   1
  -2  -2   0 37.2171  6.1957   1
   2  -2   0 53.3574  6.1709   1
   2  -2   0 53.1559  6.7270   2
  -2  -2   0 44.5862  6.4917   1
  -2   2   0 39.4768  6.4847   2
   2   2   0 41.5703  6.0261   1
  -2   2   0 51.4795  6.3663   1
  -2   2   0 60.7648  6.1565   1
   2   2   0 43.2981  7.1643   1
   3  -2   0 245.647  12.282   1
  -3  -2   0 270.556  14.002   1
  -3  -2   0 224.515  13.691   1
   3  -2   0 242.304  12.103   1
  -3   2   0 231.211  13.348   1
  -3   2   0 259.107  12.206   1
   3   2   0 248.048  13.188   1
   3   2   0 272.095  14.738   1
  -3   2   0 262.324  14.215   2
  -4  -2   0 936.372  35.309   1
   4  -2   0 956.630  33.319   1
  -4  -2   0 991.251  35.974   1
   4  -2   0 972.809  33.409   1
   4   2   0 956.866  34.727   1
  -4   2   0 968.682  34.866   1
  -4   2   0 965.941  35.805   2
   4   2   0 904.128  35.830   1
  -4   2   0 970.969  33.869   1
   5  -2   0 1004.97   36.12   1
  -5  -2   0 1077.05   39.54   1
  -5  -2   0 990.247  38.815   1
  -5   2   0 1072.83   37.25   1
  -5   2   0 1037.48   38.26   1
  -5   2   0 1077.29   39.86   2
   5   2   0 1024.75   39.46   1
  -6  -2   0 629.378  28.471   1
  -6  -2   0 613.707  27.754   1
   6   2   0 601.743  28.184   1
  -6   2   0 640.150  29.175   2
  -6   2   0 655.773  27.784   1
  -6   2   0 665.110  26.508   1
  -7  -2   0 88.0266 11.6171   1
  -7  -2   0 82.0858 12.3909   1
  -7   2   0 86.0463 11.4453   1
  -7   2   0 98.8425 13.6934   2
  -7   2   0 97.8272 11.4533   1
   7   2   0 81.0105 12.7620   1
  -8  -2   0 232.169  19.840   1
  -8   2   0 248.861  21.342   2
  -8   2   0 271.564  18.353   1
  -8   2   0 205.616  17.902   1
   8   2   0 267.108  20.593   1
  -9  -2   0 473.948  27.816   1
  -9   2   0 441.959  28.609   2
  -9   2   0 528.525  26.453   1
 -10  -2   0 49.0262 13.1898   1
 -10   2   0 59.8126 12.4252   1
 -10   2   0 45.7408 14.4288   2
 -11  -2   0 103.026  17.460   1
 -11   2   0 171.555  21.202   2
 -11   2   0 148.845  17.082   1
 -12  -2   0  7.9416 13.5106   1
 -12   2   0  9.5905 11.3005   1
   0  -3   0 -1.5172  5.5017   2
   0  -3   0 4.41055 5.41634   1
   0  -3   0 1.04238 4.97735   1
   0   3   0 -1.4217  5.0918   1
   0   3   0 -1.7231  5.1330   1
   1  -3   0 213.148  12.819   1
  -1  -3   0 217.115  13.783   1
  -1  -3   0 227.305  13.749   1
   1  -3   0 210.785  13.886   2
  -1  -3   0 246.037  14.624   2
   1  -3   0 223.230  13.202   1
   1   3   0 208.971  13.687   1
  -1   3   0 232.316  13.829   1
  -1   3   0 200.874  14.169   2
  -1   3   0 231.433  13.163   1
   1   3   0 222.835  13.714   1
   2  -3   0 792.578  29.660   1
   2  -3   0 773.938  29.621   1
  -2  -3   0 809.194  30.995   1
  -2  -3   0 784.979  30.882   1
   2  -3   0 800.343  30.380   2
  -2   3   0 801.388  30.532   1
  -2   3   0 815.642  29.748   1
   2   3   0 787.521  30.551   1
  -2   3   0 759.740  30.441   2
   2   3   0 822.835  31.405   1
   3  -3   0 2291.57   74.74   2
  -3  -3   0 2330.74   76.67   1
  -3  -3   0 2307.99   76.71   1
   3  -3   0 2240.90   73.98   1
   3   3   0 2291.72   77.05   1
   3   3   0 2236.10   75.53   1
  -3   3   0 2270.59   75.26   2
  -3   3   0 2326.06   75.73   1
  -3   3   0 2371.19   74.70   1
  -4  -3   0 1539.43   55.46   1
  -4  -3   0 1567.46   55.90   1
   4  -3   0 1568.03   52.54   1
  -4   3   0 1611.98   53.37   1
  -4   3   0 1570.13   55.06   2
  -4   3   0 1593.73   54.84   1
   4   3   0 1539.25   56.14   1
   5  -3   0 10.1814  5.9189   1
  -5  -3   0 6.71521 7.26809   1
  -5   3   0 -0.6644  7.6033   2
   5   3   0 25.5850  9.0549   1
  -5   3   0 0.47159 5.70111   1
  -5   3   0 13.0025  7.9105   1
  -6  -3   0 161.910  15.501   1
  -6   3   0 131.773  14.347   1
  -6   3   0 135.925  12.388   1
  -6   3   0 167.521  16.232   2
   6   3   0 134.475  14.758   1
  -7  -3   0 1090.23   44.58   1
   7   3   0 1027.15   43.95   1
  -7   3   0 1064.65   40.61   1
  -7   3   0 1036.58   43.82   2
  -8  -3   0 992.642  42.449   1
  -8   3   0 915.358  41.589   2
  -8   3   0 919.039  37.984   1
   8   3   0 885.723  40.910   1
  -9  -3   0 49.7493 13.3864   1
  -9   3   0 58.9691 12.3080   1
  -9   3   0 32.5027 12.8506   2
 -10  -3   0 -11.053  10.281   1
 -10   3   0 11.3318 10.7143   1
 -10   3   0  3.6979 11.7431   2
 -11  -3   0 18.1100 13.2248   1
 -11   3   0 23.4384 11.8068   1
 -12  -3   0 143.477  21.216   1
 -12   3   0 165.527  19.787   1
   0  -4   0 935.268  36.832   2
   0  -4   0 940.554  37.091   1
   0   4   0 1012.40   37.34   1
   0   4   0 947.958  37.405   1
  -1  -4   0 968.259  37.535   1
   1  -4   0 973.621  36.638   1
  -1  -4   0 938.278  36.840   2
   1  -4   0 968.317  36.837   2
  -1   4   0 933.236  36.403   2
   1   4   0 935.101  37.223   1
  -1   4   0 925.324  36.211   1
  -1   4   0 1003.53   37.49   1
   1   4   0 916.599  37.075   1
   2  -4   0 304.584  16.955   1
   2  -4   0 298.538  18.077   2
  -2  -4   0 248.655  17.234   1
  -2   4   0 328.776  18.219   1
   2   4   0 275.326  18.087   1
  -2   4   0 289.972  16.733   1
  -2   4   0 258.016  17.670   2
   3  -4   0 748.686  29.752   1
  -3  -4   0 732.027  31.923   1
   3  -4   0 758.058  31.179   2
   3   4   0 764.531  32.666   1
  -3   4   0 714.894  31.228   2
  -3   4   0 713.664  31.028   1
  -3   4   0 741.683  29.742   1
  -4  -4   0 1158.21   44.77   1
   4  -4   0 1057.75   40.03   1
   4  -4   0 1132.25   42.59   2
  -4   4   0 1124.24   43.07   1
   4   4   0 1141.66   44.63   1
  -4   4   0 1106.61   41.31   1
  -4   4   0 1094.51   43.34   2
  -5  -4   0 472.477  25.848   1
   5  -4   0 486.074  21.690   1
  -5   4   0 466.243  25.637   2
   5   4   0 458.841  26.030   1
  -5   4   0 472.718  22.401   1
  -5   4   0 472.017  24.850   1
  -6  -4   0 244.683  21.178   1
  -6   4   0 316.389  22.182   2
  -6   4   0 333.066  18.722   1
  -6   4   0 326.463  22.153   1
   6   4   0 294.573  22.066   1
  -7  -4   0  7.1763 10.3475   1
  -7   4   0 16.0714  8.9917   1
  -7   4   0 -0.8657 10.5604   2
   7   4   0 10.5196 11.3360   1
  -8  -4   0 25.5034 11.8576   1
  -8   4   0 24.4988  9.9617   1
   8   4   0 30.4206 12.9299   1
  -8   4   0 38.6621 13.3181   2
  -9  -4   0 -10.160  10.510   1
  -9   4   0 -5.0834  9.1983   1
  -9   4   0 15.8677 13.5039   2
 -10  -4   0 210.356  23.164   1
 -10   4   0 257.902  25.562   2
 -10   4   0 264.123  22.197   1
 -11  -4   0 185.854  24.012   1
 -11   4   0 211.555  21.546   1
   0  -5   0 -12.489   7.522   2
   0  -5   0 -8.5894  7.7752   1
   0   5   0 -8.8719  7.9446   1
   1  -5   0 281.256  19.733   2
   1  -5   0 255.483  18.020   1
  -1  -5   0 272.450  19.653   1
  -1  -5   0 300.180  20.634   2
  -1   5   0 271.544  19.707   1
   1   5   0 269.313  19.075   1
  -1   5   0 278.946  19.839   2
  -1   5   0 287.421  18.259   1
  -2  -5   0 248.555  19.082   2
  -2  -5   0 263.183  19.494   1
   2  -5   0 246.776  19.120   2
   2  -5   0 269.109  17.928   1
  -2   5   0 200.338  18.080   2
   2   5   0 265.795  19.382   1
  -2   5   0 262.904  17.469   1
  -2   5   0 263.830  19.312   1
  -3  -5   0 568.113  29.516   1
   3  -5   0 606.184  28.984   2
   3  -5   0 589.675  27.304   1
  -3   5   0 591.065  27.208   1
  -3   5   0 591.549  28.728   2
  -3   5   0 587.842  29.703   1
   3   5   0 595.340  30.161   1
  -4  -5   0 72.6531 12.9670   1
   4  -5   0 108.567  12.023   1
  -4   5   0 104.842  12.629   1
  -4   5   0 105.198  14.415   1
   4   5   0 71.3379 14.0001   1
  -4   5   0 116.847  15.438   2
   5  -5   0 13.0244  8.1649   1
  -5  -5   0  8.6168 10.1307   1
  -5   5   0 10.8122 10.5550   1
   5   5   0  1.0249 11.1605   1
  -5   5   0 -11.383   9.929   2
  -5   5   0 -3.1607  7.7669   1
  -6  -5   0 18.3279 11.5787   1
  -6   5   0 24.7835 12.5612   2
   6   5   0 20.7910 13.0116   1
  -6   5   0 14.9790  9.1969   1
  -7  -5   0 153.934  19.744   1
  -7   5   0 175.630  16.631   1
  -7   5   0 191.965  20.722   2
   7   5   0 187.185  20.750   1
  -8  -5   0 46.5221 14.4168   1
  -8   5   0 47.5135 15.1029   2
   8   5   0 40.6323 15.6391   1
  -8   5   0 49.1408 12.1450   1
  -9  -5   0 25.7620 14.5240   1
  -9   5   0 10.4746 10.3345   1
  -9   5   0 33.7878 14.6076   2
 -10  -5   0 129.490  21.085   1
 -10   5   0 129.474  17.553   1
   0  -6   0 358.578  23.481   1
   0   6   0 329.459  22.479   1
  -1  -6   0 127.271  16.573   1
   1  -6   0 153.797  16.629   1
   1   6   0 138.167  16.654   1
  -1   6   0 160.271  16.733   1
  -2  -6   0 -6.2652  9.7730   1
   2  -6   0 4.26110 9.71178   1
  -2   6   0 -2.0502  8.6275   1
  -2   6   0  4.9212 12.0128   2
   2   6   0  0.8671 10.6447   1
  -3  -6   0 26.0338 12.1849   1
   3  -6   0 21.1350 10.2667   1
  -3   6   0 16.2550 12.8096   2
  -3   6   0 23.1770 10.7441   1
   3   6   0 37.0016 13.0963   1
  -4  -6   0 130.635  18.229   1
   4  -6   0 179.906  16.330   1
   4   6   0 162.725  19.556   1
  -4   6   0 188.312  19.828   2
  -4   6   0 175.786  17.235   1
  -5  -6   0 475.122  29.692   1
  -5   6   0 505.454  29.461   2
  -5   6   0 472.709  26.595   1
   5   6   0 498.536  30.690   1
  -6  -6   0 97.8206 17.0802   1
  -6   6   0 81.7443 13.3021   1
   6   6   0 83.8453 17.3051   1
  -6   6   0 83.4215 17.1008   2
  -7  -6   0 32.5632 14.1108   1
  -7   6   0 33.8845 14.0974   2
   7   6   0 36.9647 15.6283   1
  -7   6   0 16.0427 10.4942   1
  -8  -6   0 -9.1200 12.9869   1
  -8   6   0  8.2328 10.9681   1
  -9  -6   0 11.0418 15.2377   1
  -9   6   0 31.8297 13.1631   1
   0  -7   0  3.6176 11.9970   1
   0   7   0  2.7554 11.2478   1
   1  -7   0 20.4601 12.2716   1
  -1  -7   0 18.0639 12.0604   1
  -1   7   0  8.3757 10.9997   1
   1   7   0 -20.819  10.619   1
  -2  -7   0 123.050  17.740   1
  -2   7   0 130.212  17.020   1
   2   7   0 120.451  18.227   1
  -3  -7   0 152.724  18.955   1
  -3   7   0 121.534  16.254   1
  -3   7   0 154.077  20.430   2
   3   7   0 146.558  19.809   1
  -4  -7   0 224.156  23.732   1
   4   7   0 284.355  26.174   1
  -4   7   0 246.068  21.575   1
  -4   7   0 260.172  25.068   2
  -5  -7   0  3.3057 13.1968   1
   5   7   0  2.8084 14.0422   1
  -5   7   0 -7.1347 13.3410   2
  -5   7   0  3.0067 10.6572   1
  -6  -7   0 48.8141 15.4644   1
   6   7   0 51.8538 17.3543   1
  -6   7   0 41.4643 12.8417   1
  -7  -7   0 35.2043 16.3895   1
   7   7   0 91.9746 19.2086   1
  -7   7   0 62.3697 14.5782   1
  -8  -7   0 98.9087 20.5802   1
  -8   7   0 89.8988 16.0975   1
   0   8   0 18.6978 13.4268   1
   1   8   0 23.4935 14.1302   1
  -1   8   0  2.9830 11.9514   1
  -2  -8   0  7.5256 13.8733   1
  -2   8   0 -22.276  10.051   1
   2   8   0  8.6160 13.4624   1
  -3  -8   0 -5.6833 12.2027   1
   3   8   0  3.6761 13.9732   1
  -3   8   0  1.2880 11.4912   1
  -4  -8   0 22.2718 16.0718   1
  -4   8   0 39.6911 13.9999   1
   4   8   0 42.4107 16.4048   1
  -5  -8   0 14.1697 15.8543   1
  -5   8   0 -2.5613 12.3670   1
   5   8   0 23.7798 16.5539   1
  -6  -8   0 25.0508 17.1654   1
  -6   8   0 11.3348 12.4755   1
   6   8   0 36.2425 17.5558   1
   0   9   0 -6.7569 13.9842   1
   1   9   0 35.5805 16.8585   1
  -1   9   0 29.3075 15.5289   1
  -2   9   0 -5.9540 13.5960   1
   2   9   0  2.6451 15.7400   1
   3   9   0 51.7832 17.8226   1
  -3   9   0 41.4907 15.2193   1
 -12   0   1 -3.9498 10.9404   1
 -11   0   1 14.4677 10.6679   1
 -10   0   1 -1.6260  8.5999   1
  -9   0   1 -3.0906  8.3605   1
  -8   0   1 -0.5983  6.9461   1
  -8   0   1 0.51033 7.24778   1
   8   0  -1 3.04996 4.07359   1
  -7   0   1 4.74406 6.51717   1
  -7   0   1 0.96055 5.88283   1
   7   0  -1 -5.1950  4.3005   1
  -6   0   1 0.16240 5.36321   1
  -6   0   1 0.48081 4.67309   1
   6   0  -1 0.31131 4.37368   1
  -5   0   1 -5.2160  4.0411   1
   5   0  -1 -5.3479  3.0596   1
  -5   0   1 1.81165 4.94779   1
   5   0  -1 4.69051 4.08866   1
  -4   0   1 0.97231 3.95361   1
   4   0  -1 0.44868 3.38628   1
   4   0  -1 -0.8705  1.3738   1
  -4   0   1 4.02473 3.67170   1
   3   0  -1 2.42677 3.24486   1
  -3   0   1 4.14067 3.84469   1
  -3   0   1 5.86072 3.64125   1
   2   0  -1 1.99185 2.09063   1
   2   0  -1 3.20499 1.93810   1
  -2   0   1 0.36018 2.00219   1
  -2   0   1 0.72652 1.92800   1
   0   0   1 -0.1304  0.3940   1
   0   0  -1 0.33517 0.73816   1
   0   0  -1 -0.1337  0.2411   1
   1   0   1 2.34474 2.14991   1
  -1   0  -1 1.06504 1.80651   1
   1   0   1 3.05110 2.05174   1
  -1   0  -1 5.70653 2.19471   1
  -2   0  -1 -1.3816  3.3737   1
   2   0   1 3.91323 4.12772   1
   2   0   1 1.91591 3.76208   1
  -2   0  -1 3.35856 3.64964   1
   3   0   1 3.98404 4.63901   1
   3   0   1 -4.3001  4.0659   1
  -3   0  -1 -5.1377  4.1438   1
  -3   0  -1 6.82996 4.45208   1
   4   0   1 7.99150 5.00338   1
  -4   0  -1 -3.3528  4.2674   1
  -4   0  -1 2.21494 4.34537   1
   4   0   1 -1.0009  4.2074   1
   5   0   1 3.82950 6.16293   1
  -5   0  -1 5.61152 5.56207   1
  -5   0  -1 -0.5189  5.3089   1
  -6   0  -1 -2.0941  5.9316   1
  -6   0  -1 4.26342 6.53772   1
   6   0   1 10.6881  6.9771   1
  -7   0  -1 -3.3435  6.9765   1
  -7   0  -1 6.27929 7.15153   1
   7   0   1 6.77955 7.33652   1
  -8   0  -1 -1.3858  7.9056   1
  -8   0  -1 3.18421 8.32343   1
   8   0   1 -5.7050  8.0842   1
  -9   0  -1 -4.9441  8.6381   1
 -10   0  -1 -4.2275  8.9986   1
 -11   0  -1  2.0084 10.5450   1
 -12   0  -1 -12.212  11.387   1
 -12  -1   1  6.1649 11.4276   1
 -12   1   1 23.6847 11.9901   1
 -11  -1   1 42.8132 12.6259   1
 -11   1   1 45.8219 12.0215   1
 -10  -1   1 44.1038 11.9672   1
 -10   1   1 74.3512 12.4957   1
  -9  -1   1 9.84421 9.17354   1
  -9   1   1 19.1283  9.1689   1
  -8  -1   1 4.63274 7.06975   1
  -8  -1   1 6.18570 8.02474   1
   8  -1  -1 -0.0950  6.5817   1
  -8   1   1 10.9326  7.5478   1
  -8   1   1 -12.346   6.734   1
   8   1  -1 6.32093 8.20484   1
   7  -1  -1 6.99695 6.02147   1
  -7  -1   1 4.69338 6.09173   1
  -7  -1   1 -2.0199  6.6502   1
  -7   1   1 6.61916 6.67547   1
  -7   1   1 0.80973 6.08549   1
   7   1  -1 8.34140 7.63075   1
   6  -1  -1 64.5865  7.4871   1
  -6  -1   1 61.2893  8.5020   1
  -6  -1   1 52.5280  8.5921   1
  -6   1   1 73.3172  8.5938   1
  -6   1   1 78.2787  8.8973   1
   6   1  -1 66.9589  9.1391   1
  -5  -1   1 15.2106  5.7856   1
  -5  -1   1 17.4028  5.5170   1
   5  -1  -1 12.7329  4.7432   1
   5  -1  -1 20.2091  4.6136   1
  -5   1   1 14.6783  5.4351   1
  -5   1   1 14.5137  5.4173   1
   5   1  -1 7.28758 6.03881   1
  -4  -1   1 78.8839  7.6035   1
   4  -1  -1 92.1722  6.7966   1
   4  -1  -1 97.6361  6.7751   1
  -4  -1   1 69.4397  7.3781   1
  -4   1   1 82.9778  6.5757   1
  -4   1   1 72.7768  6.7248   1
   4   1  -1 76.8497  6.7621   1
   4   1  -1 86.0479  8.0559   1
   3  -1  -1 141.896   7.211   1
   3  -1  -1 144.809   7.265   1
  -3  -1   1 130.030   9.385   1
  -3  -1   1 135.658   8.875   1
  -3   1   1 138.013   7.488   1
   3   1  -1 137.972   9.334   1
  -3   1   1 118.300   7.991   1
   3   1  -1 139.615   8.316   1
  -2  -1   1 865.208  28.002   1
  -2  -1   1 845.898  28.187   1
   2  -1  -1 817.667  26.298   1
   2  -1  -1 786.655  26.145   1
   2   1  -1 850.393  28.283   1
   2   1  -1 856.348  27.692   1
  -2   1   1 795.295  26.491   1
  -2   1   1 837.307  28.273   2
  -2   1   1 780.275  26.662   1
   1  -1  -1 186.310   7.986   1
  -1  -1   1 225.505   9.531   1
  -1  -1   1 227.071   9.515   1
   1  -1  -1 243.448   8.454   1
   1  -1  -1 242.284   9.651   2
   1   1  -1 238.912   9.541   1
  -1   1   1 235.334   9.587   2
  -1   1   1 241.647   8.535   1
   1   1  -1 225.193   9.581   1
  -1   1   1 231.264   8.566   1
   0  -1   1 36.2878  3.4681   1
   0  -1  -1 32.2909  3.2242   1
   0  -1  -1 25.2129  3.2885   2
   0  -1   1 34.4850  3.4005   2
   0  -1   1 29.0178  3.5866   1
   0  -1  -1 27.3149  3.0663   1
   0   1  -1 35.2220  3.7614   1
   0   1  -1 30.9511  3.2834   2
   0   1   1 29.0625  3.4168   2
   0   1   1 30.1233  3.2261   1
   0   1   1 34.1832  3.2311   1
   0   1  -1 38.6766  3.5335   1
  -1  -1  -1 344.283  13.667   1
  -1  -1  -1 343.906  13.926   1
   1  -1   1 365.744  13.190   2
   1  -1   1 374.154  13.993   1
   1  -1   1 390.304  13.725   1
   1   1   1 360.820  13.681   1
   1   1   1 343.672  13.969   1
  -1   1  -1 350.697  13.946   1
  -1   1  -1 387.240  13.545   1
  -1   1  -1 364.787  13.411   2
  -2  -1  -1 2284.71   71.65   1
   2  -1   1 2223.64   70.99   1
  -2  -1  -1 2330.44   71.58   1
   2  -1   1 2161.94   70.75   1
  -2   1  -1 2220.11   70.85   1
   2   1   1 2324.91   71.28   1
   2   1   1 2252.11   71.81   1
  -2   1  -1 2267.61   70.11   2
  -2   1  -1 2253.08   71.41   1
   3  -1   1 16.5977  4.4495   1
  -3  -1  -1 28.2102  5.6089   1
   3  -1   1 24.8846  5.1889   1
  -3  -1  -1 26.8079  5.5348   1
  -3   1  -1 21.1315  5.0540   1
   3   1   1 32.7511  6.2697   1
   3   1   1 21.4874  4.7574   1
  -3   1  -1 19.8206  4.7669   1
  -4  -1  -1 77.3874  8.2749   1
  -4  -1  -1 68.2344  8.0171   1
   4  -1   1 69.3856  7.0815   1
   4  -1   1 77.6121  7.7261   1
  -4   1  -1 82.4830  8.4220   1
  -4   1  -1 69.8795  7.5902   1
   4   1   1 74.9302  7.8352   1
   4   1   1 90.9672  9.2922   1
  -5  -1  -1 59.5015  8.8653   1
   5  -1   1 65.6430  8.3783   1
  -5  -1  -1 73.0325  8.9246   1
  -5   1  -1 62.0893  8.3189   1
  -5   1  -1 58.5836  8.3723   1
   5   1   1 72.8738  9.4866   1
  -6  -1  -1 841.685  32.969   1
   6  -1   1 792.891  31.286   1
  -6  -1  -1 763.831  32.797   1
  -6   1  -1 785.132  32.364   1
   6   1   1 828.942  33.153   1
  -6   1  -1 821.428  32.509   1
  -7  -1  -1 -11.999   7.121   1
  -7  -1  -1 -0.9069  7.0088   1
   7  -1   1 1.89226 7.22181   1
   7   1   1 4.07767 8.23201   1
  -7   1  -1 -1.7332  7.3219   1
  -7   1  -1 0.89720 6.91068   1
   8  -1   1 4.61295 8.30794   1
  -8  -1  -1 0.12833 8.05221   1
  -8   1  -1 -0.6310  8.3184   1
  -8   1  -1 21.5165  9.0306   1
   8   1   1 15.1243  9.9518   1
  -9  -1  -1 82.5179 13.4390   1
   9   1   1 50.6071 12.7002   1
  -9   1  -1 82.0492 12.6306   1
 -10  -1  -1 17.0833 11.0846   1
 -10   1  -1 26.3737 10.8416   1
 -11  -1  -1  7.1013 11.3709   1
 -11   1  -1 23.7131 11.5053   1
 -12  -1  -1 -11.698  11.985   1
 -12   1  -1 -9.7282 11.0170   1
 -12  -2   1 -21.644  10.738   1
 -12   2   1 -1.8550 10.2661   1
 -11  -2   1 13.6691 11.5997   1
 -11   2   1 19.8380 13.2543   2
 -11   2   1  7.6800 10.0452   1
 -10  -2   1  9.2929 10.4228   1
 -10   2   1 4.69697 9.08872   1
 -10   2   1  8.7160 12.1317   2
  -9  -2   1 171.824  17.633   1
  -9   2   1 176.818  16.222   1
  -9   2   1 167.226  19.487   2
   8  -2  -1 55.2165  8.5855   1
  -8  -2   1 65.4910 11.9937   1
  -8  -2   1 81.9140 11.6468   1
  -8   2   1 75.9102 11.2115   1
  -8   2   1 82.3140 14.1219   2
  -8   2   1 56.5139 10.6632   1
   8   2  -1 45.0908 11.1778   1
  -7  -2   1 100.069  12.594   1
   7  -2  -1 94.6020  8.9663   1
  -7  -2   1 71.6256 10.3764   1
  -7   2   1 85.7663 10.9672   1
   7   2  -1 81.2318 11.7368   1
  -7   2   1 89.4886 10.2985   1
  -7   2   1 90.3933 13.2225   2
   6  -2  -1 5.83223 5.14638   1
  -6  -2   1 12.4642  7.4519   1
  -6  -2   1 8.67962 6.12764   1
  -6   2   1 1.89478 7.70599   2
  -6   2   1 1.63092 6.22872   1
   6   2  -1 10.8193  8.0581   1
  -6   2   1 0.45935 5.57040   1
  -5  -2   1 32.2209  6.9245   1
   5  -2  -1 26.5267  5.1160   1
  -5  -2   1 23.9629  6.9382   1
   5  -2  -1 15.8773  4.9912   1
  -5   2   1 19.8541  5.6013   1
  -5   2   1 18.3758  6.1265   1
   5   2  -1 20.2972  7.9253   1
  -5   2   1 24.3921  7.9654   2
   4  -2  -1 55.8074  6.1119   1
  -4  -2   1 81.1981  8.8829   1
   4  -2  -1 64.5407  6.0991   1
  -4  -2   1 56.5107  8.0527   1
  -4   2   1 42.2677  7.9760   2
  -4   2   1 67.8190  6.6315   1
  -4   2   1 53.7585  6.9382   1
   4   2  -1 68.0701  7.1925   1
   4   2  -1 74.7729  9.0260   1
  -3  -2   1 669.830  25.812   1
  -3  -2   1 682.441  25.991   1
   3  -2  -1 684.837  23.567   1
  -3   2   1 653.992  23.673   1
  -3   2   1 646.287  25.659   2
   3   2  -1 659.582  25.931   1
  -3   2   1 639.178  24.410   1
   3   2  -1 668.577  25.084   1
  -2  -2   1 3.64074 4.91445   1
   2  -2  -1 3.83546 4.73186   2
  -2  -2   1 5.56815 4.61345   1
   2  -2  -1 4.33635 3.90872   1
  -2   2   1 2.30544 5.09512   2
  -2   2   1 3.51857 3.95442   1
   2   2  -1 1.02610 4.92385   1
   2   2  -1 -0.4113  4.1770   1
  -2   2   1 1.85625 4.21792   1
   1  -2  -1 701.739  26.181   2
   1  -2  -1 732.752  25.415   1
  -1  -2   1 679.957  26.543   1
   1  -2  -1 755.792  25.469   1
  -1  -2   1 694.923  26.255   1
   1   2  -1 713.658  26.463   1
  -1   2   1 733.453  25.805   1
  -1   2   1 710.169  26.536   2
  -1   2   1 743.929  25.520   1
   1   2  -1 704.129  26.407   1
   0  -2  -1 105.305   8.283   1
   0  -2  -1 118.617   8.338   1
   0  -2   1 79.1440  8.2816   2
   0  -2  -1 98.6589  8.6311   2
   0  -2   1 90.9712  7.8924   1
   0  -2   1 93.7484  8.5073   1
   0   2   1 109.758   8.293   1
   0   2  -1 81.7033  8.1696   1
   0   2   1 115.359   9.035   2
   0   2  -1 96.0661  8.1436   1
   0   2   1 111.190   8.433   1
   0   2  -1 90.7640  8.2593   2
  -1  -2  -1 1071.01   37.15   1
   1  -2   1 1051.65   36.23   2
   1  -2   1 1098.30   36.69   1
   1  -2   1 1123.73   37.03   1
  -1  -2  -1 1102.17   37.20   1
  -1   2  -1 1087.31   37.21   1
  -1   2  -1 1075.30   36.36   2
  -1   2  -1 1105.63   36.58   1
   1   2   1 1033.28   37.14   1
   1   2   1 1024.78   36.70   1
  -2  -2  -1 123.603   9.486   1
   2  -2   1 121.382   8.966   2
   2  -2   1 117.017   8.844   1
  -2  -2  -1 137.262   9.911   1
  -2   2  -1 105.200   9.217   1
   2   2   1 133.247   9.459   1
  -2   2  -1 107.136   8.587   1
   2   2   1 126.579  10.107   1
  -2   2  -1 141.399   9.920   2
  -3  -2  -1 427.002  18.978   1
   3  -2   1 419.273  17.810   1
   3  -2   1 432.656  17.929   1
  -3  -2  -1 430.580  19.309   1
   3   2   1 437.356  18.569   1
   3   2   1 431.143  19.698   1
  -3   2  -1 398.025  17.379   1
  -3   2  -1 407.674  19.076   1
   4  -2   1 4.12662 5.20341   1
  -4  -2  -1 -3.4901  4.9344   1
  -4  -2  -1 6.88079 5.94080   1
  -4   2  -1 7.64854 6.31924   2
   4   2   1 10.0732  7.0102   1
  -4   2  -1 9.92023 5.38581   1
  -4   2  -1 2.49212 5.67767   1
  -5  -2  -1 50.0760  8.6032   1
   5  -2   1 61.2021  8.0636   1
  -5  -2  -1 50.7372  9.2705   1
  -5   2  -1 60.4141  8.4133   1
  -5   2  -1 60.1489  9.5552   2
   5   2   1 43.5556  9.2750   1
  -5   2  -1 63.7144  9.3734   1
  -6  -2  -1 117.434  13.176   1
   6  -2   1 125.801  11.317   1
  -6  -2  -1 115.612  12.308   1
  -6   2  -1 117.246  13.266   2
  -6   2  -1 123.876  11.863   1
   6   2   1 112.458  13.032   1
  -6   2  -1 107.598  12.030   1
   7  -2   1 351.861  18.479   1
  -7  -2  -1 280.613  20.441   1
   7   2   1 318.340  21.140   1
  -7   2  -1 360.443  20.254   1
  -7   2  -1 309.611  21.118   2
  -7   2  -1 342.520  21.332   1
   8  -2   1 193.964  15.335   1
  -8  -2  -1 173.541  17.813   1
  -8   2  -1 260.691  18.357   1
   8   2   1 197.538  19.105   1
  -8   2  -1 190.560  19.053   2
  -8   2  -1 205.900  18.335   1
  -9  -2  -1 51.5542 13.2156   1
   9   2   1 56.0236 13.1765   1
  -9   2  -1 73.4805 14.6847   2
  -9   2  -1 55.9310 11.9705   1
 -10  -2  -1 -2.9298 11.0488   1
 -10   2  -1 40.2490 13.7687   2
 -10   2  -1 13.6269 10.2931   1
 -11  -2  -1 49.1350 15.2591   1
 -11   2  -1 49.0362 13.0715   1
 -11   2  -1 70.7738 16.5648   2
 -12  -2  -1  9.0271 13.1914   1
 -12   2  -1 20.8876 12.5654   1
 -12  -3   1 25.6301 13.8173   1
 -12   3   1 28.0230 12.5123   1
 -11  -3   1 77.0670 15.4929   1
 -11   3   1 69.6161 13.5702   1
 -10  -3   1 159.411  19.315   1
 -10   3   1 146.617  19.651   2
 -10   3   1 156.576  16.829   1
  -9  -3   1 50.5646 13.2472   1
  -9   3   1 40.5076 13.6607   2
  -9   3   1 72.7046 12.3168   1
  -8  -3   1 356.475  23.796   1
   8   3  -1 333.082  23.269   1
  -8   3   1 361.576  24.266   2
  -8   3   1 375.674  20.575   1
  -7  -3   1 15.6006  9.5930   1
   7  -3  -1 27.7635  7.1186   1
  -7   3   1 22.6610 10.3847   2
  -7   3   1 11.1654  7.5173   1
   7   3  -1 30.4653 11.1229   1
   6  -3  -1 6.25729 5.56976   1
  -6  -3   1 0.87929 8.01028   1
   6   3  -1 -4.5173  8.4823   1
  -6   3   1 1.79790 6.09675   1
  -6   3   1 -8.5549  7.4375   1
  -6   3   1 7.72457 8.44860   2
  -5  -3   1 28.1274  7.5659   1
  -5  -3   1 44.4873  9.0868   1
   5  -3  -1 23.1661  5.8617   1
   5   3  -1 37.9969  9.2618   1
  -5   3   1 22.7208  6.5859   1
  -5   3   1 17.1859  8.4893   2
  -5   3   1 27.3251  7.9705   1
  -4  -3   1 155.617  12.896   1
   4  -3  -1 99.8982 10.9622   2
  -4  -3   1 103.631  11.335   1
   4   3  -1 120.853  12.578   1
  -4   3   1 82.4490  8.7676   1
  -4   3   1 90.7136 11.1984   2
  -4   3   1 123.728  10.941   1
   3  -3  -1 79.5204  7.4380   1
  -3  -3   1 60.0385  9.0301   1
   3  -3  -1 79.4128  8.1418   1
  -3  -3   1 67.8607  9.1630   1
   3  -3  -1 57.8367  8.6042   2
   3   3  -1 77.3771  9.9053   1
   3   3  -1 82.3581  9.0746   1
  -3   3   1 67.9282  9.4995   2
  -3   3   1 81.6205  8.9793   1
  -3   3   1 60.9640  7.4712   1
  -2  -3   1 30.7021  6.7739   1
   2  -3  -1 37.8727  6.2882   1
   2  -3  -1 39.9595  6.4233   1
   2  -3  -1 28.5957  6.8888   2
  -2  -3   1 32.4485  7.0165   1
   2   3  -1 29.0429  7.3939   1
  -2   3   1 27.8219  7.4915   2
  -2   3   1 52.2464  6.9716   1
  -2   3   1 39.6017  6.9869   1
   2   3  -1 33.8726  6.6043   1
  -1  -3   1 668.252  26.508   2
   1  -3  -1 700.452  26.289   1
   1  -3  -1 669.456  26.760   2
   1  -3  -1 669.075  26.141   1
  -1  -3   1 710.863  27.434   1
  -1  -3   1 701.452  27.738   1
   1   3  -1 687.090  27.181   1
  -1   3   1 661.803  26.097   1
   1   3  -1 710.202  27.618   1
  -1   3   1 670.546  26.844   2
  -1   3   1 673.998  26.773   1
   0  -3   1 30.3156  6.8144   1
   0  -3  -1 46.0620  7.1601   1
   0  -3  -1 35.2282  7.1740   2
   0  -3   1 42.6511  6.9304   1
   0  -3  -1 38.6927  6.7370   1
   0  -3   1 25.3062  6.9503   2
   0   3   1 34.4283  6.5320   1
   0   3  -1 51.2024  7.5729   1
   0   3   1 46.3905  7.2654   1
   0   3  -1 26.4559  6.5867   1
   1  -3   1 458.887  20.985   1
   1  -3   1 472.093  20.600   2
   1  -3   1 469.983  20.577   1
  -1  -3  -1 439.916  20.378   1
  -1  -3  -1 464.911  20.670   2
  -1  -3  -1 482.080  20.943   1
  -1   3  -1 441.026  19.908   1
  -1   3  -1 461.473  20.809   2
   1   3   1 500.111  21.232   1
   1   3   1 468.852  20.515   1
  -1   3  -1 456.988  20.988   1
   2  -3   1 810.022  30.905   1
  -2  -3  -1 812.296  31.721   1
   2  -3   1 783.643  30.510   2
  -2  -3  -1 896.270  32.379   1
   2  -3   1 817.649  30.783   1
  -2   3  -1 802.846  30.516   1
  -2   3  -1 780.334  31.381   1
   2   3   1 856.041  32.337   1
  -2   3  -1 751.899  30.773   2
   2   3   1 841.614  31.387   1
   3  -3   1 64.6068  8.6634   2
  -3  -3  -1 72.2983  9.4656   1
   3  -3   1 45.6895  7.6688   1
  -3  -3  -1 84.7133  9.7734   1
   3   3   1 64.5638  8.4665   1
  -3   3  -1 56.5582  9.0045   2
   3   3   1 70.0469  9.9890   1
  -3   3  -1 63.3521  8.1696   1
  -3   3  -1 54.1860  8.7082   1
  -4  -3  -1 255.420  16.774   1
   4  -3   1 243.601  13.997   1
  -4   3  -1 238.187  16.709   1
  -4   3  -1 225.992  13.966   1
  -4   3  -1 223.612  15.647   2
   4   3   1 246.214  16.984   1
  -5  -3  -1 334.534  20.481   1
   5  -3   1 379.194  18.057   1
  -5   3  -1 383.453  21.253   1
  -5   3  -1 363.060  20.782   2
  -5   3  -1 357.350  18.208   1
   5   3   1 327.474  20.982   1
  -6  -3  -1 187.662  17.203   1
   6  -3   1 197.808  14.152   1
  -6   3  -1 207.617  17.430   2
   6   3   1 188.325  17.646   1
  -6   3  -1 191.890  16.990   1
  -6   3  -1 212.512  15.191   1
  -7  -3  -1 16.4388 10.4213   1
   7  -3   1 3.81691 7.18679   1
  -7   3  -1 11.2940  7.9681   1
   7   3   1 16.4517 10.7947   1
  -7   3  -1 -1.7605  9.5879   2
  -8  -3  -1  2.2387 10.1762   1
   8   3   1 -5.7667 11.0838   1
  -8   3  -1 -0.0908  8.9574   1
  -8   3  -1  6.9045 11.0250   2
  -9  -3  -1 25.9101 12.4021   1
  -9   3  -1 26.7146 13.2036   2
  -9   3  -1 59.3515 12.8986   1
 -10  -3  -1 -9.5510 11.1635   1
 -10   3  -1 12.0829 11.1792   1
 -10   3  -1 31.8966 12.9898   2
 -11  -3  -1 33.7735 14.5972   1
 -11   3  -1 29.3989 12.2104   1
 -11  -4   1 -6.4286 12.1923   1
 -11   4   1 -3.0997 10.6823   1
 -10  -4   1 -0.9636 11.9920   1
 -10   4   1 12.5007 10.3580   1
 -10   4   1 -3.7437 12.5656   2
  -9  -4   1 46.3992 13.5243   1
  -9   4   1 49.0523 15.0152   2
  -9   4   1 41.9318 10.9704   1
  -8  -4   1 102.364  15.612   1
  -8   4   1 65.9248 14.9791   2
  -8   4   1 72.1234 11.7754   1
   8   4  -1 79.4555 15.0040   1
  -7  -4   1 74.7956 14.0818   1
  -7   4   1 95.6052 11.7263   1
  -7   4   1 108.214  14.812   1
  -7   4   1 122.006  16.581   2
   7   4  -1 109.341  16.104   1
  -6  -4   1 45.7297 11.6727   1
   6  -4  -1 49.4614  7.9309   1
  -6   4   1 54.1925 11.8975   1
  -6   4   1 39.1258  8.6958   1
  -6   4   1 34.2010 11.3211   2
   6   4  -1 50.4651 12.3970   1
   5  -4  -1 -3.0981  3.4065   1
  -5  -4   1 6.51485 8.61911   1
  -5   4   1 11.5503  8.7090   1
   5   4  -1 10.0176  9.7532   1
  -5   4   1 7.89536 9.38235   2
  -5   4   1 11.6286  7.0931   1
   4  -4  -1 115.927  10.041   1
   4  -4  -1 90.5923 11.5438   2
  -4  -4   1 121.939  13.780   1
   4   4  -1 100.339  13.053   1
  -4   4   1 125.880  12.744   1
  -4   4   1 135.087  11.599   1
  -4   4   1 113.630  13.742   2
   3  -4  -1 211.631  15.818   2
   3  -4  -1 202.593  13.746   1
  -3  -4   1 210.307  16.224   1
  -3   4   1 195.606  13.945   1
  -3   4   1 225.807  17.145   2
   3   4  -1 219.116  16.486   1
  -3   4   1 223.329  15.742   1
   2  -4  -1 1249.84   43.89   1
   2  -4  -1 1220.33   44.98   2
  -2  -4   1 1191.03   46.07   1
  -2   4   1 1175.60   44.02   1
  -2   4   1 1177.85   44.72   2
   2   4  -1 1298.64   46.48   1
  -2   4   1 1279.49   45.23   1
   1  -4  -1 402.525  20.545   2
  -1  -4   1 370.078  20.405   1
  -1  -4   1 371.003  20.319   2
   1  -4  -1 385.803  19.310   1
  -1   4   1 367.951  19.998   1
  -1   4   1 395.349  19.520   1
   1   4  -1 380.676  20.807   1
  -1   4   1 397.774  21.106   2
   1   4  -1 376.857  20.271   1
   0  -4   1 55.2448  9.7645   1
   0  -4  -1 64.8342  9.8903   2
   0  -4  -1 72.1216  9.8270   1
   0  -4   1 51.2641  9.1891   2
   0   4   1 58.9161  9.4837   1
   0   4  -1 57.0914  9.5544   1
   0   4  -1 40.5202  8.7042   1
   0   4   1 71.5048  9.6282   1
  -1  -4  -1 45.3592  9.5283   2
  -1  -4  -1 28.3771  8.2847   1
   1  -4   1 40.6599  8.9817   1
   1  -4   1 59.9825  9.5339   2
   1   4   1 53.0739  9.5979   1
   1   4   1 43.4387  8.6230   1
  -1   4  -1 56.1673  9.5570   1
  -1   4  -1 42.0739  9.5403   2
  -1   4  -1 40.2958  8.4787   1
   2  -4   1 145.902  13.081   2
   2  -4   1 154.639  13.370   1
  -2  -4  -1 161.651  14.030   1
   2   4   1 123.673  13.370   1
  -2   4  -1 177.217  13.617   1
  -2   4  -1 168.833  14.465   1
  -2   4  -1 159.621  14.091   2
   3  -4   1 4.07193 6.90191   2
  -3  -4  -1 19.0453  8.4253   1
   3  -4   1 2.06826 6.88864   1
  -3   4  -1 2.86352 6.28267   1
   3   4   1 -3.9082  7.8396   1
  -3   4  -1 10.3331  8.4146   2
  -3   4  -1 8.94987 7.66428   1
   4  -4   1 498.357  24.230   2
   4  -4   1 470.921  22.328   1
  -4  -4  -1 486.112  25.447   1
  -4   4  -1 466.505  22.490   1
   4   4   1 507.972  26.324   1
  -4   4  -1 470.034  25.254   1
  -4   4  -1 458.167  24.656   2
  -5  -4  -1 -1.7572  8.4874   1
   5  -4   1 -3.2029  7.0990   1
   5   4   1 2.76842 9.74060   1
  -5   4  -1 -12.210   8.282   2
  -5   4  -1 10.4051  7.3394   1
  -5   4  -1 -0.4094  9.1448   1
   6  -4   1 127.444  12.671   1
  -6  -4  -1 106.741  15.400   1
  -6   4  -1 112.245  12.557   1
   6   4   1 96.5274 15.4403   1
  -6   4  -1 120.606  15.380   1
  -6   4  -1 139.342  16.436   2
  -7  -4  -1 119.784  16.746   1
  -7   4  -1 119.355  16.418   2
   7   4   1 97.7573 16.6287   1
  -7   4  -1 109.785  13.485   1
  -8  -4  -1 67.6432 15.3470   1
  -8   4  -1 63.1766 12.0101   1
  -8   4  -1 84.4016 15.7048   2
   8   4   1 78.6321 15.8897   1
  -9  -4  -1 88.8441 16.9278   1
  -9   4  -1 74.6585 16.9295   2
  -9   4  -1 60.6089 12.9685   1
 -10  -4  -1 -1.0027 13.2212   1
 -10   4  -1  4.5854 13.7084   2
 -10   4  -1 12.9913 11.5847   1
 -11  -4  -1 30.8364 15.7274   1
 -11   4  -1  1.6297 12.3870   1
 -10  -5   1 30.1302 15.0931   1
 -10   5   1 36.5683 12.0962   1
  -9  -5   1 33.7235 14.7331   1
  -9   5   1 41.8187 11.8932   1
  -9   5   1 46.4617 15.1016   2
  -8  -5   1 25.1402 12.9651   1
  -8   5   1 28.3512 14.1184   2
  -8   5   1 21.3652 10.1185   1
   8   5  -1  1.3170 13.0055   1
  -7  -5   1 11.0189 12.0948   1
  -7   5   1 10.7239 12.3962   2
   7   5  -1 17.9750 12.7222   1
  -7   5   1 19.6430  9.0190   1
  -6  -5   1 152.584  17.939   1
  -6   5   1 130.051  17.597   2
  -6   5   1 117.287  13.463   1
   6   5  -1 136.803  17.975   1
  -5  -5   1 157.714  18.057   1
   5   5  -1 174.703  18.754   1
  -5   5   1 154.175  14.615   1
  -5   5   1 139.618  17.329   2
  -5   5   1 193.063  17.896   1
  -4  -5   1 179.077  17.941   1
   4  -5  -1 193.053  14.284   1
  -4   5   1 185.051  17.431   1
  -4   5   1 170.046  17.762   2
  -4   5   1 195.243  15.726   1
   4   5  -1 159.974  18.068   1
   3  -5  -1 -1.2771  7.2072   1
  -3  -5   1 0.37349 8.49819   1
   3  -5  -1 3.94281 8.39609   2
  -3   5   1 2.42581 7.52208   1
  -3   5   1 8.73707 8.84606   1
  -3   5   1 6.36853 9.59701   2
   3   5  -1 10.8077 10.2582   1
   2  -5  -1 62.5978 10.3214   1
  -2  -5   1 54.1830 11.6686   1
  -2  -5   1 67.3810 11.7661   2
   2  -5  -1 61.4443 11.3370   2
  -2   5   1 44.5991 10.7638   1
  -2   5   1 57.3665 10.4544   1
  -2   5   1 56.6518 12.2704   2
   2   5  -1 84.1478 13.0424   1
  -1  -5   1 39.9575 10.5650   1
   1  -5  -1 32.7172 10.1638   2
  -1  -5   1 43.4852 10.6839   2
   1  -5  -1 50.1654 10.0694   1
   1   5  -1 55.4302 11.4941   1
  -1   5   1 35.6885 10.7069   2
  -1   5   1 20.6262  9.1207   1
  -1   5   1 49.5930 10.0140   1
   0  -5   1 507.612  26.450   1
   0  -5   1 553.609  27.235   2
   0  -5  -1 503.177  25.976   1
   0  -5  -1 529.801  27.030   2
   0   5   1 522.576  26.632   1
   0   5   1 515.765  25.947   1
   0   5  -1 544.462  26.175   1
  -1  -5  -1 172.160  15.901   1
   1  -5   1 165.463  15.810   1
  -1  -5  -1 203.276  16.900   2
   1  -5   1 178.678  16.038   2
   1   5   1 177.141  16.333   1
  -1   5  -1 133.623  15.138   2
  -1   5  -1 164.429  15.290   1
  -2  -5  -1 61.4731 11.8602   2
  -2  -5  -1 47.5441 11.3302   1
   2  -5   1 62.9571 11.0194   1
   2  -5   1 53.0383 11.3458   2
  -2   5  -1 45.2125 11.3841   2
   2   5   1 64.4349 12.1390   1
  -2   5  -1 39.3947 10.7522   1
  -2   5  -1 54.8345 10.2998   1
   3  -5   1 54.6256 10.9422   1
   3  -5   1 24.8243  9.6452   2
  -3  -5  -1 44.2037 11.4103   1
   3   5   1 47.9060 12.3832   1
  -3   5  -1 57.0791 10.3631   1
  -3   5  -1 60.3860 12.4003   1
  -3   5  -1 58.9224 12.1700   2
  -4  -5  -1 71.9354 13.4205   1
   4  -5   1 109.970  12.703   1
  -4   5  -1 102.415  14.498   2
  -4   5  -1 104.507  15.042   1
  -4   5  -1 94.4958 12.4951   1
   4   5   1 86.4435 14.6035   1
   5  -5   1 224.112  16.737   1
  -5  -5  -1 210.584  20.640   1
   5   5   1 239.962  21.263   1
  -5   5  -1 223.626  20.618   2
  -5   5  -1 212.575  20.338   1
  -5   5  -1 220.648  17.798   1
  -6  -5  -1 232.816  22.221   1
  -6   5  -1 231.816  21.274   2
  -6   5  -1 220.390  18.180   1
   6   5   1 233.395  22.227   1
  -7  -5  -1 274.699  24.290   1
  -7   5  -1 279.204  24.041   2
   7   5   1 284.405  24.667   1
  -7   5  -1 269.784  19.803   1
  -8  -5  -1 25.4025 13.6185   1
  -8   5  -1 21.5269 14.0092   2
   8   5   1 23.8667 14.8405   1
  -8   5  -1 27.8602 11.0718   1
  -9  -5  -1 218.545  25.102   1
  -9   5  -1 247.712  21.056   1
  -9   5  -1 252.391  25.069   2
 -10  -5  -1 247.681  27.349   1
 -10   5  -1 227.884  22.025   1
  -9  -6   1 57.1829 17.3138   1
  -9   6   1 49.8015 13.7348   1
  -8  -6   1 204.698  23.790   1
  -8   6   1 210.230  19.413   1
  -7  -6   1 103.331  18.584   1
   7   6  -1 101.537  18.609   1
  -7   6   1 132.451  15.186   1
  -7   6   1 147.829  19.815   2
  -6  -6   1  5.5517 12.0314   1
   6   6  -1 12.9953 13.8073   1
  -6   6   1  2.8020 12.4325   2
  -6   6   1 1.04893 9.45488   1
  -5  -6   1  2.6969 11.3504   1
   5   6  -1 17.5639 13.2976   1
  -5   6   1 -10.364   8.711   1
  -5   6   1  8.7803 12.3417   2
  -4  -6   1 67.1486 14.8253   1
  -4   6   1 104.135  16.591   2
  -4   6   1 71.5160 12.4970   1
   4   6  -1 76.0418 15.4583   1
  -3  -6   1 295.631  23.732   1
   3  -6  -1 282.946  20.098   1
  -3   6   1 251.165  19.051   1
  -3   6   1 246.953  21.848   2
   3   6  -1 280.622  23.286   1
   2  -6  -1 417.193  23.596   1
  -2  -6   1 386.514  25.122   1
   2   6  -1 383.282  25.141   1
  -2   6   1 330.301  24.193   2
  -2   6   1 373.141  23.388   1
   1  -6  -1 109.786  14.801   1
  -1  -6   1 110.283  15.870   1
  -1   6   1 118.163  15.201   1
   1   6  -1 83.8187 14.5330   1
   0  -6   1 15.9336 11.1418   1
   0  -6  -1 -4.8011  9.9967   1
   0   6   1 1.40265 9.86258   1
   0   6  -1  2.1875 10.2192   1
   1  -6   1 201.975  18.870   1
  -1  -6  -1 166.998  17.485   1
   1   6   1 171.905  18.289   1
  -1   6  -1 169.060  17.537   1
   2  -6   1 315.063  22.300   1
  -2  -6  -1 337.289  23.492   1
  -2   6  -1 336.721  21.736   1
  -2   6  -1 305.935  23.316   2
   2   6   1 318.957  23.622   1
  -3  -6  -1 347.450  25.252   1
   3  -6   1 430.382  24.838   1
  -3   6  -1 333.166  25.132   2
  -3   6  -1 336.425  22.388   1
   3   6   1 415.121  26.608   1
  -4  -6  -1 107.699  16.679   1
   4  -6   1 114.001  14.910   1
  -4   6  -1 94.2982 13.9170   1
   4   6   1 135.181  18.364   1
  -4   6  -1 133.488  17.349   2
  -5  -6  -1 19.3446 13.0308   1
  -5   6  -1 14.6370 12.8515   2
   5   6   1 53.0960 15.4472   1
  -5   6  -1 11.0531  9.7233   1
  -6  -6  -1 192.029  21.836   1
  -6   6  -1 225.358  19.207   1
  -6   6  -1 198.100  21.907   2
   6   6   1 239.049  24.078   1
  -7  -6  -1 157.615  21.233   1
  -7   6  -1 150.953  17.307   1
  -7   6  -1 159.311  20.510   2
   7   6   1 144.479  21.594   1
  -8  -6  -1 102.279  19.664   1
  -8   6  -1 95.8753 15.8471   1
  -9  -6  -1 24.2474 16.2992   1
  -9   6  -1 19.5534 12.1272   1
  -8  -7   1 51.4679 17.5912   1
  -8   7   1 28.1227 13.0695   1
  -7  -7   1 70.6596 17.4639   1
  -7   7   1 108.668  16.036   1
  -6  -7   1 74.4672 18.0802   1
  -6   7   1 89.2737 14.7111   1
   6   7  -1 77.5242 19.5799   1
  -5  -7   1 80.2104 17.9257   1
   5   7  -1 71.2628 18.1467   1
  -5   7   1 88.9062 18.1633   2
  -5   7   1 84.0326 14.7099   1
  -4  -7   1 90.7260 17.7463   1
   4   7  -1 83.8371 17.9968   1
  -4   7   1 143.396  19.729   2
  -4   7   1 118.994  15.864   1
  -3  -7   1 49.9931 14.0684   1
   3   7  -1 36.0993 14.5097   1
  -3   7   1 35.3787 12.0630   1
  -3   7   1 23.7033 14.7471   2
  -2  -7   1 -0.6369 11.7333   1
  -2   7   1 17.5919 11.4770   1
   2   7  -1 17.0757 12.7539   1
   1  -7  -1 114.371  16.180   1
  -1  -7   1 131.601  18.319   1
   1   7  -1 52.5547 14.4321   1
  -1   7   1 104.356  15.987   1
   0  -7  -1 48.4928 13.1558   1
   0  -7   1 29.5757 13.2163   1
   0   7   1 16.3977 11.8394   1
   0   7  -1 22.5596 12.5534   1
  -1  -7  -1 1165.20   48.89   1
   1  -7   1 1141.65   48.63   1
  -1   7  -1 1090.13   47.72   1
   1   7   1 1105.08   48.99   1
   2  -7   1 115.268  16.493   1
  -2  -7  -1 135.207  18.438   1
   2   7   1 128.195  18.478   1
  -2   7  -1 104.320  16.170   1
  -3  -7  -1  4.3609 12.4120   1
   3   7   1 -11.074  12.735   1
  -3   7  -1 11.0070 14.2575   2
  -3   7  -1 10.9683 10.8493   1
  -4  -7  -1 21.8295 13.9491   1
   4   7   1 57.4561 16.9467   1
  -4   7  -1 36.0981 12.5363   1
  -4   7  -1 23.9915 14.9936   2
  -5  -7  -1 341.119  29.009   1
  -5   7  -1 393.631  29.132   2
   5   7   1 435.514  30.696   1
  -5   7  -1 359.825  24.633   1
  -6  -7  -1 47.2746 16.9002   1
  -6   7  -1 85.6515 14.8224   1
   6   7   1 74.8803 18.7691   1
  -7  -7  -1 61.1486 18.5964   1
   7   7   1 74.3532 20.4193   1
  -7   7  -1 59.2207 14.5482   1
  -8  -7  -1  3.9830 15.7598   1
  -8   7  -1 -11.092  11.526   1
  -6  -8   1 13.5109 15.9814   1
  -6   8   1 20.3985 12.7449   1
   6   8  -1 19.1114 17.9831   1
  -5  -8   1 23.7781 15.8212   1
   5   8  -1 21.0049 16.6881   1
  -5   8   1 16.4216 12.4556   1
  -4  -8   1  8.9275 14.1488   1
  -4   8   1 23.7189 12.9348   1
   4   8  -1 14.2723 15.5391   1
  -3  -8   1 19.7529 14.7351   1
   3   8  -1 23.1078 14.6535   1
  -3   8   1 12.3042 12.1795   1
  -2  -8   1 128.643  20.392   1
  -2   8   1 196.182  21.404   1
   2   8  -1 173.989  22.413   1
  -1  -8   1 113.501  18.107   1
  -1   8   1 92.5548 17.1179   1
   1   8  -1 95.9257 17.7311   1
   0   8   1 101.869  18.348   1
   0   8  -1 69.9071 16.0783   1
  -1   8  -1 22.6984 13.2440   1
   1   8   1 40.5964 15.1397   1
  -2   8  -1 656.507  35.875   1
   2   8   1 677.349  38.550   1
  -3  -8  -1 158.109  22.005   1
  -3   8  -1 173.141  20.326   1
   3   8   1 171.722  22.610   1
  -4  -8  -1 167.292  23.274   1
  -4   8  -1 187.900  21.283   1
   4   8   1 209.669  25.596   1
  -5  -8  -1 -1.7893 14.9560   1
  -5   8  -1 -10.340  11.535   1
   5   8   1 -8.0953 15.5692   1
  -6  -8  -1 37.8729 18.4026   1
   6   8   1 15.1494 17.9141   1
  -6   8  -1 61.6760 14.8707   1
  -3   9   1 12.3457 13.6830   1
   3   9  -1 -13.158  15.023   1
  -2   9   1 -6.4584 12.8058   1
   2   9  -1 -0.5632 14.6848   1
  -1   9   1 100.509  19.030   1
   1   9  -1 93.5737 19.8031   1
   0   9  -1 39.3080 16.8024   1
   0   9   1 39.2557 15.5963   1
   1   9   1 96.5086 19.9902   1
  -1   9  -1 82.8883 17.7953   1
   2   9   1 14.5986 16.6613   1
  -2   9  -1 -1.7786 14.0523   1
  -3   9  -1 -1.9192 13.8053   1
 -13   0   2 25.0144 12.2686   1
 -12   0   2 41.7810 13.2936   1
 -11   0   2 383.722  24.363   1
 -10   0   2 1407.98   53.66   1
  -9   0   2 130.452  14.109   1
  -9   0   2 120.077  13.014   1
   8   0  -2 171.726  13.474   1
  -8   0   2 227.938  15.613   1
  -8   0   2 234.411  15.906   1
  -7   0   2 76.5093  9.3653   1
   7   0  -2 88.1374  8.8936   1
  -7   0   2 95.9616  9.5211   1
  -6   0   2 3157.56   99.50   1
   6   0  -2 3030.23   98.18   1
  -6   0   2 3209.43   99.88   1
  -5   0   2 721.351  27.552   1
   5   0  -2 711.401  26.614   1
   5   0  -2 839.409  26.265   1
  -5   0   2 779.929  27.583   1
   4   0  -2 34.1819  3.8239   1
   4   0  -2 29.0956  4.2510   1
  -4   0   2 24.9630  4.5761   1
  -4   0   2 29.8288  4.3857   1
  -3   0   2 4.23679 3.08582   1
  -3   0   2 2.38936 3.08193   1
   3   0  -2 3.08099 2.08614   1
   0   0  -2 66.3751  3.6675   1
   0   0   2 60.7796  3.8013   1
   0   0  -2 67.6175  4.0476   1
  -1   0  -2 12.3811  3.1246   1
   1   0   2 20.3419  3.5476   1
  -1   0  -2 16.8135  3.3813   1
   1   0   2 16.2080  3.4095   1
  -2   0  -2 4283.50  131.12   1
  -2   0  -2 4011.57  130.94   1
   2   0   2 4292.56  131.36   1
   2   0   2 4383.08  131.25   1
  -3   0  -2 37.9119  6.3350   1
   3   0   2 47.3450  6.7537   1
   3   0   2 47.6481  6.7649   1
  -3   0  -2 29.7344  6.0522   1
  -4   0  -2 1563.33   55.19   1
  -4   0  -2 1599.09   55.27   1
   4   0   2 1641.93   55.23   1
   4   0   2 1735.76   55.49   1
  -5   0  -2 1354.39   48.78   1
   5   0   2 1429.06   48.81   1
  -5   0  -2 1334.09   48.55   1
   6   0   2 1800.25   63.08   1
  -6   0  -2 1862.11   63.92   1
  -6   0  -2 1831.75   63.76   1
  -7   0  -2 27.4204  9.0330   1
  -7   0  -2 19.3549  8.6308   1
   7   0   2 30.8341  9.5974   1
   8   0   2 -3.2025  8.5959   1
  -8   0  -2 16.4297  9.3168   1
  -9   0  -2 222.577  19.465   1
 -10   0  -2 265.669  22.355   1
 -11   0  -2 40.7432 13.8247   1
 -12   0  -2 139.929  19.235   1
 -12  -1   2 352.798  25.646   1
 -12   1   2 346.067  24.012   1
 -11  -1   2 17.7105 11.0249   1
 -11   1   2 21.2662 10.0088   1
 -10  -1   2 11.2964  9.8181   1
 -10   1   2 2.42919 8.61149   1
  -9  -1   2 147.539  15.243   1
  -9  -1   2 155.008  15.000   1
  -9   1   2 173.291  15.080   1
  -8  -1   2 627.368  27.980   1
   8  -1  -2 584.955  23.876   1
  -8  -1   2 609.424  28.379   1
  -8   1   2 628.561  27.632   1
  -8   1   2 696.079  27.651   1
  -7  -1   2 971.963  37.415   1
   7  -1  -2 973.319  33.731   1
  -7  -1   2 979.810  37.902   1
  -7   1   2 967.468  36.691   1
  -7   1   2 1047.88   37.15   1
   6  -1  -2 1145.67   38.88   1
   6  -1  -2 1242.94   38.54   1
  -6  -1   2 1181.06   42.33   1
  -6  -1   2 1216.21   42.77   1
   6   1  -2 1117.62   41.70   1
  -6   1   2 1174.33   41.23   1
  -6   1   2 1240.58   41.71   1
  -5  -1   2 17.2767  5.5576   1
  -5  -1   2 13.0410  5.0787   1
   5  -1  -2 13.2218  3.2024   1
  -5   1   2 18.6194  4.8428   1
  -5   1   2 13.2555  4.5606   1
   5   1  -2 11.8079  4.6657   1
   5   1  -2 12.3853  5.6370   1
  -4  -1   2 1852.55   62.43   1
  -4  -1   2 1982.55   62.58   1
  -4   1   2 2040.05   60.80   1
   4   1  -2 1943.09   61.43   1
  -4   1   2 1907.12   60.95   1
   4   1  -2 1873.09   62.26   1
  -3  -1   2 2957.14   94.01   1
  -3  -1   2 3020.80   93.91   1
   3   1  -2 3096.65   93.36   1
  -3   1   2 2963.23   92.17   1
   3   1  -2 3076.91   93.99   1
  -3   1   2 2981.30   91.99   1
  -2  -1   2 3329.44  107.62   1
  -2  -1   2 3496.72  107.72   1
   2   1  -2 3507.41  107.37   1
  -2   1   2 3485.36  106.63   2
   2   1  -2 3660.87  107.71   1
  -1  -1   2 780.123  25.849   1
  -1  -1   2 803.856  26.340   1
   1  -1  -2 785.621  25.745   2
   1   1  -2 783.890  26.061   1
  -1   1   2 766.114  24.593   1
  -1   1   2 760.975  24.504   1
  -1   1   2 760.226  25.712   2
   1   1  -2 783.894  25.777   1
   0  -1   2 57.4154  4.3850   2
   0  -1  -2 50.4198  4.2080   1
   0  -1   2 51.4875  5.0939   1
   0  -1  -2 58.7403  4.8064   2
   0  -1   2 58.2414  4.8684   1
   0  -1  -2 58.3357  4.5917   1
   0   1  -2 58.2303  5.3653   1
   0   1   2 51.4723  4.1754   1
   0   1  -2 63.8048  4.9198   1
   0   1   2 63.5144  4.7925   1
   0   1   2 49.8461  4.5951   2
   1  -1   2 430.924  16.415   1
   1  -1   2 428.750  15.286   2
  -1  -1  -2 455.189  16.488   1
  -1  -1  -2 417.673  16.699   1
  -1   1  -2 439.405  16.462   1
  -1   1  -2 423.330  15.519   2
  -1   1  -2 419.470  16.834   1
   1   1   2 424.334  16.628   1
   1   1   2 414.601  16.149   1
  -2  -1  -2 339.211  15.157   1
  -2  -1  -2 340.700  14.762   1
   2  -1   2 328.293  14.815   1
   2  -1   2 314.103  14.342   1
   2   1   2 321.348  15.101   1
  -2   1  -2 316.403  14.338   1
  -2   1  -2 328.686  13.810   2
  -2   1  -2 309.193  15.050   1
   2   1   2 330.584  14.299   1
  -3  -1  -2 3649.77  111.84   1
  -3  -1  -2 3400.45  111.49   1
   3  -1   2 3447.68  110.80   1
   3  -1   2 3426.50  110.87   1
   3   1   2 3709.62  111.30   1
   3   1   2 3601.74  112.05   1
  -3   1  -2 3639.60  111.36   1
  -3   1  -2 3453.79  111.40   1
   4  -1   2 343.595  16.783   1
  -4  -1  -2 340.983  17.635   1
  -4  -1  -2 361.333  17.696   1
   4  -1   2 348.395  16.728   1
  -4   1  -2 347.821  17.490   1
  -4   1  -2 366.054  17.471   1
   4   1   2 317.585  16.680   1
   4   1   2 371.146  18.139   1
   5  -1   2 808.396  30.178   1
  -5  -1  -2 734.883  30.741   1
  -5  -1  -2 730.464  30.975   1
   5   1   2 744.275  30.913   1
  -5   1  -2 754.907  30.976   1
  -5   1  -2 794.843  31.140   1
   6  -1   2 90.2545 10.7722   1
  -6  -1  -2 81.8429 11.3725   1
  -6  -1  -2 84.1682 10.8858   1
  -6   1  -2 99.7984 11.2881   1
   6   1   2 100.699  11.899   1
  -6   1  -2 81.9415 11.0987   1
  -7  -1  -2 1138.32   46.56   1
   7  -1   2 1179.24   44.72   1
   7   1   2 1167.96   46.26   1
  -7   1  -2 1244.97   46.06   1
  -7   1  -2 1235.50   47.10   1
   8  -1   2 802.745  34.825   1
  -8  -1  -2 781.045  36.817   1
  -8   1  -2 894.067  36.688   1
   8   1   2 822.103  36.787   1
  -9  -1  -2 892.725  40.059   1
   9   1   2 784.180  38.424   1
  -9   1  -2 923.852  38.940   1
 -10  -1  -2 67.2507 13.7612   1
 -10   1  -2 68.2430 13.3578   1
 -11  -1  -2 150.487  19.956   1
 -11   1  -2 146.847  18.282   1
 -12  -1  -2 249.681  24.590   1
 -12   1  -2 228.387  22.961   1
 -12  -2   2 99.6830 16.8072   1
 -12   2   2 101.494  14.793   1
 -11  -2   2 586.846  33.381   1
 -11   2   2 699.876  36.951   2
 -11   2   2 585.250  30.290   1
 -10  -2   2 523.909  29.896   1
 -10   2   2 539.792  32.558   2
 -10   2   2 578.880  28.074   1
  -9  -2   2 995.969  41.971   1
  -9   2   2 992.370  39.447   1
  -9   2   2 919.241  43.266   2
  -8  -2   2 17.2002  7.6972   1
  -8  -2   2 22.3855  9.2408   1
  -8   2   2 16.5282  8.3248   1
  -8   2   2 18.9911 11.3316   2
   8   2  -2 25.0621  9.4346   1
  -8   2   2 16.1373  8.5103   1
  -7  -2   2 130.677  13.483   1
  -7  -2   2 130.167  12.481   1
  -7   2   2 117.465  14.858   2
   7   2  -2 143.628  13.508   1
  -7   2   2 141.247  11.575   1
  -7   2   2 134.295  12.346   1
  -6  -2   2 450.304  21.795   1
  -6  -2   2 468.290  22.371   1
  -6   2   2 446.684  20.522   1
   6   2  -2 421.283  21.813   1
  -6   2   2 435.157  23.384   2
  -6   2   2 492.206  19.701   1
  -5  -2   2 1121.83   41.73   1
  -5  -2   2 1232.58   42.35   1
  -5   2   2 1151.38   38.94   1
   5   2  -2 1141.92   41.94   1
  -5   2   2 1133.35   39.78   1
  -4  -2   2 1008.35   36.77   1
  -4  -2   2 1067.04   36.98   1
  -4   2   2 964.352  33.860   1
   4   2  -2 1013.39   35.46   1
  -4   2   2 983.554  34.606   1
   4   2  -2 1052.59   37.04   1
   3  -2  -2 830.862  25.838   1
   3  -2  -2 773.584  29.162   2
  -3  -2   2 784.713  29.272   1
  -3  -2   2 792.742  29.347   1
   3   2  -2 821.276  28.683   1
  -3   2   2 774.253  27.243   1
  -3   2   2 773.009  29.476   2
  -3   2   2 747.146  26.846   1
   3   2  -2 795.650  29.526   1
  -2  -2   2 20.9795  5.5400   1
   2  -2  -2 29.1261  5.6424   2
  -2  -2   2 20.1332  5.4206   1
   2  -2  -2 29.6926  4.2161   1
   2   2  -2 24.3367  5.8016   1
  -2   2   2 12.3530  4.4659   1
   2   2  -2 18.1534  5.2044   1
  -2   2   2 20.9251  5.9959   2
  -2   2   2 23.8378  4.5191   1
   1  -2  -2 2549.08   75.96   1
   1  -2  -2 2438.21   76.11   2
  -1  -2   2 2473.98   78.03   1
  -1  -2   2 2283.95   77.19   1
   1   2  -2 2437.77   77.35   1
  -1   2   2 2414.43   76.27   2
   1   2  -2 2454.75   77.68   1
  -1   2   2 2427.92   76.41   1
  -1   2   2 2379.16   76.17   1
   0  -2  -2 1803.68   58.13   2
   0  -2   2 1824.26   57.71   2
   0  -2  -2 1812.57   58.60   1
   0  -2  -2 1890.39   58.55   1
   0  -2   2 1856.73   59.73   1
   0  -2   2 1848.81   59.09   1
   0   2  -2 1753.79   59.62   1
   0   2  -2 1760.25   58.85   1
   0   2   2 1812.40   58.76   1
   0   2   2 1785.97   58.79   1
   0   2   2 1877.81   58.32   2
  -1  -2  -2 3892.24  118.90   1
  -1  -2  -2 3650.87  118.55   1
   1  -2   2 3791.62  116.08   2
   1  -2   2 3782.65  119.06   1
   1  -2   2 3860.78  118.65   1
   1   2   2 3836.31  119.21   1
  -1   2  -2 3894.49  118.64   1
  -1   2  -2 3734.04  119.21   1
   1   2   2 3772.57  118.58   1
  -1   2  -2 3843.59  116.20   2
  -2  -2  -2 75.7490  8.0914   1
   2  -2   2 85.3667  7.5014   2
   2  -2   2 78.4999  7.5978   1
  -2  -2  -2 73.2644  7.9246   1
  -2   2  -2 73.4931  7.6164   2
  -2   2  -2 79.1947  8.4199   1
  -2   2  -2 76.7971  7.2939   1
   2   2   2 65.1354  7.1146   1
   2   2   2 85.8683  8.8943   1
   3  -2   2 48.9083  7.2629   1
  -3  -2  -2 70.9130  8.4440   1
   3  -2   2 56.7639  7.1028   1
  -3  -2  -2 64.1287  8.2018   1
  -3   2  -2 55.3468  6.9126   1
   3   2   2 59.4008  7.3435   1
   3   2   2 79.1805  9.4440   1
  -3   2  -2 63.2193  7.7374   2
  -3   2  -2 51.8532  8.0970   1
  -4  -2  -2 74.4482  9.5052   1
  -4  -2  -2 95.7272 10.2276   1
   4  -2   2 79.3600  8.8841   1
  -4   2  -2 82.8006  8.9416   1
  -4   2  -2 75.5638  9.3244   2
   4   2   2 68.0208 10.0117   1
   5  -2   2 1891.81   65.87   1
  -5  -2  -2 1913.90   68.19   1
  -5  -2  -2 1967.65   67.90   1
  -5   2  -2 1974.73   66.54   1
  -5   2  -2 2000.27   66.73   2
   5   2   2 2000.59   68.74   1
  -5   2  -2 2052.40   68.14   1
   6  -2   2 801.455  31.300   1
  -6  -2  -2 791.590  33.990   1
  -6   2  -2 779.772  33.652   1
  -6   2  -2 760.629  32.382   1
  -6   2  -2 751.884  33.168   2
   6   2   2 741.872  33.730   1
   7  -2   2 121.913  12.884   1
  -7  -2  -2 100.348  13.887   1
   7   2   2 145.356  16.330   1
  -7   2  -2 128.329  14.082   1
  -7   2  -2 113.731  14.276   1
  -7   2  -2 108.917  14.323   2
  -8  -2  -2 43.8882 12.3265   1
   8  -2   2 62.7244 11.0990   1
  -8   2  -2 48.1022 11.1340   1
   8   2   2 33.2233 12.1814   1
  -8   2  -2 18.5685 11.0626   2
  -9  -2  -2 15.9530 11.4127   1
  -9   2  -2 6.76912 9.71553   1
  -9   2  -2 -0.5023 11.3010   2
   9   2   2  7.7160 11.4531   1
 -10  -2  -2 362.635  26.983   1
 -10   2  -2 400.504  27.698   2
 -10   2  -2 375.380  24.866   1
 -11  -2  -2 410.884  30.095   1
 -11   2  -2 476.044  28.608   1
 -11   2  -2 416.351  30.446   2
 -12  -2  -2 127.912  20.458   1
 -12   2  -2 175.339  19.702   1
 -12  -3   2 103.195  18.241   1
 -12   3   2 178.590  18.194   1
 -11  -3   2 34.9749 14.0189   1
 -11   3   2 55.5958 12.6943   1
 -10  -3   2 -3.8915 10.4902   1
 -10   3   2 12.1212 12.3747   2
 -10   3   2 14.5494 10.0263   1
  -9  -3   2 317.946  23.448   1
  -9   3   2 268.179  24.007   2
  -9   3   2 322.332  19.701   1
  -8  -3   2 331.843  22.571   1
  -8   3   2 287.894  23.795   2
  -8   3   2 306.870  18.096   1
   8   3  -2 267.684  20.991   1
  -8   3   2 328.836  21.138   1
  -7  -3   2 129.940  14.440   1
  -7   3   2 117.813  15.227   2
  -7   3   2 124.926  11.569   1
   7   3  -2 135.040  15.051   1
  -6  -3   2 695.055  29.912   1
   6  -3  -2 596.126  22.174   1
  -6  -3   2 620.049  28.705   1
  -6   3   2 617.982  29.602   2
  -6   3   2 640.139  25.261   1
   6   3  -2 602.668  28.747   1
  -6   3   2 642.612  27.357   1
  -5  -3   2 18.3304  7.7826   1
   5  -3  -2 15.2539  4.5165   1
  -5  -3   2 13.9991  6.7210   1
  -5   3   2 39.1689  6.9324   1
  -5   3   2 28.0542  9.0294   2
  -5   3   2 20.4642  7.3080   1
   5   3  -2 10.5489  8.0458   1
  -4  -3   2 850.131  34.786   1
  -4  -3   2 852.287  34.937   1
   4  -3  -2 857.195  29.878   1
   4  -3  -2 961.891  30.987   1
   4  -3  -2 906.488  34.736   2
   4   3  -2 843.273  34.862   1
  -4   3   2 921.893  32.029   1
  -4   3   2 898.530  32.929   1
  -4   3   2 882.614  35.203   2
  -3  -3   2 499.378  22.988   1
   3  -3  -2 497.735  19.209   1
   3  -3  -2 524.012  20.047   1
  -3  -3   2 529.479  23.477   1
   3  -3  -2 490.820  22.192   2
  -3   3   2 511.994  20.635   1
  -3   3   2 477.720  21.071   1
   3   3  -2 514.430  23.252   1
  -3   3   2 542.374  23.648   2
  -2  -3   2 473.982  21.622   1
   2  -3  -2 475.454  19.491   1
  -2  -3   2 454.956  21.731   1
   2  -3  -2 477.629  21.116   2
  -2   3   2 487.523  21.687   2
   2   3  -2 519.892  21.935   1
   2   3  -2 500.789  21.891   1
  -2   3   2 445.169  19.995   1
  -2   3   2 496.055  20.087   1
  -1  -3   2 514.000  21.250   2
  -1  -3   2 556.805  22.319   1
   1  -3  -2 454.423  21.218   2
  -1  -3   2 509.484  22.280   1
   1  -3  -2 474.819  20.395   1
   1  -3  -2 516.400  20.510   1
  -1   3   2 468.083  20.395   1
   1   3  -2 495.407  22.194   1
  -1   3   2 459.066  21.592   2
   1   3  -2 528.644  21.647   1
  -1   3   2 478.021  20.818   1
   0  -3   2 4.35844 5.90659   1
   0  -3   2 11.4215  6.1203   2
   0  -3  -2 -1.2940  5.6537   2
   0  -3  -2 1.98635 4.79696   1
   0  -3  -2 5.73296 5.44294   1
   0  -3   2 -0.4976  4.8515   1
   0   3  -2 4.11622 5.84517   1
   0   3   2 7.59032 5.58934   1
   0   3   2 0.71315 4.87802   1
   0   3  -2 1.64901 5.21884   1
   1  -3   2 346.192  17.829   1
  -1  -3  -2 355.160  17.227   1
  -1  -3  -2 354.450  17.934   2
   1  -3   2 322.431  16.847   2
  -1  -3  -2 383.240  17.732   1
   1  -3   2 335.594  17.463   1
  -1   3  -2 354.313  17.314   2
   1   3   2 371.802  17.871   1
   1   3   2 327.707  16.930   1
  -1   3  -2 341.070  16.809   1
  -1   3  -2 356.789  18.400   1
  -2  -3  -2 2716.65   89.33   1
   2  -3   2 2846.95   89.01   1
  -2  -3  -2 2782.10   89.08   1
   2  -3   2 2719.47   86.88   2
   2   3   2 2649.81   88.54   1
  -2   3  -2 2668.91   89.31   1
  -2   3  -2 2775.82   88.43   1
   2   3   2 2714.93   89.64   1
  -2   3  -2 2717.91   87.22   2
  -3  -3  -2 128.989  12.251   1
   3  -3   2 134.781  11.408   2
   3  -3   2 162.638  12.091   1
  -3   3  -2 169.331  12.942   2
   3   3   2 127.683  11.299   1
  -3   3  -2 149.629  11.486   1
   3   3   2 139.483  13.407   1
  -3   3  -2 157.205  13.177   1
   4  -3   2 407.765  19.264   1
  -4  -3  -2 383.000  20.714   1
  -4   3  -2 346.138  18.380   1
   4   3   2 336.370  20.884   1
  -4   3  -2 387.939  19.992   2
  -4   3  -2 405.594  22.050   1
  -5  -3  -2 3.58748 7.95651   1
   5  -3   2 10.4961  7.1242   1
  -5   3  -2 5.39633 8.82554   1
   5   3   2 -5.9818  8.2197   1
  -5   3  -2 7.26723 8.12932   2
  -5   3  -2 5.14389 6.71957   1
  -6  -3  -2 12.7777  9.3586   1
   6  -3   2 3.48130 7.00640   1
   6   3   2 -0.5612  9.7968   1
  -6   3  -2 6.34143 9.04378   2
  -6   3  -2 -6.4273  6.9135   1
  -6   3  -2  6.8034 10.2227   1
  -7  -3  -2 148.036  17.209   1
   7  -3   2 159.492  14.591   1
   7   3   2 140.261  17.324   1
  -7   3  -2 182.947  15.974   1
  -7   3  -2 149.492  16.455   2
  -7   3  -2 178.199  18.937   1
  -8  -3  -2 689.464  35.514   1
  -8   3  -2 666.776  32.534   1
  -8   3  -2 670.880  34.201   2
   8   3   2 740.380  35.667   1
  -9  -3  -2 417.966  28.487   1
  -9   3  -2 411.519  26.112   1
  -9   3  -2 438.174  27.623   2
 -10  -3  -2 -4.0201 11.9854   1
 -10   3  -2 19.0114 11.7664   2
 -10   3  -2 10.8008 11.7601   1
 -11  -3  -2 14.0806 14.0415   1
 -11   3  -2 37.4204 13.4976   1
 -11  -4   2 61.9213 16.0080   1
 -11   4   2 51.2042 13.4392   1
 -10  -4   2 326.346  27.984   1
 -10   4   2 340.574  28.738   2
 -10   4   2 339.822  22.253   1
  -9  -4   2 632.582  34.676   1
  -9   4   2 600.529  34.765   2
  -9   4   2 590.898  28.770   1
  -8  -4   2 -0.8419  9.6415   1
  -8   4   2 8.16783 8.23344   1
  -8   4   2  2.0142 11.5995   2
   8   4  -2 -5.4237 10.9614   1
  -7  -4   2 867.645  38.151   1
   7   4  -2 724.273  36.546   1
  -7   4   2 817.685  32.961   1
  -7   4   2 818.957  35.907   1
  -7   4   2 805.160  37.812   2
  -6  -4   2 176.744  17.452   1
   6  -4  -2 167.585  10.746   1
  -6   4   2 190.069  16.037   1
  -6   4   2 178.223  13.462   1
   6   4  -2 164.179  17.564   1
  -6   4   2 182.244  17.951   2
   5  -4  -2 552.698  21.785   1
  -5  -4   2 554.116  28.453   1
  -5   4   2 588.363  24.834   1
  -5   4   2 563.628  26.295   1
  -5   4   2 585.900  28.831   2
   5   4  -2 559.675  28.377   1
   4  -4  -2 182.252  11.267   1
  -4  -4   2 178.283  16.137   1
   4  -4  -2 188.873  15.409   2
  -4   4   2 183.982  16.466   2
  -4   4   2 190.675  13.442   1
  -4   4   2 191.533  14.685   1
   4   4  -2 182.761  16.353   1
   3  -4  -2 0.27492 3.80688   1
  -3  -4   2 1.60420 7.17091   1
   3  -4  -2 0.85317 6.31008   2
   3   4  -2 -5.1008  7.1800   1
  -3   4   2 1.02409 5.98124   1
  -3   4   2 3.86969 6.63706   1
  -3   4   2 11.0801  8.7601   2
   2  -4  -2 230.515  14.366   1
   2  -4  -2 230.581  16.184   2
  -2  -4   2 258.527  17.309   1
  -2   4   2 234.547  14.556   1
   2   4  -2 282.638  17.549   1
  -2   4   2 246.410  15.794   1
  -2   4   2 238.711  16.558   2
   1  -4  -2 561.661  25.536   2
   1  -4  -2 570.546  24.201   1
  -1  -4   2 550.343  25.601   1
  -1  -4   2 542.267  24.682   2
  -1   4   2 535.011  24.442   1
   1   4  -2 526.159  24.807   1
  -1   4   2 540.869  24.071   1
  -1   4   2 540.293  24.947   2
   0  -4   2 1285.41   47.84   1
   0  -4  -2 1297.74   47.08   2
   0  -4   2 1260.28   46.46   2
   0  -4  -2 1320.31   46.83   1
   0   4   2 1327.42   47.48   1
   0   4   2 1293.78   47.10   1
   0   4  -2 1265.23   48.09   1
   0   4  -2 1313.80   47.22   1
  -1  -4  -2 219.987  15.390   1
  -1  -4  -2 229.985  16.110   2
   1  -4   2 207.520  15.546   2
   1  -4   2 207.734  16.066   1
   1   4   2 222.232  15.497   1
  -1   4  -2 252.103  16.453   2
  -1   4  -2 220.574  15.030   1
  -1   4  -2 259.256  17.227   1
   1   4   2 225.361  15.905   1
   2  -4   2 508.078  23.395   2
  -2  -4  -2 470.146  23.418   1
   2  -4   2 530.598  24.396   1
  -2  -4  -2 473.055  24.170   2
  -2   4  -2 458.783  24.232   1
  -2   4  -2 471.806  23.399   2
   2   4   2 498.440  24.757   1
  -2   4  -2 467.263  22.670   1
   3  -4   2 5.77732 6.64960   2
  -3  -4  -2 -2.4478  6.9559   1
  -3   4  -2 -0.3006  6.3017   1
  -3   4  -2 5.81554 7.94268   1
   3   4   2 6.20864 8.36391   1
  -3   4  -2 9.06222 8.07048   2
  -4  -4  -2 207.473  17.161   1
   4  -4   2 158.365  14.109   1
   4  -4   2 151.302  14.238   2
  -4   4  -2 178.031  14.565   1
  -4   4  -2 185.115  16.045   2
  -4   4  -2 199.060  17.318   1
   4   4   2 197.251  17.740   1
  -5  -4  -2 781.221  35.531   1
   5  -4   2 752.420  32.002   1
  -5   4  -2 797.130  35.802   1
  -5   4  -2 726.101  33.583   2
   5   4   2 776.925  36.151   1
  -5   4  -2 742.692  31.958   1
  -6  -4  -2 798.748  36.922   1
   6  -4   2 756.929  31.806   1
   6   4   2 685.611  35.669   1
  -6   4  -2 753.083  36.671   1
  -6   4  -2 757.176  34.926   2
  -6   4  -2 731.003  32.611   1
  -7  -4  -2  3.7360 11.1561   1
  -7   4  -2 36.4510 12.2491   2
   7   4   2  4.6968 12.4643   1
  -7   4  -2 20.4035  9.4626   1
  -8  -4  -2 52.4748 14.4478   1
  -8   4  -2 41.0639 13.5122   2
  -8   4  -2 44.2542 11.9633   1
   8   4   2 61.9864 15.9721   1
  -9  -4  -2 55.2465 15.6394   1
  -9   4  -2 70.0419 16.2605   2
  -9   4  -2 53.2807 13.5453   1
 -10  -4  -2 164.941  22.530   1
 -10   4  -2 175.141  20.379   1
 -10   4  -2 192.668  22.892   2
 -11  -4  -2 105.959  20.429   1
 -11   4  -2 103.204  17.556   1
 -11  -5   2 78.5192 18.6120   1
 -11   5   2 60.5444 13.8678   1
 -10  -5   2 -1.4154 12.8918   1
 -10   5   2 18.4557 10.8649   1
  -9  -5   2  4.4661 12.3483   1
  -9   5   2 -8.0256  9.1250   1
  -9   5   2 48.5954 15.7394   2
  -8  -5   2 451.729  30.219   1
  -8   5   2 466.104  24.622   1
  -8   5   2 448.652  29.558   2
  -7  -5   2 761.456  39.343   1
  -7   5   2 784.455  39.303   2
  -7   5   2 817.692  34.004   1
   7   5  -2 796.283  39.030   1
  -6  -5   2 95.1127 15.2629   1
  -6   5   2 107.347  16.461   2
  -6   5   2 99.5473 12.6032   1
   6   5  -2 96.7364 15.7663   1
   5  -5  -2 47.4431  8.2202   1
  -5  -5   2 52.7152 12.6103   1
   5   5  -2 32.4644 12.1187   1
  -5   5   2 31.1582 12.5950   2
  -5   5   2 53.3734 11.7411   1
  -5   5   2 43.4895  9.9117   1
  -4  -5   2 265.700  20.213   1
  -4   5   2 245.124  20.534   2
   4   5  -2 231.535  19.996   1
  -4   5   2 269.326  17.237   1
  -4   5   2 239.757  18.592   1
  -3  -5   2 433.149  25.582   1
   3  -5  -2 431.744  21.506   1
   3   5  -2 446.988  25.293   1
  -3   5   2 481.865  25.503   2
  -3   5   2 411.179  22.144   1
  -3   5   2 467.543  23.914   1
   2  -5  -2 393.937  20.400   1
  -2  -5   2 371.670  22.825   1
  -2  -5   2 364.007  23.261   2
   2  -5  -2 367.315  22.545   2
  -2   5   2 365.596  20.675   1
   2   5  -2 420.132  23.389   1
  -2   5   2 359.393  22.857   2
  -2   5   2 353.918  22.138   1
   1  -5  -2 93.1225 11.9099   1
  -1  -5   2 90.3924 12.8545   2
  -1  -5   2 107.317  14.010   1
   1  -5  -2 119.517  13.589   2
   1   5  -2 117.456  13.833   1
  -1   5   2 116.153  13.262   1
  -1   5   2 137.927  13.835   1
  -1   5   2 84.5569 12.9503   2
   0  -5   2 35.2216 10.4968   1
   0  -5   2 20.9914  9.5042   2
   0  -5  -2 45.9657 10.5815   2
   0  -5  -2 32.3912  9.5553   1
   0   5   2 23.9660  9.6139   1
   0   5  -2 29.5219  9.4581   1
   0   5   2 30.2513  9.2958   1
   1  -5   2 220.524  18.049   1
  -1  -5  -2 206.720  17.357   1
  -1  -5  -2 247.169  18.584   2
   1  -5   2 215.437  17.526   2
   1   5   2 203.289  17.585   1
  -1   5  -2 211.759  17.250   1
  -2  -5  -2 421.040  24.522   2
   2  -5   2 494.780  25.266   2
   2  -5   2 457.118  25.381   1
  -2  -5  -2 495.711  25.714   1
  -2   5  -2 457.054  23.999   1
  -2   5  -2 454.055  24.863   2
   2   5   2 451.605  25.474   1
  -3  -5  -2 358.276  23.410   1
   3  -5   2 415.446  23.297   2
   3  -5   2 379.215  23.096   1
  -3   5  -2 408.476  23.630   2
   3   5   2 420.772  25.136   1
  -3   5  -2 402.931  22.516   1
  -4  -5  -2 427.210  26.482   1
   4  -5   2 455.797  23.904   1
   4   5   2 424.633  26.927   1
  -4   5  -2 449.199  25.954   2
  -4   5  -2 438.817  23.529   1
  -5  -5  -2 271.144  23.426   1
   5  -5   2 309.091  19.966   1
   5   5   2 316.991  24.298   1
  -5   5  -2 309.528  23.064   2
  -5   5  -2 302.336  19.607   1
  -6  -5  -2 32.1616 12.8827   1
  -6   5  -2 42.1414 12.9239   2
   6   5   2 24.8185 13.8219   1
  -6   5  -2 36.2958 10.6407   1
  -7  -5  -2 42.1403 14.5153   1
  -7   5  -2 47.6967 11.8952   1
   7   5   2 31.4008 14.8821   1
  -7   5  -2 51.0075 14.6118   2
  -8  -5  -2 544.790  34.561   1
  -8   5  -2 593.963  33.927   2
  -8   5  -2 522.778  29.166   1
  -9  -5  -2 194.849  24.966   1
  -9   5  -2 286.283  25.979   2
  -9   5  -2 263.865  22.391   1
 -10  -5  -2 -19.464  14.383   1
 -10   5  -2 -0.3627 12.0562   1
 -10  -6   2 10.6335 14.6674   1
 -10   6   2 20.1739 12.4435   1
  -9  -6   2 16.8730 14.6876   1
  -9   6   2 25.5125 11.6076   1
  -8  -6   2 -13.431  11.573   1
  -8   6   2  7.3337 10.0977   1
  -7  -6   2 10.7342 13.2743   1
  -7   6   2 18.8918 10.2895   1
  -7   6   2 42.1184 15.4404   2
   7   6  -2  7.1906 13.8789   1
  -6  -6   2 37.3320 13.3058   1
  -6   6   2 76.9644 12.8568   1
   6   6  -2 48.7294 15.1187   1
  -6   6   2 69.8197 16.4264   2
  -5  -6   2 289.690  25.278   1
   5   6  -2 345.467  25.904   1
  -5   6   2 349.236  25.025   2
  -5   6   2 349.690  21.797   1
  -4  -6   2 42.4607 13.2780   1
   4   6  -2 37.4747 13.7221   1
  -4   6   2 31.7762 10.3952   1
  -4   6   2 52.0400 14.3627   2
  -3  -6   2 114.853  16.287   1
   3  -6  -2 117.470  13.266   1
  -3   6   2 99.1834 13.8967   1
  -3   6   2 111.187  16.799   2
   3   6  -2 138.565  17.064   1
  -3   6   2 92.7545 15.1291   1
  -2  -6   2 12.2742 10.9713   1
   2  -6  -2 4.82931 8.88821   1
   2   6  -2 33.0255 12.0664   1
  -2   6   2 16.8973 12.4409   2
  -2   6   2 3.56249 9.18764   1
  -1  -6   2 467.798  27.845   1
   1  -6  -2 515.991  26.041   1
  -1   6   2 408.422  25.516   1
   1   6  -2 503.627  27.614   1
   0  -6   2 153.606  17.128   1
   0  -6  -2 135.123  15.883   1
   0   6   2 123.764  15.987   1
   0   6  -2 145.457  16.453   1
  -1  -6  -2 132.807  16.424   1
   1  -6   2 157.937  17.495   1
  -1   6  -2 138.252  16.006   1
   1   6   2 118.692  16.468   1
  -2  -6  -2 77.8318 14.1691   1
   2  -6   2 107.590  15.327   1
  -2   6  -2 89.1915 15.1472   2
  -2   6  -2 74.7009 13.6244   1
   2   6   2 79.9725 14.9275   1
   3  -6   2 18.5027 11.4649   1
  -3  -6  -2 25.3110 12.1355   1
  -3   6  -2 12.9863  9.7661   1
   3   6   2 38.7318 13.8079   1
  -3   6  -2 12.4993 12.0824   2
   4  -6   2 79.5356 13.7899   1
  -4  -6  -2 91.6084 15.4733   1
  -4   6  -2 76.0114 12.8720   1
   4   6   2 106.641  17.770   1
  -4   6  -2 82.3726 15.4925   2
  -5  -6  -2 89.6440 16.6010   1
   5   6   2 107.004  18.350   1
  -5   6  -2 106.033  16.813   2
  -5   6  -2 101.906  14.078   1
  -6  -6  -2 39.6025 14.5623   1
  -6   6  -2 45.5460 12.2827   1
   6   6   2 44.1193 16.4865   1
  -6   6  -2 81.2887 16.6401   2
  -7  -6  -2 106.442  19.218   1
  -7   6  -2 142.975  19.485   2
   7   6   2 98.2115 19.9389   1
  -7   6  -2 101.784  15.079   1
  -8  -6  -2 24.4155 15.4359   1
  -8   6  -2 23.5593 12.6581   1
  -9  -6  -2 211.392  26.757   1
  -9   6  -2 220.694  22.014   1
  -8  -7   2 120.429  21.011   1
  -8   7   2 121.333  17.199   1
  -7  -7   2 60.7290 17.0236   1
  -7   7   2 41.4458 12.8953   1
  -6  -7   2 70.7833 17.5725   1
  -6   7   2 52.5628 13.3448   1
   6   7  -2 110.846  19.317   1
  -5  -7   2  9.1341 12.7193   1
  -5   7   2  0.6903 10.2811   1
   5   7  -2 -10.232  12.784   1
  -5   7   2 -15.790  13.079   2
  -4  -7   2  5.0958 13.0204   1
   4   7  -2  5.4869 13.0224   1
  -4   7   2 0.64525 9.88760   1
  -4   7   2  6.4227 12.5600   2
  -3  -7   2 65.3933 15.5993   1
   3   7  -2 63.5314 15.2826   1
  -3   7   2 65.0324 16.8240   2
  -3   7   2 82.9438 14.3144   1
  -2  -7   2 356.217  26.773   1
  -2   7   2 368.817  24.748   1
   2   7  -2 351.841  26.168   1
  -1  -7   2 19.4242 12.8263   1
   1   7  -2  3.9324 11.3787   1
  -1   7   2  4.0610 11.4349   1
   0  -7  -2 219.711  20.587   1
   0  -7   2 186.759  20.661   1
   0   7  -2 210.380  20.553   1
   0   7   2 219.390  21.430   1
  -1  -7  -2 59.2389 14.4424   1
   1  -7   2 84.5091 15.3864   1
  -1   7  -2 43.0016 12.7670   1
   1   7   2 77.7669 15.8428   1
  -2  -7  -2 156.906  19.645   1
   2  -7   2 196.664  20.116   1
   2   7   2 213.984  22.530   1
  -2   7  -2 182.937  19.577   1
  -3  -7  -2 -0.7028 12.9338   1
  -3   7  -2 -1.2708 13.7690   2
   3   7   2 -4.9396 12.8351   1
  -3   7  -2 10.7509 11.4056   1
  -4  -7  -2 21.0088 14.2206   1
  -4   7  -2 60.3061 13.2638   1
  -4   7  -2 47.3373 16.0067   2
   4   7   2 34.1703 15.1976   1
  -5  -7  -2 -7.5580 12.8228   1
  -5   7  -2  0.9082 13.1986   2
   5   7   2  5.4066 14.5024   1
  -5   7  -2 10.2008 11.4633   1
  -6  -7  -2  8.8791 14.9157   1
  -6   7  -2 11.2253 11.0292   1
   6   7   2  2.6657 15.7121   1
  -6   7  -2 10.3751 13.9974   2
  -7  -7  -2 41.1159 17.2545   1
  -7   7  -2 13.4919 12.3227   1
   7   7   2 67.4957 20.0442   1
  -6  -8   2 33.4465 17.2657   1
  -6   8   2 34.2842 13.7898   1
  -5  -8   2 13.2781 14.3615   1
  -5   8   2 12.8886 12.1586   1
   5   8  -2  9.6433 15.3837   1
  -4  -8   2 80.8526 19.0458   1
   4   8  -2 55.2701 17.4784   1
  -4   8   2 85.6710 15.8103   1
  -3  -8   2 -3.2566 13.6424   1
   3   8  -2 18.3905 14.8977   1
  -3   8   2 20.8628 13.0168   1
  -2  -8   2 -15.811  12.607   1
   2   8  -2  3.6841 13.5625   1
  -2   8   2  9.6941 12.3256   1
  -1  -8   2 -3.9102 13.1114   1
   1   8  -2  9.7108 13.4306   1
  -1   8   2 -8.4590 11.9378   1
   0   8  -2 88.9598 16.8473   1
   0   8   2 73.3072 16.6455   1
  -1   8  -2 420.764  27.855   1
   1   8   2 333.807  28.686   1
   2   8   2 55.7151 16.8694   1
  -2   8  -2 88.7666 16.8022   1
  -3   8  -2 28.3526 13.2836   1
   3   8   2 -3.6481 13.5994   1
  -4   8  -2 17.4907 13.1670   1
   4   8   2 47.4278 17.6473   1
  -5   8  -2 62.9407 15.7274   1
   5   8   2 77.7814 20.8384   1
  -6   8  -2 76.9154 16.0851   1
   6   8   2 67.7331 21.9487   1
  -3   9   2  8.5503 13.3713   1
   3   9  -2 25.9169 16.4204   1
   2   9  -2  1.5906 15.2782   1
  -2   9   2  2.5947 13.5980   1
  -1   9   2 -7.1639 13.7201   1
   1   9  -2 18.3219 15.7346   1
   0   9  -2 10.8848 13.9925   1
   0   9   2 25.5084 15.9387   1
  -1   9  -2  5.0278 14.0367   1
   1   9   2  0.9802 14.8725   1
   2   9   2 12.2926 17.1047   1
  -2   9  -2 -4.2251 14.3065   1
 -13   0   3 -2.3587 10.5357   1
 -12   0   3  4.0857 10.3562   1
 -11   0   3 0.36921 9.19173   1
 -10   0   3 2.89427 8.26140   1
  -9   0   3 -0.1537  6.7469   1
  -9   0   3 1.97212 7.57305   1
   8   0  -3 -4.1967  4.9858   1
  -8   0   3 -1.4860  6.5242   1
  -8   0   3 0.42729 5.53323   1
  -7   0   3 -3.5051  4.4901   1
  -7   0   3 -4.7952  5.4280   1
   7   0  -3 -2.8453  4.3580   1
  -6   0   3 2.41148 4.30955   1
  -6   0   3 4.47086 4.89340   1
   6   0  -3 1.47957 2.69792   1
  -5   0   3 3.92432 3.59312   1
  -5   0   3 4.46942 4.04455   1
  -4   0   3 0.17031 3.15580   1
  -4   0   3 -2.4495  2.7456   1
  -3   0   3 2.69691 2.23108   1
  -3   0   3 0.25966 2.30849   1
   1   0  -3 1.02155 1.69789   1
  -1   0   3 0.86398 1.93285   1
  -1   0   3 2.08140 1.84483   1
   0   0   3 2.34712 2.81806   1
   0   0  -3 1.03193 3.00381   1
   0   0   3 1.18571 2.75050   1
   0   0  -3 3.93591 2.75293   1
  -1   0  -3 9.66638 4.27950   1
   1   0   3 -1.4113  4.1290   1
   1   0   3 1.83566 4.22448   1
  -1   0  -3 7.34421 4.19218   1
  -2   0  -3 0.63607 4.38708   1
   2   0   3 0.49452 4.50220   1
   2   0   3 -0.6983  4.5535   1
  -2   0  -3 5.80827 4.57076   1
  -3   0  -3 1.21336 4.99571   1
   3   0   3 -0.0008  5.0652   1
  -3   0  -3 -2.8057  4.4879   1
   3   0   3 2.71906 5.11495   1
   4   0   3 -1.8403  6.1012   1
  -4   0  -3 -3.7000  5.2936   1
  -4   0  -3 -3.4745  5.0173   1
   4   0   3 2.40235 5.64737   1
   5   0   3 -0.4274  6.6665   1
  -5   0  -3 -7.2877  5.9873   1
  -5   0  -3 -5.7633  5.7203   1
   6   0   3 -5.1719  7.6220   1
  -6   0  -3 6.04378 7.05014   1
  -6   0  -3 3.15338 6.75301   1
   7   0   3 8.87181 8.63032   1
  -7   0  -3 -1.9700  7.7712   1
   8   0   3 10.9896  9.8163   1
  -8   0  -3 6.03075 9.38804   1
  -9   0  -3  2.4083 10.1062   1
 -10   0  -3  8.2114 10.4578   1
 -11   0  -3 -9.7254 11.1032   1
 -12   0  -3  0.3291 12.4093   1
 -13  -1   3  2.2192 12.3218   1
 -13   1   3  2.8385 10.5986   1
 -12  -1   3 40.2010 13.0392   1
 -12   1   3 66.2395 13.1127   1
 -11  -1   3 34.8776 11.4881   1
 -11   1   3 25.5218 10.5206   1
 -10  -1   3 7.91979 9.13397   1
 -10   1   3 16.7901  8.5769   1
  -9  -1   3 5.38498 7.25080   1
  -9  -1   3 -11.580   7.562   1
  -9   1   3 -7.5105  7.1332   1
  -9   1   3 3.22998 7.58423   1
  -8  -1   3 33.2111  7.9118   1
  -8  -1   3 57.8175  9.6419   1
   8   1  -3 50.4816  8.6038   1
  -8   1   3 57.4484  8.5065   1
  -8   1   3 64.3166  9.4318   1
  -7  -1   3 96.6452 10.0830   1
  -7  -1   3 92.2050 10.2492   1
  -7   1   3 85.2338  8.9740   1
   7   1  -3 95.8761  9.5648   1
  -7   1   3 90.2431  9.3901   1
  -6  -1   3 3.41401 5.49286   1
  -6  -1   3 -1.3016  4.5303   1
  -6   1   3 4.44486 4.40123   1
  -6   1   3 5.01672 5.16196   1
   6   1  -3 7.15373 5.21729   1
  -5  -1   3 -4.0751  4.5753   1
  -5  -1   3 1.72022 4.25722   1
   5   1  -3 0.10255 3.71456   1
  -5   1   3 1.73022 3.59133   1
  -5   1   3 -2.3991  3.3852   1
   5   1  -3 2.15513 3.76022   1
  -4  -1   3 498.203  19.078   1
  -4  -1   3 486.725  19.216   1
  -4   1   3 496.746  16.627   1
  -4   1   3 479.029  16.787   1
   4   1  -3 490.690  17.866   1
  -3  -1   3 46.5341  5.3490   1
  -3  -1   3 44.9593  5.3766   1
   3   1  -3 46.8478  4.6249   1
  -2  -1   3 273.473  11.899   1
  -2  -1   3 270.177  12.290   1
   2   1  -3 274.124  11.598   1
  -2   1   3 289.359  13.242   2
   1  -1  -3 92.0350  6.5882   2
  -1  -1   3 80.3702  6.8048   1
  -1  -1   3 81.5627  6.0620   1
  -1   1   3 87.8231  6.5996   2
  -1   1   3 90.0442  5.2143   1
   1   1  -3 83.9779  6.7804   1
   1   1  -3 83.1048  6.4286   1
  -1   1   3 91.4806  5.4540   1
   0  -1  -3 6794.98  210.03   1
   0  -1  -3 7144.28  210.19   1
   0  -1  -3 6845.08  206.18   2
   0  -1   3 6839.88  205.48   2
   0  -1   3 6765.43  211.09   1
   0  -1   3 7046.38  210.77   1
   0   1   3 6944.99  210.13   1
   0   1   3 7117.00  206.26   2
   0   1  -3 6970.78  211.20   1
   0   1   3 6950.09  210.42   1
   0   1  -3 6751.75  210.59   1
   1  -1   3 38.7450  5.6073   1
  -1  -1  -3 47.7791  5.8659   1
   1  -1   3 44.2156  4.5248   2
  -1  -1  -3 40.7600  5.8470   1
   1   1   3 46.3393  6.4615   1
  -1   1  -3 32.5232  4.5322   2
  -1   1  -3 48.4753  6.6832   1
   1   1   3 43.2186  5.4869   1
  -1   1  -3 38.7541  5.6252   1
  -2  -1  -3 641.848  24.044   1
   2  -1   3 659.880  24.503   1
  -2  -1  -3 589.902  24.252   1
   2  -1   3 647.103  24.258   1
  -2   1  -3 671.438  22.369   2
   2   1   3 616.299  23.830   1
   2   1   3 616.037  24.524   1
  -2   1  -3 608.233  24.007   1
  -2   1  -3 666.176  24.881   1
   3  -1   3 141.872  10.801   1
  -3  -1  -3 124.595  10.387   1
  -3  -1  -3 136.030  10.920   1
   3  -1   3 130.519  10.252   1
  -3   1  -3 145.808  11.157   1
  -3   1  -3 125.016  10.442   1
   3   1   3 121.820   9.778   1
   3   1   3 114.513  10.717   1
  -4  -1  -3 572.068  24.434   1
  -4  -1  -3 521.643  24.036   1
   4  -1   3 555.208  23.541   1
   4   1   3 552.155  24.436   1
  -4   1  -3 545.196  23.965   1
  -4   1  -3 539.106  24.155   1
   5  -1   3 0.47134 6.83613   1
  -5  -1  -3 -2.9532  6.4076   1
  -5  -1  -3 -6.1237  5.8622   1
  -5   1  -3 12.2968  6.9479   1
  -5   1  -3 -0.2949  6.4410   1
   5   1   3 2.70540 7.62186   1
   6  -1   3 114.372  12.286   1
  -6  -1  -3 95.5445 12.2931   1
  -6   1  -3 127.413  13.116   1
  -6   1  -3 140.760  13.875   1
   6   1   3 117.087  13.534   1
   7  -1   3 16.1979  8.9456   1
  -7  -1  -3 21.1362  9.8771   1
  -7   1  -3 30.4449  9.5570   1
   7   1   3 17.9562  9.7718   1
  -8  -1  -3 104.634  14.961   1
   8  -1   3 100.726  13.968   1
   8   1   3 106.040  15.113   1
  -8   1  -3 105.360  14.109   1
  -9  -1  -3 -5.0616 10.1526   1
   9   1   3  1.0970 10.6175   1
  -9   1  -3 0.05668 9.22122   1
 -10  -1  -3 89.9251 15.7367   1
 -10   1  -3 76.6211 14.6792   1
 -11  -1  -3 46.5491 15.1060   1
 -11   1  -3 12.6047 12.3391   1
 -12  -2   3 26.3735 11.8295   1
 -12   2   3 27.0996 10.8224   1
 -11  -2   3 52.1823 13.4293   1
 -11   2   3 59.3626 16.0687   2
 -11   2   3 62.0974 12.2407   1
 -10  -2   3 28.4624 10.8800   1
 -10   2   3 11.9947  8.9979   1
 -10   2   3 11.8397 12.3693   2
  -9  -2   3 60.3287 11.5826   1
  -9   2   3 55.3608 13.9339   2
  -9   2   3 41.0249 10.1902   1
  -8  -2   3 82.7159 10.9652   1
  -8  -2   3 85.9871 11.9378   1
  -8   2   3 71.4977  9.9286   1
  -8   2   3 77.8646 14.1865   2
   8   2  -3 75.8588 11.2119   1
  -8   2   3 74.4747 10.0156   1
  -7  -2   3 91.9917 11.3218   1
  -7  -2   3 69.3367  9.4485   1
  -7   2   3 73.9116 12.5719   2
   7   2  -3 68.5242 10.1528   1
  -7   2   3 77.3861  8.5721   1
  -7   2   3 74.4670  8.9863   1
  -6  -2   3 9.88067 6.64849   1
  -6  -2   3 5.46738 5.51663   1
   6   2  -3 5.21209 6.76732   1
  -6   2   3 9.44720 5.45605   1
  -6   2   3 -0.6589  7.7508   2
  -6   2   3 4.86185 4.76491   1
  -5  -2   3 78.2716  8.9408   1
  -5  -2   3 61.5483  8.6078   1
  -5   2   3 51.7173  9.3812   2
  -5   2   3 61.0961  6.1323   1
   5   2  -3 83.0082  9.3168   1
  -5   2   3 48.8363  6.1942   1
  -4  -2   3 5.54665 4.68555   1
  -4  -2   3 3.41435 5.12679   1
  -4   2   3 0.77560 6.04856   2
   4   2  -3 -0.5318  5.3258   1
  -4   2   3 4.52398 3.56882   1
   4   2  -3 11.2947  4.5283   1
  -4   2   3 10.6839  3.9453   1
   3  -2  -3 439.543  19.415   2
  -3  -2   3 446.537  19.730   1
  -3  -2   3 476.485  19.721   1
   3   2  -3 471.072  19.003   1
  -3   2   3 480.032  16.872   1
  -3   2   3 470.027  20.232   2
   3   2  -3 474.812  19.536   1
  -3   2   3 446.611  16.898   1
  -2  -2   3 312.660  15.090   1
   2  -2  -3 319.611  15.139   2
  -2  -2   3 309.386  15.472   1
   2   2  -3 337.412  14.983   1
   2   2  -3 295.969  15.005   1
  -2   2   3 326.522  15.413   2
  -2   2   3 332.946  12.890   1
  -2   2   3 317.506  13.133   1
  -1  -2   3 37.0471  6.5940   1
  -1  -2   3 58.3445  6.4488   1
   1  -2  -3 45.3533  4.9405   1
   1  -2  -3 38.3002  6.3507   2
   1   2  -3 50.7070  6.9787   1
  -1   2   3 40.5686  5.2402   1
  -1   2   3 26.9047  6.5153   2
   1   2  -3 50.8539  6.3422   1
  -1   2   3 40.4405  5.2705   1
   0  -2  -3 524.358  21.252   2
   0  -2   3 527.114  20.739   2
   0  -2  -3 573.069  20.982   1
   0  -2   3 551.538  22.606   1
   0  -2  -3 600.458  21.101   1
   0  -2   3 528.159  21.492   1
   0   2   3 539.011  20.915   1
   0   2  -3 542.686  21.494   1
   0   2  -3 566.403  22.673   1
   0   2   3 561.859  21.268   1
   1  -2   3 1.56848 4.34977   2
  -1  -2  -3 2.63080 4.36148   1
   1  -2   3 9.77229 4.61576   1
   1  -2   3 -9.4862  4.7554   1
  -1  -2  -3 3.86672 4.56328   1
  -1   2  -3 5.64154 4.53585   1
  -1   2  -3 3.23583 5.25783   1
   1   2   3 -0.9117  4.9997   1
  -1   2  -3 -4.1284  4.4961   2
   1   2   3 1.75407 3.95036   1
   2  -2   3 4.00241 4.73679   1
  -2  -2  -3 0.91258 5.13940   1
   2  -2   3 0.16010 4.15643   2
   2  -2   3 4.29354 5.35332   1
  -2  -2  -3 1.80915 4.78333   1
  -2   2  -3 -1.4285  4.2844   2
  -2   2  -3 -3.5001  4.2366   1
   2   2   3 2.35121 4.26575   1
  -2   2  -3 0.74234 5.17358   1
   2   2   3 6.16451 5.64484   1
  -3  -2  -3 3.57620 5.61578   1
   3  -2   3 6.42177 6.05743   1
  -3  -2  -3 7.31539 6.01381   1
   3  -2   3 -0.1577  5.0638   1
  -3   2  -3 11.6959  6.6764   1
  -3   2  -3 10.3337  5.6009   1
   3   2   3 11.9533  6.8936   1
  -3   2  -3 1.13115 5.18734   2
   3   2   3 5.54622 5.08739   1
   4  -2   3 187.006  13.257   1
  -4  -2  -3 169.925  13.964   1
   4   2   3 174.566  14.430   1
  -4   2  -3 163.740  12.176   2
  -4   2  -3 202.396  13.244   1
   5  -2   3 56.5208  9.6021   1
  -5  -2  -3 55.5143 10.2780   1
  -5   2  -3 57.1449  9.2623   2
  -5   2  -3 43.3232  8.8769   1
   5   2   3 48.0707 10.6495   1
  -5   2  -3 58.3904 10.2634   1
   6  -2   3 28.1692  9.3152   1
  -6  -2  -3 9.15469 8.79292   1
  -6   2  -3 16.6691  9.4124   1
  -6   2  -3 13.7726  9.0008   2
   6   2   3 19.3514 10.2183   1
  -6   2  -3 27.8448  9.0643   1
   7  -2   3 144.616  14.443   1
  -7  -2  -3 96.5967 14.4947   1
   7   2   3 128.899  16.103   1
  -7   2  -3 120.635  14.689   2
  -7   2  -3 141.581  14.856   1
  -8  -2  -3 35.3270 12.0256   1
   8  -2   3 55.1387 11.4261   1
   8   2   3 24.6369 12.6072   1
  -8   2  -3 51.0182 12.0503   1
  -8   2  -3 40.1347 11.3449   2
  -9  -2  -3 215.281  21.413   1
   9   2   3 261.052  22.918   1
  -9   2  -3 264.663  22.727   2
  -9   2  -3 242.330  20.783   1
 -10  -2  -3 23.0036 13.4176   1
 -10   2  -3 15.5514 12.4277   2
 -10   2  -3 21.9547 11.8867   1
 -11  -2  -3 14.8256 14.2338   1
 -11   2  -3 23.5512 12.6363   1
 -11   2  -3 40.6011 14.7752   2
 -12  -3   3  8.5789 12.3553   1
 -12   3   3 0.73722 9.96441   1
 -11  -3   3 29.5257 13.4357   1
 -11   3   3 -8.0027  9.3850   1
 -10  -3   3 40.2700 12.6704   1
 -10   3   3 60.4106 14.5621   2
 -10   3   3 49.0519 11.1168   1
  -9  -3   3 381.877  24.918   1
  -9   3   3 356.025  25.519   2
  -9   3   3 373.508  20.695   1
  -8  -3   3 271.067  20.633   1
  -8   3   3 217.333  17.568   1
   8   3  -3 269.266  19.987   1
  -8   3   3 311.569  16.851   1
  -8   3   3 300.690  22.275   2
  -7  -3   3 2.45643 8.16060   1
  -7  -3   3 9.74417 7.84034   1
  -7   3   3 32.0066  7.1481   1
   7   3  -3 18.9616  9.3511   1
  -7   3   3 23.4775 10.7373   2
  -6  -3   3 329.718  19.347   1
  -6  -3   3 302.947  18.832   1
  -6   3   3 273.869  14.588   1
  -6   3   3 271.112  16.330   1
  -6   3   3 272.016  19.515   2
   6   3  -3 274.005  18.370   1
  -5  -3   3 416.649  21.892   1
  -5  -3   3 444.865  21.997   1
   5   3  -3 439.205  22.075   1
  -5   3   3 429.456  19.353   1
  -5   3   3 427.569  18.460   1
  -4  -3   3 149.268  12.762   1
   4  -3  -3 156.015  12.914   2
  -4  -3   3 114.453  12.086   1
  -4   3   3 152.590  10.099   1
  -4   3   3 138.383  10.486   1
  -4   3   3 125.246  12.810   2
   4   3  -3 163.442  13.220   1
   3  -3  -3 2.27966 3.51700   1
   3  -3  -3 2.39123 5.69060   2
   3  -3  -3 0.02331 3.59063   1
  -3  -3   3 -9.6960  5.4031   1
  -3  -3   3 2.04059 5.27114   1
  -3   3   3 3.03924 6.68630   2
  -3   3   3 -2.3037  4.8667   1
   3   3  -3 -0.4146  6.1869   1
  -3   3   3 1.93459 4.70190   1
  -2  -3   3 33.1451  6.8102   1
   2  -3  -3 9.87667 6.16522   2
   2  -3  -3 23.9232  4.8221   1
  -2  -3   3 14.6444  6.6092   1
   2  -3  -3 16.3053  4.6268   1
  -2   3   3 16.9086  5.5815   1
  -2   3   3 6.07813 6.85398   2
  -2   3   3 19.3213  5.4909   1
   2   3  -3 25.9257  6.8514   1
   2   3  -3 35.2864  7.4131   1
  -1  -3   3 25.7610  6.9734   2
   1  -3  -3 35.3218  7.2410   2
   1  -3  -3 30.5713  5.5216   1
   1  -3  -3 30.2123  5.9581   1
  -1  -3   3 24.1245  6.7931   1
  -1  -3   3 14.2071  5.9811   1
  -1   3   3 29.5091  6.2159   1
   1   3  -3 19.5779  6.4861   1
  -1   3   3 21.9767  7.2619   2
   1   3  -3 35.5290  6.7632   1
  -1   3   3 15.3248  5.5675   1
   0  -3   3 276.830  15.099   2
   0  -3  -3 293.791  14.941   1
   0  -3   3 292.661  15.847   1
   0  -3  -3 297.921  14.832   1
   0  -3   3 278.396  16.271   1
   0  -3  -3 263.627  15.865   2
   0   3  -3 258.246  16.094   1
   0   3   3 255.401  14.843   1
   0   3   3 259.555  14.403   1
   0   3  -3 270.041  15.070   1
  -1  -3  -3 99.0168  9.6345   1
  -1  -3  -3 75.4044  9.2339   2
   1  -3   3 75.9516  8.7657   2
   1  -3   3 91.3982 10.1104   1
   1  -3   3 73.1098  8.8424   1
  -1  -3  -3 83.3837  8.9690   1
   1   3   3 90.0514  8.9561   1
  -1   3  -3 68.4328  8.5189   1
  -1   3  -3 86.0282  9.3876   2
   1   3   3 81.9315  9.7416   1
  -1   3  -3 77.0005  9.8644   1
  -2  -3  -3 91.5464 10.0628   1
   2  -3   3 103.120   9.727   2
   2  -3   3 97.3868 10.7595   1
   2   3   3 74.8852  9.0563   1
  -2   3  -3 112.734  11.443   1
  -2   3  -3 95.5831  9.6273   1
   2   3   3 73.4730 10.3786   1
  -2   3  -3 86.2661  9.7270   2
   3  -3   3 27.5316  6.9504   2
   3  -3   3 39.0508  8.3919   1
  -3  -3  -3 22.7799  7.5885   1
  -3   3  -3 20.4625  6.6957   1
  -3   3  -3 30.5186  7.5302   2
  -3   3  -3 21.5801  8.5038   1
   3   3   3 5.27907 7.77481   1
   4  -3   3 70.7460 10.0391   1
  -4  -3  -3 37.6029  9.1979   1
  -4   3  -3 63.8901  9.6839   2
   4   3   3 60.1633 11.0455   1
  -4   3  -3 56.7554  9.1205   1
  -4   3  -3 69.8042 11.0565   1
   5  -3   3 43.9589  9.2031   1
  -5  -3  -3 47.2875 10.4637   1
  -5   3  -3 37.2338  8.9150   1
  -5   3  -3 41.9360 10.9645   1
  -5   3  -3 40.1518  9.5422   2
   5   3   3 36.1784 11.1342   1
  -6  -3  -3 142.878  15.949   1
   6  -3   3 123.534  13.222   1
   6   3   3 119.881  15.748   1
  -6   3  -3 96.7271 12.3573   1
  -6   3  -3 115.123  14.067   2
  -7  -3  -3 262.721  22.441   1
   7  -3   3 271.334  18.859   1
  -7   3  -3 284.614  19.881   1
  -7   3  -3 295.153  20.725   2
   7   3   3 251.574  22.493   1
  -8  -3  -3  4.2854 11.4904   1
  -8   3  -3  4.2919 10.4010   2
   8   3   3 -0.9654 11.8205   1
  -8   3  -3 -1.4554 10.0654   1
  -9  -3  -3  7.5215 12.2579   1
  -9   3  -3 24.2990 11.8077   1
  -9   3  -3 15.9419 12.2864   2
 -10  -3  -3 25.1271 14.1057   1
 -10   3  -3 53.8002 14.2587   2
 -10   3  -3 16.9061 11.9033   1
 -11  -3  -3  2.2469 13.8693   1
 -11   3  -3 -10.451  10.888   1
 -11  -4   3  1.6595 12.8137   1
 -11   4   3 14.6948 11.3217   1
 -10  -4   3 30.9717 13.2156   1
 -10   4   3 68.1692 16.4630   2
 -10   4   3 50.3038 11.6700   1
  -9  -4   3 40.9675 12.8177   1
  -9   4   3 20.7692 13.6700   2
  -9   4   3 15.9252  8.8416   1
  -8  -4   3 666.856  33.673   1
  -8   4   3 641.724  28.163   1
   8   4  -3 612.937  32.592   1
  -8   4   3 669.634  35.310   2
  -7  -4   3 212.845  19.514   1
  -7   4   3 203.107  16.947   1
   7   4  -3 197.495  19.112   1
  -7   4   3 196.995  19.822   2
  -7   4   3 207.234  14.621   1
  -6  -4   3 41.5202 10.8573   1
  -6   4   3 50.0507 11.9223   2
  -6   4   3 50.0928 10.1584   1
   6   4  -3 32.5036 10.9411   1
  -6   4   3 57.0542  9.1062   1
  -5  -4   3 164.937  16.229   1
  -5   4   3 161.137  16.113   2
  -5   4   3 157.466  12.489   1
   5   4  -3 187.238  16.665   1
  -5   4   3 178.089  14.368   1
   4  -4  -3 293.085  13.580   1
   4  -4  -3 291.578  18.676   2
  -4  -4   3 315.587  19.732   1
  -4   4   3 335.006  16.867   1
   4   4  -3 310.691  19.890   1
  -4   4   3 310.493  20.062   2
  -4   4   3 300.668  17.353   1
  -3  -4   3 1321.03   50.08   1
   3  -4  -3 1342.85   44.81   1
   3  -4  -3 1291.05   48.30   2
  -3   4   3 1356.89   46.97   1
  -3   4   3 1297.52   47.44   1
  -3   4   3 1343.74   49.61   2
   3   4  -3 1370.12   49.73   1
   2  -4  -3 164.790  14.250   2
  -2  -4   3 130.843  13.719   1
   2  -4  -3 152.368  11.196   1
   2   4  -3 164.722  14.110   1
  -2   4   3 124.654  13.112   2
  -2   4   3 152.554  12.712   1
  -2   4   3 135.602  11.890   1
  -1  -4   3 4.85026 7.55252   1
   1  -4  -3 12.1175  7.7526   2
  -1  -4   3 1.55360 7.17971   2
   1  -4  -3 -2.6665  5.9631   1
   1   4  -3 0.64971 6.84096   1
  -1   4   3 8.97708 6.25345   1
  -1   4   3 1.77472 6.30729   1
  -1   4   3 5.38746 8.24967   2
   0  -4   3 17.7348  8.3568   1
   0  -4  -3 27.4786  8.4707   2
   0  -4   3 13.7682  7.5680   2
   0  -4  -3 19.7962  7.4212   1
   0   4   3 18.6967  7.0006   1
   0   4  -3 8.84130 7.38520   1
   0   4   3 23.1372  7.9739   1
   1  -4   3 4.64019 7.04046   2
  -1  -4  -3 -6.9244  6.2427   1
   1  -4   3 -5.3501  7.3232   1
  -1  -4  -3 5.81134 7.45682   2
  -1   4  -3 -3.4546  7.2902   2
   1   4   3 0.69275 5.99244   1
   1   4   3 4.83744 7.46981   1
  -1   4  -3 1.70973 6.45252   1
  -1   4  -3 4.91672 7.64408   1
   2  -4   3 185.472  14.581   2
  -2  -4  -3 181.651  15.335   1
  -2  -4  -3 191.539  15.435   2
   2  -4   3 229.033  16.749   1
  -2   4  -3 215.732  15.885   2
   2   4   3 180.507  16.104   1
  -2   4  -3 195.620  14.794   1
  -2   4  -3 192.638  16.374   1
  -3  -4  -3 88.1070 12.5647   1
   3  -4   3 91.3509 10.8040   2
  -3   4  -3 97.7851 12.1425   2
   3   4   3 106.907  13.319   1
  -3   4  -3 93.0391 12.8944   1
  -3   4  -3 100.498  11.440   1
  -4  -4  -3 343.485  21.422   1
   4  -4   3 324.980  19.984   1
   4  -4   3 370.983  20.482   2
  -4   4  -3 330.826  20.669   2
  -4   4  -3 353.646  19.740   1
   4   4   3 362.688  22.883   1
   5  -4   3 -8.4972  8.0468   1
  -5  -4  -3 -1.5180  9.3479   1
  -5   4  -3 11.1887  8.3922   1
  -5   4  -3 -2.2292  8.5274   2
   5   4   3 -4.3621 10.1718   1
   6  -4   3 4.27771 8.55302   1
  -6  -4  -3 -6.8105 10.2797   1
  -6   4  -3 19.9877  9.4673   1
  -6   4  -3  3.0116 10.2910   2
   6   4   3  8.2934 11.8077   1
  -7  -4  -3 74.8335 15.4605   1
  -7   4  -3 104.498  15.763   2
  -7   4  -3 109.897  14.118   1
   7   4   3 103.152  17.608   1
  -8  -4  -3 57.7802 15.4145   1
  -8   4  -3 86.7098 14.2724   1
   8   4   3 74.0920 16.6440   1
  -8   4  -3 76.5279 14.6946   2
  -9  -4  -3 55.9542 16.3083   1
  -9   4  -3 78.5522 14.8489   1
  -9   4  -3 52.7838 15.2260   2
 -10  -4  -3 34.1023 15.8079   1
 -10   4  -3 17.2435 12.9674   1
 -10   4  -3  6.3261 12.8853   2
 -11  -5   3 28.4180 14.5543   1
 -11   5   3 26.2609 12.4576   1
 -10  -5   3 87.7639 18.1438   1
 -10   5   3 77.1583 13.6262   1
  -9  -5   3 46.2907 14.8514   1
  -9   5   3 57.7012 15.9145   2
  -9   5   3 34.9509 11.3477   1
  -8  -5   3 115.320  18.222   1
  -8   5   3 119.089  13.852   1
  -8   5   3 121.478  18.424   2
  -7  -5   3  7.2571 10.6587   1
  -7   5   3 -9.8820 11.2026   2
   7   5  -3 -10.009  10.755   1
  -7   5   3 -3.9689  7.5699   1
  -6  -5   3 85.5106 14.6241   1
  -6   5   3 122.198  17.357   2
  -6   5   3 143.380  13.703   1
   6   5  -3 131.119  16.636   1
   5  -5  -3 228.200  12.606   1
  -5  -5   3 227.349  20.113   1
  -5   5   3 228.853  18.151   1
  -5   5   3 236.076  21.166   2
   5   5  -3 210.457  19.837   1
  -5   5   3 221.315  16.136   1
   4  -5  -3 329.964  16.872   1
  -4  -5   3 348.944  23.128   1
   4   5  -3 409.841  24.095   1
  -4   5   3 376.254  22.036   1
  -4   5   3 344.827  23.255   2
  -4   5   3 353.031  19.792   1
  -3  -5   3 50.3926 11.7936   1
  -3   5   3 44.8506 10.1646   1
  -3   5   3 45.8151 11.6677   2
   3   5  -3 40.9739 11.0086   1
  -3   5   3 60.1042 10.5789   1
   2  -5  -3 1.43235 6.98075   1
   2  -5  -3 10.7573  8.6328   2
  -2  -5   3 1.83511 9.23270   2
  -2  -5   3 5.26003 9.12023   1
   2   5  -3 21.3494  9.3280   1
  -2   5   3 8.38548 9.90480   2
  -2   5   3 3.30461 7.78434   1
  -2   5   3 -0.6305  7.2730   1
  -1  -5   3 156.477  15.266   2
   1  -5  -3 134.523  13.143   1
  -1  -5   3 140.583  15.529   1
   1  -5  -3 126.471  14.267   2
  -1   5   3 128.320  15.096   2
   1   5  -3 154.875  15.426   1
  -1   5   3 140.921  14.090   1
  -1   5   3 141.273  14.093   1
   0  -5  -3 300.112  19.447   1
   0  -5  -3 321.768  21.235   2
   0  -5   3 320.040  21.177   2
   0  -5   3 327.719  21.574   1
   0   5   3 290.239  19.723   1
   0   5   3 308.454  20.318   1
   0   5  -3 326.706  19.966   1
  -1  -5  -3 303.561  19.899   1
  -1  -5  -3 339.715  20.693   2
   1  -5   3 292.753  20.664   1
   1  -5   3 288.174  19.970   2
  -1   5  -3 308.118  19.603   1
   1   5   3 328.545  21.234   1
   2  -5   3 227.113  18.602   1
   2  -5   3 240.312  17.761   2
  -2  -5  -3 192.992  17.476   1
  -2   5  -3 214.392  17.585   1
   2   5   3 229.505  19.353   1
  -2   5  -3 208.299  17.586   2
   3  -5   3 210.200  17.889   1
   3  -5   3 187.411  16.399   2
  -3  -5  -3 191.388  17.839   1
  -3   5  -3 170.237  17.262   2
  -3   5  -3 164.396  15.483   1
   3   5   3 193.077  18.933   1
  -4  -5  -3 239.180  21.768   1
   4  -5   3 329.208  20.889   1
  -4   5  -3 310.710  19.830   1
  -4   5  -3 321.768  22.086   2
   4   5   3 300.594  24.814   1
   5  -5   3 29.7400 10.8310   1
  -5  -5  -3 34.1428 12.8686   1
  -5   5  -3 45.3368 11.1806   1
  -5   5  -3 35.8877 12.7542   2
   5   5   3 20.9580 13.2435   1
  -6  -5  -3 98.2132 16.2639   1
  -6   5  -3 94.9302 13.9238   1
  -6   5  -3 102.354  15.962   2
   6   5   3 97.1450 17.8280   1
  -7  -5  -3 78.6971 16.6349   1
   7   5   3 86.9754 18.3349   1
  -7   5  -3 84.7220 14.1376   1
  -7   5  -3 111.319  17.565   2
  -8  -5  -3 -8.0900 12.8447   1
  -8   5  -3 -1.6025 10.1511   1
  -8   5  -3  1.6777 12.6302   2
   8   5   3 -4.7591 14.4947   1
  -9  -5  -3 20.4459 16.3650   1
  -9   5  -3 23.8641 12.2199   1
  -9   5  -3 28.1714 14.4385   2
 -10  -5  -3  8.3300 16.0618   1
 -10   5  -3 16.5236 13.2442   1
 -10  -6   3  4.3634 13.7549   1
 -10   6   3 -0.5780 10.9235   1
  -9  -6   3 65.4940 16.9199   1
  -9   6   3 78.7331 13.7705   1
  -8  -6   3 138.615  20.070   1
  -8   6   3 154.062  16.329   1
  -7  -6   3 114.097  18.489   1
  -7   6   3 148.001  20.590   2
  -7   6   3 148.368  15.834   1
  -6  -6   3  7.2491 11.1421   1
   6   6  -3  6.4047 13.3369   1
  -6   6   3 15.9519  9.3730   1
  -6   6   3 13.4323 13.1665   2
  -5  -6   3 71.8141 15.9954   1
   5   6  -3 71.2328 15.0121   1
  -5   6   3 92.1205 13.0450   1
  -5   6   3 101.582  16.897   2
  -4  -6   3 146.599  18.261   1
   4   6  -3 140.282  17.497   1
  -4   6   3 115.919  14.564   1
  -4   6   3 115.107  17.004   2
   3  -6  -3 65.7013 10.8120   1
  -3  -6   3 84.6146 15.3717   1
  -3   6   3 50.4059 11.9752   1
  -3   6   3 71.8007 13.5121   1
  -3   6   3 60.0274 14.5176   2
   3   6  -3 72.5129 14.0925   1
  -2  -6   3 281.195  22.904   1
   2  -6  -3 307.404  19.605   1
   2   6  -3 255.186  22.136   1
  -2   6   3 247.290  20.663   1
  -2   6   3 268.423  20.916   1
  -2   6   3 289.643  22.819   2
   1  -6  -3 337.472  21.209   1
  -1  -6   3 311.337  23.980   1
   1   6  -3 332.042  22.695   1
  -1   6   3 339.024  22.258   1
   0  -6  -3 82.9903 13.5766   1
   0  -6   3 104.785  16.059   1
   0   6   3 114.783  15.504   1
   0   6  -3 123.324  15.161   1
   1  -6   3 78.2691 13.9803   1
  -1  -6  -3 84.6262 13.9021   1
  -1   6  -3 73.4170 13.1441   1
   1   6   3 60.7852 13.7958   1
  -2  -6  -3 20.3579 11.3355   1
   2  -6   3 -5.1458 10.3568   1
  -2   6  -3 0.74139 9.54829   1
  -2   6  -3 -10.107  10.997   2
   2   6   3 -12.402  10.616   1
   3  -6   3 349.176  25.004   1
  -3  -6  -3 301.672  23.237   1
   3   6   3 330.375  24.840   1
  -3   6  -3 360.114  23.081   1
  -3   6  -3 354.237  24.595   2
  -4  -6  -3 22.2745 12.4446   1
   4  -6   3 14.3574 11.2012   1
  -4   6  -3 10.9195 10.2794   1
   4   6   3 15.1392 13.6585   1
  -4   6  -3 17.3065 12.1306   2
  -5  -6  -3 35.6544 13.6930   1
  -5   6  -3 17.5286 10.2827   1
   5   6   3 32.0391 15.3440   1
  -5   6  -3 33.7934 13.0748   2
  -6  -6  -3 23.6558 13.6003   1
   6   6   3 21.2609 15.1616   1
  -6   6  -3  9.8073 10.6545   1
  -6   6  -3  8.5363 12.6750   2
  -7  -6  -3 40.9851 16.3816   1
   7   6   3 86.4978 19.9881   1
  -7   6  -3 54.6369 15.2960   2
  -7   6  -3 44.7622 13.3038   1
  -8  -6  -3 24.5649 16.2472   1
   8   6   3  7.3207 16.6474   1
  -8   6  -3 20.0982 12.0597   1
  -9  -6  -3 12.7746 16.2688   1
  -8  -7   3 33.8109 15.6852   1
  -8   7   3 33.0284 12.9628   1
  -7  -7   3 10.3600 14.3291   1
  -7   7   3 -11.758  10.131   1
  -6  -7   3 67.6882 16.7826   1
   6   7  -3 36.1487 16.0883   1
  -6   7   3 51.2881 12.9567   1
  -5  -7   3 592.974  37.759   1
  -5   7   3 752.987  39.296   2
  -5   7   3 693.423  33.766   1
   5   7  -3 726.818  38.705   1
  -4  -7   3 311.408  26.498   1
  -4   7   3 337.298  22.792   1
   4   7  -3 287.770  26.134   1
  -4   7   3 371.301  28.568   2
  -3  -7   3 39.8841 14.3815   1
  -3   7   3 51.9240 13.1910   1
   3   7  -3 26.4308 13.1046   1
  -3   7   3 13.8609 14.4154   2
  -2  -7   3 18.5771 13.0712   1
  -2   7   3 16.2960 11.7027   1
   2   7  -3 17.7646 12.5304   1
  -1  -7   3 510.245  30.880   1
  -1   7   3 504.553  29.670   1
   1   7  -3 506.515  29.621   1
   0  -7   3 569.779  33.425   1
   0   7  -3 554.383  31.704   1
   0   7   3 584.664  32.264   1
  -1  -7  -3 202.597  20.550   1
   1  -7   3 207.731  21.503   1
  -1   7  -3 246.050  21.766   1
   1   7   3 194.262  21.734   1
   2  -7   3 17.9201 12.7924   1
  -2  -7  -3 -2.2575 11.6388   1
  -2   7  -3  7.1864 10.8590   1
   2   7   3 -0.3861 12.8796   1
  -3  -7  -3 -4.7782 12.3591   1
   3   7   3 -3.7614 12.8644   1
  -3   7  -3 -25.149  12.623   2
  -3   7  -3 -7.6012 10.3613   1
  -4  -7  -3 19.2664 13.4989   1
  -4   7  -3  5.4210 14.2088   2
  -4   7  -3  2.9167 10.8559   1
   4   7   3 16.8793 14.0386   1
  -5  -7  -3 168.122  22.282   1
  -5   7  -3 157.526  20.874   2
  -5   7  -3 173.220  18.957   1
   5   7   3 165.029  23.081   1
  -6  -7  -3 112.111  20.694   1
   6   7   3 75.5810 19.4850   1
  -6   7  -3 67.2451 15.3337   1
  -6   7  -3 104.109  18.969   2
  -7  -7  -3 74.0451 20.0829   1
  -7   7  -3 74.3904 15.6981   1
   7   7   3 39.8862 17.8985   1
  -6  -8   3 125.900  21.763   1
  -6   8   3 135.482  18.574   1
  -5  -8   3 22.6494 15.8755   1
  -5   8   3 41.5141 13.3914   1
   5   8  -3 32.7486 16.6746   1
  -4  -8   3 63.0757 17.1332   1
  -4   8   3 64.4480 14.9945   1
   4   8  -3 73.1678 18.4440   1
  -3  -8   3 157.114  22.416   1
  -3   8   3 210.178  21.450   1
   3   8  -3 227.290  24.843   1
  -2  -8   3 184.366  22.882   1
  -2   8   3 189.523  20.905   1
   2   8  -3 156.673  20.833   1
  -1  -8   3 23.8956 15.2391   1
  -1   8   3 33.4161 14.0487   1
   1   8  -3 36.3022 14.7961   1
   0  -8   3 65.6388 17.7381   1
   0   8   3 79.9911 16.8171   1
   0   8  -3 71.9604 16.0340   1
  -1   8  -3 47.1952 14.8958   1
   1   8   3 23.4899 14.8624   1
  -2   8  -3 41.1067 14.2092   1
   2   8   3 46.2559 16.1039   1
  -3   8  -3 81.4505 16.4689   1
   3   8   3 74.6601 19.1013   1
  -4   8  -3 250.827  23.661   1
   4   8   3 186.946  25.161   1
  -5   8  -3  1.3967 12.4196   1
   5   8   3 11.0095 17.0955   1
  -3   9   3 23.3930 14.4097   1
   3   9  -3 23.9641 16.2362   1
  -2   9   3 -7.2609 13.1558   1
   2   9  -3 -2.1301 14.3668   1
  -1   9   3 104.487  19.526   1
   1   9  -3 101.116  20.270   1
   0   9  -3 168.945  23.062   1
   0   9   3 98.6626 20.4017   1
   1   9   3 48.7637 19.2490   1
  -1   9  -3 76.9595 18.0288   1
   2   9   3 51.2426 19.0289   1
  -2   9  -3  9.1771 14.6956   1
 -13   0   4 18.2700 11.4597   1
 -12   0   4 6.52717 9.69282   1
 -11   0   4 57.2862 11.6257   1
 -10   0   4 960.697  39.016   1
  -9   0   4 514.661  24.529   1
  -9   0   4 539.669  24.983   1
  -8   0   4 100.732  10.451   1
  -8   0   4 74.4889  9.0190   1
  -7   0   4 38.6399  6.8810   1
  -7   0   4 40.7752  6.3770   1
  -6   0   4 150.556   9.630   1
  -6   0   4 146.710   9.683   1
  -5   0   4 285.165  12.097   1
  -5   0   4 261.237  11.750   1
  -4   0   4 4340.51  134.53   1
  -4   0   4 4508.02  134.57   1
  -1   0   4 67.8529  5.3879   1
   1   0  -4 67.1281  4.7726   1
   1   0  -4 68.4129  4.9894   1
  -1   0   4 67.8095  5.2504   1
   0   0  -4 549.498  20.440   1
   0   0  -4 570.331  19.852   1
   0   0   4 512.202  20.153   1
   0   0   4 552.951  20.531   1
  -1   0  -4 2359.95   75.99   1
   1   0   4 2344.29   76.33   1
  -1   0  -4 2434.16   76.16   1
   1   0   4 2441.12   76.29   1
  -2   0  -4 930.336  34.916   1
  -2   0  -4 977.535  35.121   1
   2   0   4 1000.25   35.43   1
   2   0   4 1049.44   35.82   1
  -3   0  -4 3.17310 5.27938   1
  -3   0  -4 9.02011 5.53806   1
   3   0   4 4.26517 5.40817   1
   3   0   4 3.67529 5.88802   1
  -4   0  -4 740.778  30.650   1
   4   0   4 796.764  31.292   1
  -4   0  -4 769.196  31.054   1
  -5   0  -4 712.596  30.689   1
   5   0   4 728.543  30.850   1
  -6   0  -4 2240.70   78.38   1
   6   0   4 2312.93   78.47   1
  -7   0  -4 101.760  13.524   1
   7   0   4 111.029  14.436   1
  -8   0  -4 177.408  17.655   1
   8   0   4 173.332  18.154   1
  -9   0  -4 31.6886 12.2642   1
 -10   0  -4 379.816  26.383   1
 -11   0  -4 395.617  28.503   1
 -13  -1   4 210.867  21.298   1
 -13   1   4 231.766  20.649   1
 -12  -1   4 203.885  19.905   1
 -12   1   4 183.580  17.930   1
 -11  -1   4 89.0370 13.9614   1
 -11   1   4 87.7379 12.6281   1
 -10  -1   4 49.8212 11.1898   1
 -10   1   4 37.1526  9.4603   1
  -9  -1   4 5.58968 8.09410   1
  -9  -1   4 3.01007 6.67511   1
  -9   1   4 31.6695  8.4402   1
  -9   1   4 10.8751  7.1767   1
  -8  -1   4 547.594  25.023   1
  -8  -1   4 514.745  24.228   1
  -8   1   4 579.124  23.490   1
   8   1  -4 530.755  21.809   1
  -8   1   4 520.065  23.013   1
  -7  -1   4 1245.08   44.44   1
  -7  -1   4 1264.12   44.87   1
  -7   1   4 1258.85   43.15   1
   7   1  -4 1291.14   42.15   1
  -7   1   4 1204.88   42.67   1
  -6  -1   4 246.658  14.095   1
  -6  -1   4 290.962  14.589   1
  -6   1   4 266.292  12.292   1
   6   1  -4 254.734  12.343   1
  -6   1   4 244.404  12.048   1
  -5  -1   4 197.468  11.365   1
  -5  -1   4 199.012  11.375   1
  -5   1   4 181.945   8.717   1
   5   1  -4 202.782   9.938   1
   5   1  -4 193.499   9.206   1
  -5   1   4 180.580   8.460   1
  -4  -1   4 109.836   8.070   1
  -4  -1   4 117.010   8.457   1
   4   1  -4 110.045   6.919   1
   4   1  -4 110.481   6.685   1
  -3  -1   4 3885.03  122.77   1
  -3  -1   4 3895.61  122.94   1
   3   1  -4 4034.35  121.93   1
   3   1  -4 4017.30  121.97   1
  -3   1   4 4124.91  122.95   2
  -2  -1   4 2978.38   91.67   1
  -2  -1   4 2859.09   91.00   1
  -2   1   4 2904.51   90.34   2
   2   1  -4 3005.61   90.93   1
  -1  -1   4 7518.93  226.04   1
  -1  -1   4 7620.06  225.44   1
   1  -1  -4 7237.38  220.84   2
   1  -1  -4 7280.25  223.32   1
   1   1  -4 7674.08  225.79   1
   1   1  -4 7375.42  225.14   1
  -1   1   4 7191.12  220.96   2
  -1   1   4 7652.77  224.27   1
  -1   1   4 7148.48  224.02   1
   0  -1  -4 1607.04   49.94   2
   0  -1  -4 1616.91   50.98   1
   0  -1  -4 1540.95   51.05   1
   0  -1   4 1539.21   48.80   2
   0  -1   4 1597.46   52.58   1
   0  -1   4 1665.60   52.12   1
   0   1   4 1566.34   51.03   1
   0   1   4 1632.01   51.68   1
   0   1  -4 1598.86   52.47   1
   0   1  -4 1604.02   51.77   1
   1  -1   4 9081.26  286.68   1
  -1  -1  -4 9999.99  286.25   1
  -1  -1  -4 9549.79  286.15   1
   1  -1   4 9340.85  286.56   1
  -1   1  -4 9203.81  286.77   1
  -1   1  -4 9280.65  286.45   1
  -1   1  -4 9311.45  278.64   2
   1   1   4 9270.93  286.55   1
   1   1   4 9568.87  286.00   1
  -2  -1  -4 2739.05   91.77   1
   2  -1   4 2878.45   92.11   1
   2  -1   4 2719.04   91.82   1
  -2  -1  -4 3016.48   91.99   1
   2   1   4 2953.25   91.65   1
  -2   1  -4 2873.45   92.18   1
  -2   1  -4 2929.87   88.00   2
   2   1   4 2932.20   92.42   1
   3  -1   4 1345.13   48.23   1
  -3  -1  -4 1412.10   48.73   1
   3  -1   4 1394.28   48.43   1
  -3  -1  -4 1389.41   48.68   1
   3   1   4 1341.83   48.82   1
  -3   1  -4 1370.89   48.99   1
  -3   1  -4 1429.76   48.99   1
   3   1   4 1446.08   48.48   1
   4  -1   4 666.544  27.601   1
  -4  -1  -4 654.625  28.018   1
  -4  -1  -4 643.459  27.794   1
  -4   1  -4 639.893  28.220   1
   4   1   4 637.303  28.082   1
  -4   1  -4 665.887  27.996   1
  -5  -1  -4 5.12758 7.18015   1
   5  -1   4 16.7842  8.1286   1
  -5   1  -4 10.9990  7.1854   1
   5   1   4 14.6328  8.2715   1
  -5   1  -4 0.20746 6.89764   1
  -6  -1  -4 45.1063 10.3433   1
   6  -1   4 41.8293 10.3021   1
   6   1   4 57.3439 11.5596   1
  -6   1  -4 52.7576 10.3317   1
   7  -1   4 392.726  23.136   1
  -7  -1  -4 359.150  23.610   1
  -7   1  -4 423.459  23.816   1
   7   1   4 398.543  24.045   1
   8  -1   4 734.019  34.213   1
  -8  -1  -4 737.891  35.936   1
  -8   1  -4 766.301  35.227   1
   8   1   4 715.174  35.237   1
  -9  -1  -4 59.1846 14.2157   1
  -9   1  -4 82.7740 14.1763   1
   9   1   4 56.3218 14.1999   1
 -10  -1  -4  5.1669 11.8955   1
 -10   1  -4 17.2068 11.8326   1
 -11  -1  -4 19.2141 14.0543   1
 -11   1  -4 13.0275 12.4523   1
 -12  -2   4  3.5562 11.5460   1
 -12   2   4 16.7389  9.7209   1
 -11  -2   4 186.051  18.704   1
 -11   2   4 221.184  23.049   2
 -11   2   4 165.642  15.670   1
 -10  -2   4 561.521  29.313   1
 -10   2   4 537.203  26.143   1
 -10   2   4 525.196  31.955   2
  -9  -2   4 476.401  26.142   1
  -9   2   4 472.986  29.157   2
  -9   2   4 519.812  24.019   1
  -8  -2   4 4.12722 7.75514   1
  -8  -2   4 1.82263 6.31600   1
  -8   2   4 1.93264 6.20985   1
   8   2  -4 13.3496  5.7066   1
  -8   2   4  9.3645 10.1487   2
  -8   2   4 7.16932 6.27291   1
  -7  -2   4 21.3602  7.9785   1
  -7  -2   4 13.0764  6.9871   1
  -7   2   4 22.3791  5.8662   1
  -7   2   4 22.4170 12.9860   2
  -7   2   4 16.5543  6.0270   1
   7   2  -4 1.54533 3.84542   1
  -6  -2   4 910.773  33.572   1
  -6  -2   4 876.676  33.086   1
   6   2  -4 703.760  31.108   1
  -6   2   4 877.182  29.221   1
  -6   2   4 833.222  29.770   1
  -6   2   4 862.933  35.557   2
  -5  -2   4 1217.78   44.08   1
  -5  -2   4 1302.26   44.76   1
  -5   2   4 1257.57   40.43   1
  -5   2   4 1205.04   40.83   1
  -5   2   4 1252.47   45.96   2
   5   2  -4 1285.07   43.54   1
  -4  -2   4 351.382  16.806   1
  -4  -2   4 352.628  16.825   1
   4   2  -4 365.552  15.637   1
  -4   2   4 319.158  13.011   1
  -4   2   4 321.918  12.794   1
   4   2  -4 342.826  16.052   1
  -4   2   4 350.065  17.744   2
   3  -2  -4 825.319  30.737   2
  -3  -2   4 868.439  30.945   1
  -3  -2   4 831.598  30.427   1
   3   2  -4 866.278  30.016   1
  -3   2   4 813.194  31.093   2
  -3   2   4 837.549  27.223   1
   3   2  -4 855.204  30.122   1
  -3   2   4 783.822  27.180   1
  -2  -2   4 274.297  14.941   1
  -2  -2   4 289.966  14.192   1
   2  -2  -4 294.847  14.177   2
  -2   2   4 294.321  14.647   2
   2   2  -4 310.869  15.062   1
  -2   2   4 291.016  12.196   1
   2   2  -4 315.253  14.188   1
  -2   2   4 301.683  12.163   1
  -1  -2   4 102.924   8.674   1
   1  -2  -4 104.150   7.235   1
   1  -2  -4 110.787   7.146   1
  -1  -2   4 85.2897  8.8612   1
   1  -2  -4 120.414   9.046   2
   1   2  -4 102.583   8.630   1
  -1   2   4 104.445   7.613   1
   1   2  -4 105.724   9.445   1
  -1   2   4 84.8056  8.6527   2
  -1   2   4 113.193   8.042   1
   0  -2   4 1318.74   45.77   1
   0  -2   4 1366.16   43.78   2
   0  -2  -4 1352.61   44.94   1
   0  -2  -4 1343.79   44.70   2
   0  -2  -4 1381.71   44.70   1
   0  -2   4 1293.69   46.55   1
   0   2  -4 1315.19   45.36   1
   0   2   4 1366.24   44.89   1
   0   2  -4 1408.53   46.99   1
   0   2   4 1384.66   45.50   1
   1  -2   4 1664.11   52.52   2
  -1  -2  -4 1595.67   54.66   1
   1  -2   4 1688.54   56.02   1
   1  -2   4 1732.74   55.65   1
  -1  -2  -4 1639.15   53.35   2
  -1  -2  -4 1589.68   54.70   1
  -1   2  -4 1685.78   55.09   1
   1   2   4 1638.46   54.61   1
  -1   2  -4 1672.56   56.30   1
   1   2   4 1658.32   55.55   1
  -1   2  -4 1626.23   52.52   2
  -2  -2  -4 383.223  18.909   1
   2  -2   4 401.745  16.527   2
   2  -2   4 396.198  19.138   1
   2  -2   4 421.090  19.118   1
  -2  -2  -4 399.321  18.689   1
  -2   2  -4 421.528  18.597   1
   2   2   4 392.542  19.452   1
  -2   2  -4 411.593  17.019   2
   2   2   4 384.814  17.980   1
  -2   2  -4 405.801  20.104   1
  -3  -2  -4 147.826  12.642   1
   3  -2   4 165.713  13.087   1
  -3   2  -4 156.718  11.121   2
  -3   2  -4 182.352  14.231   1
   3   2   4 138.023  13.010   1
   3   2   4 146.253  11.630   1
  -3   2  -4 142.458  11.959   1
  -4  -2  -4 1001.98   38.50   1
   4  -2   4 921.163  37.008   1
  -4   2  -4 987.079  37.449   1
  -4   2  -4 968.018  39.054   1
  -4   2  -4 969.411  35.567   2
   4   2   4 981.930  38.791   1
   5  -2   4 2613.23   86.52   1
  -5  -2  -4 2545.40   87.96   1
   5   2   4 2627.66   88.26   1
  -5   2  -4 2576.40   84.50   2
  -5   2  -4 2556.37   87.04   1
   6  -2   4 289.943  18.808   1
  -6  -2  -4 268.587  19.998   1
   6   2   4 281.777  20.450   1
  -6   2  -4 265.354  18.281   2
  -6   2  -4 292.757  19.448   1
   7  -2   4 416.126  23.472   1
  -7  -2  -4 335.521  24.009   1
  -7   2  -4 464.901  24.848   1
   7   2   4 406.650  25.580   1
  -7   2  -4 380.683  23.726   2
   8  -2   4 -6.1688  9.4188   1
  -8  -2  -4  7.1176 11.0412   1
  -8   2  -4 0.67192 9.07377   1
  -8   2  -4  3.5305 10.2203   2
   8   2   4 23.6095 12.0607   1
  -9  -2  -4 197.656  21.259   1
   9   2   4 195.428  21.225   1
  -9   2  -4 213.575  19.900   1
  -9   2  -4 210.961  20.936   2
 -10  -2  -4 205.981  23.670   1
 -10   2  -4 231.389  23.095   2
 -10   2  -4 275.098  23.479   1
 -11  -2  -4 139.097  21.356   1
 -11   2  -4 149.757  19.776   1
 -12  -3   4 97.5472 17.6313   1
 -12   3   4 123.131  15.367   1
 -11  -3   4 186.854  20.408   1
 -11   3   4 197.438  17.330   1
 -10  -3   4 1.32554 9.65961   1
 -10   3   4 4.22198 8.92277   1
 -10   3   4  4.1348 10.8941   2
  -9  -3   4 -6.8906  8.5339   1
  -9   3   4 -5.3622 11.3161   2
  -9   3   4 -1.6991  7.1380   1
  -8  -3   4 108.247  14.156   1
  -8  -3   4 83.1225 12.3467   1
   8   3  -4 101.150  13.055   1
  -8   3   4 89.5205 11.2602   1
  -8   3   4 106.426  10.651   1
  -8   3   4 112.272  16.231   2
  -7  -3   4 881.815  37.034   1
  -7  -3   4 943.685  38.205   1
   7   3  -4 801.831  35.743   1
  -7   3   4 889.446  38.839   2
  -7   3   4 913.397  32.642   1
  -6  -3   4 1406.15   51.49   1
  -6  -3   4 1425.08   51.31   1
  -6   3   4 1436.08   46.88   1
  -6   3   4 1405.37   52.74   2
   6   3  -4 1252.86   50.00   1
  -6   3   4 1387.88   47.81   1
  -5  -3   4 13.2808  7.4883   1
  -5  -3   4 21.3434  7.0245   1
  -5   3   4 15.9299  8.9001   2
  -5   3   4 18.0487  5.4633   1
   5   3  -4 19.7770  7.5862   1
  -5   3   4 17.8684  5.9372   1
   4  -3  -4 91.9744 10.5295   2
  -4  -3   4 97.0905 10.5644   1
  -4  -3   4 107.925  11.321   1
  -4   3   4 93.2549 11.4268   2
   4   3  -4 105.320  10.929   1
  -4   3   4 106.649   8.543   1
  -4   3   4 103.336   8.661   1
  -3  -3   4 1103.39   41.12   1
  -3  -3   4 1112.09   41.72   1
   3  -3  -4 1072.12   40.47   2
  -3   3   4 1166.50   38.28   1
   3   3  -4 1158.45   41.01   1
  -3   3   4 1141.64   41.46   2
  -3   3   4 1078.42   38.25   1
  -2  -3   4 4740.58  152.10   1
   2  -3  -4 4721.06  149.42   2
   2  -3  -4 4809.94  148.15   1
   2  -3  -4 4914.45  148.22   1
  -2  -3   4 4866.91  152.97   1
  -2   3   4 4729.79  149.78   2
   2   3  -4 4963.44  152.04   1
  -2   3   4 4988.15  150.10   1
  -2   3   4 4817.79  150.12   1
   1  -3  -4 768.057  30.540   2
  -1  -3   4 806.090  32.015   1
  -1  -3   4 802.786  30.097   2
  -1  -3   4 828.561  31.482   1
   1  -3  -4 799.323  28.769   1
  -1   3   4 755.488  29.662   1
   1   3  -4 842.854  31.024   1
   1   3  -4 840.957  32.364   1
  -1   3   4 780.198  29.712   1
  -1   3   4 796.326  31.106   2
   0  -3  -4 84.0431  8.5118   1
   0  -3   4 79.9430 10.3156   1
   0  -3   4 72.2170  8.6829   2
   0  -3  -4 67.3103  7.6482   1
   0  -3   4 85.3370  9.3423   1
   0  -3  -4 70.2459  9.0231   2
   0   3   4 55.4733  7.6435   1
   0   3  -4 66.1968  8.6529   1
   0   3   4 74.2166  8.9941   1
   0   3  -4 71.6576  9.7066   1
  -1  -3  -4 16.3866  6.7023   1
   1  -3   4 5.21659 7.00774   1
   1  -3   4 13.5961  6.2214   1
   1  -3   4 17.0490  6.3790   2
  -1  -3  -4 14.4170  7.0745   2
  -1   3  -4 10.0004  6.2268   1
  -1   3  -4 24.2949  6.9530   2
   1   3   4 13.3044  5.6758   1
  -1   3  -4 12.7299  7.2034   1
   1   3   4 24.4633  7.5067   1
   2  -3   4 1812.91   59.53   2
  -2  -3  -4 1832.70   62.22   1
   2  -3   4 1810.04   62.68   1
  -2   3  -4 1792.11   63.40   1
   2   3   4 1815.29   61.65   1
  -2   3  -4 1762.04   61.46   1
  -2   3  -4 1828.63   59.91   2
   2   3   4 1850.63   63.38   1
   3  -3   4 728.772  27.834   2
  -3  -3  -4 776.463  30.644   1
   3  -3   4 689.967  29.868   1
  -3   3  -4 684.829  31.131   1
  -3   3  -4 682.004  28.208   2
  -3   3  -4 708.809  29.188   1
   3   3   4 658.553  30.695   1
   4  -3   4 889.386  35.653   1
  -4  -3  -4 863.880  36.792   1
  -4   3  -4 900.456  35.587   1
   4   3   4 850.301  37.529   1
  -4   3  -4 898.149  34.365   2
  -5  -3  -4 34.8271 10.5426   1
   5  -3   4 47.4841 10.2992   1
  -5   3  -4 40.9399  9.6236   2
   5   3   4 34.9668 11.6455   1
  -5   3  -4 39.0026  9.4276   1
  -6  -3  -4 89.4575 13.9846   1
   6  -3   4 69.3789 11.8553   1
   6   3   4 67.1209 14.2878   1
  -6   3  -4 62.1726 11.7938   2
  -6   3  -4 56.8624 11.2909   1
   7  -3   4 183.247  17.032   1
  -7  -3  -4 193.403  19.657   1
   7   3   4 172.047  19.365   1
  -7   3  -4 176.638  17.953   2
  -7   3  -4 172.204  17.772   1
  -8  -3  -4 335.619  25.272   1
  -8   3  -4 398.044  24.718   1
   8   3   4 341.337  26.288   1
  -8   3  -4 315.195  23.738   2
  -9  -3  -4 135.451  19.463   1
  -9   3  -4 164.977  18.892   1
  -9   3  -4 186.519  20.049   2
 -10  -3  -4 77.7213 17.3724   1
 -10   3  -4 95.9934 17.0980   2
 -10   3  -4 92.8766 16.6817   1
 -11  -3  -4 19.5519 16.4631   1
 -11   3  -4  4.4658 11.8853   1
 -11  -4   4 127.642  19.553   1
 -11   4   4 141.283  15.932   1
 -10  -4   4 191.326  21.524   1
 -10   4   4 211.289  17.123   1
  -9  -4   4  3.8616 10.4728   1
  -9   4   4  5.6022 12.4194   2
  -9   4   4 2.08568 7.61920   1
  -8  -4   4 447.044  27.117   1
  -8   4   4 476.571  28.814   2
  -8   4   4 421.819  21.326   1
  -7  -4   4 14.2531 10.2073   1
  -7   4   4 -3.9062  8.5229   1
  -7   4   4 3.34163 7.01932   1
   7   4  -4  2.1771 10.0762   1
  -7   4   4 10.9047 10.8990   2
  -6  -4   4 312.879  22.138   1
  -6   4   4 328.126  22.459   2
   6   4  -4 318.473  21.357   1
  -6   4   4 380.249  19.541   1
  -6   4   4 370.789  18.211   1
  -5  -4   4 542.864  27.845   1
  -5   4   4 582.527  24.921   1
  -5   4   4 562.617  28.441   2
   5   4  -4 573.915  27.948   1
  -5   4   4 591.441  24.261   1
  -4  -4   4 1083.38   43.41   1
   4  -4  -4 1119.38   42.30   2
  -4   4   4 1081.76   39.91   1
   4   4  -4 1087.61   42.84   1
  -4   4   4 1044.03   42.94   2
  -4   4   4 1119.70   39.51   1
   3  -4  -4 20.0717  7.8609   2
  -3  -4   4 4.00917 7.69270   1
  -3   4   4 12.0500  6.7828   1
   3   4  -4 13.7670  8.2491   1
  -3   4   4 13.4423  9.2174   2
  -3   4   4 13.2168  6.6664   1
  -2  -4   4 101.699  12.522   1
   2  -4  -4 91.4198 11.5993   2
  -2   4   4 109.132  12.363   2
  -2   4   4 111.657  10.976   1
  -2   4   4 125.272  11.456   1
   2   4  -4 80.1273 10.7419   1
  -1  -4   4 521.599  24.940   1
   1  -4  -4 490.649  21.445   1
   1  -4  -4 482.832  23.516   2
  -1  -4   4 448.379  22.980   2
  -1   4   4 468.719  23.447   2
   1   4  -4 474.625  23.121   1
  -1   4   4 445.523  22.006   1
  -1   4   4 479.585  22.361   1
   0  -4  -4 1051.36   39.52   1
   0  -4   4 1101.76   42.06   1
   0  -4   4 1033.08   39.48   2
   0  -4  -4 1070.12   40.24   2
   0   4   4 1078.18   40.47   1
   0   4   4 1073.06   39.82   1
   0   4  -4 1016.68   40.26   1
   1  -4   4 505.216  25.785   1
   1  -4   4 551.102  24.001   2
  -1  -4  -4 517.569  25.010   2
  -1  -4  -4 516.261  24.029   1
   1   4   4 516.501  24.153   1
  -1   4  -4 562.775  24.577   2
   1   4   4 478.944  24.639   1
  -1   4  -4 495.713  24.154   1
  -2  -4  -4 292.025  18.512   1
   2  -4   4 322.018  20.248   1
  -2  -4  -4 288.078  19.504   2
   2  -4   4 300.163  17.598   2
  -2   4  -4 316.482  18.873   2
   2   4   4 295.910  19.695   1
  -2   4  -4 300.844  18.132   1
  -3  -4  -4 5.76028 8.32494   1
   3  -4   4 36.8462  8.1523   2
   3  -4   4 25.5046  9.6150   1
  -3   4  -4 27.5623  9.3121   2
   3   4   4 26.9789 10.4878   1
  -3   4  -4 25.4302  8.1238   1
   4  -4   4 181.656  16.141   1
  -4  -4  -4 179.001  17.305   1
   4   4   4 200.800  18.859   1
  -4   4  -4 186.779  16.211   2
  -4   4  -4 187.749  15.865   1
  -5  -4  -4 389.256  24.680   1
   5  -4   4 409.052  22.868   1
  -5   4  -4 360.337  22.828   2
  -5   4  -4 394.804  22.353   1
   5   4   4 383.465  25.764   1
  -6  -4  -4 269.563  23.216   1
   6  -4   4 309.240  20.815   1
  -6   4  -4 322.591  20.666   1
   6   4   4 281.799  24.575   1
  -6   4  -4 288.534  21.615   2
  -7  -4  -4 205.684  21.803   1
  -7   4  -4 210.482  19.042   1
  -7   4  -4 212.014  20.336   2
   7   4   4 193.913  21.624   1
  -8  -4  -4 15.8605 12.9331   1
  -8   4  -4  4.8460 11.3060   2
   8   4   4 -9.9524 13.0894   1
  -8   4  -4  5.1460 10.6899   1
  -9  -4  -4 114.551  20.310   1
  -9   4  -4 144.657  18.674   1
  -9   4  -4 169.734  20.309   2
 -10  -4  -4 50.1800 18.0260   1
 -10   4  -4 127.556  18.605   1
 -11  -5   4 34.8556 15.3805   1
 -11   5   4 19.9464 11.4860   1
 -10  -5   4 18.2956 14.1284   1
 -10   5   4 14.3060 10.2068   1
  -9  -5   4 175.498  21.622   1
  -9   5   4 231.731  18.044   1
  -8  -5   4 42.0319 13.4608   1
  -8   5   4 55.2445 15.0235   2
  -8   5   4 67.7807 11.0888   1
  -7  -5   4 322.769  23.746   1
  -7   5   4 293.267  25.332   2
   7   5  -4 317.215  23.703   1
  -7   5   4 309.939  19.217   1
  -6  -5   4 122.501  16.665   1
  -6   5   4 99.9554 16.7468   2
  -6   5   4 122.634  12.898   1
   6   5  -4 128.000  16.860   1
  -5  -5   4 124.694  16.208   1
  -5   5   4 134.730  14.213   1
  -5   5   4 122.799  12.779   1
   5   5  -4 144.154  16.320   1
  -5   5   4 126.513  16.778   2
  -4  -5   4 207.161  19.221   1
   4  -5  -4 214.204  11.959   1
  -4   5   4 203.872  19.106   2
  -4   5   4 217.999  16.701   1
   4   5  -4 173.381  17.617   1
  -4   5   4 211.573  15.843   1
   3  -5  -4 328.091  17.578   1
  -3  -5   4 336.653  22.484   1
  -3   5   4 360.635  22.712   2
  -3   5   4 359.812  21.082   1
   3   5  -4 336.106  21.779   1
  -3   5   4 370.917  20.134   1
   2  -5  -4 749.399  33.639   2
   2  -5  -4 751.025  30.079   1
  -2  -5   4 745.717  34.631   1
  -2  -5   4 764.502  33.500   2
  -2   5   4 715.746  31.541   1
   2   5  -4 770.946  33.484   1
  -2   5   4 732.016  32.065   1
  -2   5   4 695.543  33.054   2
  -1  -5   4 117.544  15.117   1
   1  -5  -4 102.653  13.406   2
   1  -5  -4 108.344  12.162   1
  -1  -5   4 120.435  13.735   2
   1   5  -4 105.850  13.498   1
  -1   5   4 102.049  14.275   2
  -1   5   4 117.952  13.229   1
  -1   5   4 127.300  13.687   1
   0  -5   4 8.24052 9.41860   1
   0  -5   4 8.16149 8.71269   2
   0  -5  -4 16.9303  8.4598   1
   0  -5  -4 -13.450   7.929   2
   0   5   4 8.75145 8.15435   1
   0   5   4 4.79613 8.44174   1
   0   5  -4 1.82936 8.26118   1
  -1  -5  -4 92.2829 12.8282   1
   1  -5   4 99.1098 12.6700   2
   1  -5   4 63.0631 12.2920   1
  -1  -5  -4 98.0118 13.1604   2
   1   5   4 103.152  14.261   1
  -1   5  -4 66.8832 11.1153   1
   2  -5   4 662.259  29.436   2
  -2  -5  -4 639.903  30.176   1
   2  -5   4 617.807  31.022   1
  -2   5  -4 637.595  29.580   1
   2   5   4 584.499  30.899   1
  -2   5  -4 604.388  29.516   2
   3  -5   4 611.137  28.628   2
  -3  -5  -4 590.807  30.579   1
  -3   5  -4 608.493  29.830   2
  -3   5  -4 605.919  28.786   1
   3   5   4 597.339  31.845   1
   4  -5   4 42.1987 12.1391   1
  -4  -5  -4 29.7511 11.7829   1
  -4   5  -4 24.4336 10.1589   1
   4   5   4 49.2743 13.7157   1
  -4   5  -4 22.2681 11.1097   2
  -5  -5  -4  4.0052 11.2456   1
   5  -5   4 11.3197 10.6278   1
  -5   5  -4 16.0724 11.4494   2
  -5   5  -4 -2.4598  8.7503   1
   5   5   4  4.6654 12.5651   1
  -6  -5  -4 181.757  20.306   1
   6   5   4 148.806  20.336   1
  -6   5  -4 147.239  16.487   1
  -6   5  -4 156.931  18.220   2
  -7  -5  -4 139.902  20.451   1
   7   5   4 110.496  19.894   1
  -7   5  -4 143.541  18.753   2
  -7   5  -4 126.212  16.471   1
  -8  -5  -4 135.316  21.034   1
  -8   5  -4 132.971  17.175   1
  -8   5  -4 124.811  19.223   2
   8   5   4 95.9812 20.3253   1
  -9  -5  -4 105.804  20.539   1
  -9   5  -4 102.373  17.817   1
  -9   5  -4 128.752  20.015   2
 -10  -6   4 191.695  23.989   1
 -10   6   4 193.728  19.131   1
  -9  -6   4 102.127  19.411   1
  -9   6   4 127.358  15.674   1
  -8  -6   4 40.3827 14.5543   1
  -8   6   4 47.3274 11.8579   1
  -7  -6   4 18.1145 12.5555   1
  -7   6   4 20.8536 10.2200   1
  -7   6   4 33.4159 15.2630   2
  -6  -6   4 98.0792 16.8670   1
   6   6  -4 108.485  17.104   1
  -6   6   4 135.654  19.487   2
  -6   6   4 113.146  14.165   1
  -5  -6   4 119.602  17.445   1
  -5   6   4 148.600  18.889   2
  -5   6   4 122.000  14.439   1
   5   6  -4 106.936  17.186   1
  -4  -6   4 115.099  16.145   1
  -4   6   4 99.2267 16.6254   2
  -4   6   4 114.474  14.485   1
   4   6  -4 120.364  17.017   1
  -3  -6   4 53.5788 13.8740   1
  -3   6   4 42.9234 11.5740   1
  -3   6   4 53.5525 14.3769   2
   3   6  -4 52.4911 13.8756   1
   2  -6  -4 59.9568 10.8153   1
  -2  -6   4 84.2849 14.4926   1
   2   6  -4 44.8097 12.7789   1
  -2   6   4 89.2730 13.8336   1
  -2   6   4 53.0301 12.0286   1
  -2   6   4 72.1959 15.1176   2
   1  -6  -4 15.8256  9.5834   1
  -1  -6   4 -6.8126 10.9278   1
   1   6  -4 24.4107 11.3238   1
  -1   6   4 20.8894 10.7347   1
   0  -6  -4 87.0739 13.3654   1
   0  -6   4 122.087  17.001   1
   0   6  -4 75.1940 13.7184   1
   0   6   4 101.045  15.193   1
   1  -6   4 1081.78   44.81   1
  -1  -6  -4 942.806  42.062   1
  -1   6  -4 1044.52   43.42   1
   1   6   4 992.461  44.114   1
  -2  -6  -4 271.022  22.532   1
   2  -6   4 306.500  23.889   1
  -2   6  -4 277.406  21.193   1
   2   6   4 252.430  23.319   1
  -3  -6  -4 -0.5188 10.8048   1
   3  -6   4  6.6082 11.8381   1
  -3   6  -4  1.1277 11.8243   2
  -3   6  -4 15.2189 10.3190   1
   3   6   4 -12.729  11.016   1
   4  -6   4 32.1425 12.5740   1
  -4  -6  -4 72.8791 14.9464   1
  -4   6  -4 79.4816 13.2417   1
   4   6   4 106.428  18.264   1
  -4   6  -4 80.7135 15.1404   2
  -5  -6  -4 280.666  25.317   1
   5   6   4 267.403  26.066   1
  -5   6  -4 259.628  22.244   1
  -5   6  -4 303.232  24.129   2
  -6  -6  -4 57.2291 16.2402   1
   6   6   4 85.2862 18.3892   1
  -6   6  -4 81.5161 16.4341   2
  -6   6  -4 67.7679 13.7751   1
  -7  -6  -4 12.8568 15.1850   1
   7   6   4  6.9595 16.3829   1
  -7   6  -4 42.8704 14.3190   2
  -7   6  -4  1.4775 11.9253   1
  -8  -6  -4  1.1831 14.9550   1
  -8   6  -4 11.1730 12.9525   1
   8   6   4 19.8311 17.7225   1
  -8  -7   4 65.2497 18.6032   1
  -8   7   4 78.2435 14.8341   1
  -7  -7   4 41.4189 16.0217   1
  -7   7   4 39.9563 12.5786   1
  -6  -7   4 107.150  18.508   1
   6   7  -4 103.322  19.080   1
  -6   7   4 91.5090 14.4920   1
  -5  -7   4 -3.9097 11.5680   1
   5   7  -4 -7.0804 11.5255   1
  -5   7   4  6.8928 10.7159   1
  -5   7   4 -3.3055 13.7822   2
  -4  -7   4 -2.0012 12.8657   1
   4   7  -4 -3.8328 11.9316   1
  -4   7   4 -11.351  10.017   1
  -4   7   4  5.8295 14.1430   2
  -3  -7   4 58.0800 15.6813   1
  -3   7   4 41.6839 12.5036   1
   3   7  -4 63.1535 15.3988   1
  -3   7   4 49.5317 16.8040   2
  -2  -7   4 30.1203 13.7298   1
  -2   7   4 22.2172 12.0270   1
   2   7  -4 39.1751 13.5409   1
  -1  -7   4 55.7735 15.1738   1
  -1   7   4 60.8502 14.3630   1
   1   7  -4 56.4200 14.4595   1
   0  -7   4 131.606  18.329   1
   0   7  -4 101.843  16.030   1
   0   7   4 100.607  16.441   1
   1  -7   4 33.4720 13.8382   1
   1   7   4 24.8446 13.1749   1
  -1   7  -4 -5.5637 10.6343   1
   2  -7   4 127.710  18.326   1
  -2  -7  -4 129.601  17.969   1
   2   7   4 119.910  18.815   1
  -2   7  -4 118.185  16.648   1
  -3  -7  -4 38.8386 14.2900   1
   3   7   4 36.6543 20.6743   1
  -3   7  -4 50.5525 13.4584   1
  -4  -7  -4 102.087  19.101   1
   4   7   4 126.618  20.982   1
  -4   7  -4 163.540  18.142   1
  -4   7  -4 148.349  20.664   2
  -5  -7  -4 14.1751 14.6368   1
  -5   7  -4 -2.8869 13.2245   2
  -5   7  -4 -2.2211 11.0650   1
   5   7   4  9.9090 15.3893   1
  -6  -7  -4 -4.5401 13.8393   1
  -6   7  -4  1.1290 11.7244   1
   6   7   4 -9.9429 15.5231   1
  -7  -7  -4 44.1380 18.0296   1
  -7   7  -4 16.3424 13.2859   1
   7   7   4 23.6873 18.5802   1
  -6  -8   4 59.1144 18.2101   1
  -6   8   4 44.7481 14.1061   1
  -5  -8   4 79.8974 19.1830   1
  -5   8   4 79.8414 15.6706   1
   5   8  -4 49.9008 16.8827   1
  -4  -8   4 49.9268 17.1075   1
   4   8  -4 55.6602 17.2069   1
  -4   8   4 28.8086 13.4906   1
  -3  -8   4 11.8040 14.5065   1
   3   8  -4  3.6578 14.1014   1
  -3   8   4 20.6786 13.3243   1
  -2  -8   4 36.1524 16.4506   1
   2   8  -4 43.2745 14.9161   1
  -2   8   4 47.3168 15.0665   1
  -1  -8   4 87.8315 18.0391   1
   1   8  -4 77.7054 16.8348   1
  -1   8   4 70.1136 15.7042   1
   0  -8   4 160.942  21.778   1
   0   8  -4 172.903  20.705   1
   0   8   4 173.876  21.294   1
   1   8   4 -19.490  12.997   1
  -1   8  -4 -7.0816 11.7967   1
  -2   8  -4 -6.9652 12.8120   1
   2   8   4 -7.6759 13.3361   1
   3   8   4 12.9489 16.2523   1
  -3   8  -4 -6.1121 12.3145   1
   4   8   4  2.1947 16.2856   1
  -4   8  -4 23.2041 13.8146   1
   5   8   4 109.233  22.218   1
  -5   8  -4 48.5770 15.0439   1
  -2   9   4 -3.1502 13.2691   1
   2   9  -4 -3.0702 14.5405   1
  -1   9   4  7.6458 14.4527   1
   1   9  -4 25.9906 16.1462   1
   0   9  -4 12.3874 14.1226   1
   0   9   4 -6.3551 14.2435   1
  -1   9  -4 43.6144 16.3724   1
   1   9   4 21.9310 16.3059   1
 -13   0   5  2.9196 10.5556   1
 -12   0   5 -12.491   8.889   1
 -11   0   5 5.56249 8.27576   1
 -10   0   5 11.4828  8.3976   1
  -9   0   5 -7.0594  6.7076   1
  -9   0   5 -6.5262  5.3216   1
  -8   0   5 -8.7032  4.4518   1
  -8   0   5 -1.6387  5.8817   1
  -7   0   5 6.88556 4.52143   1
  -7   0   5 -0.1387  4.8631   1
  -6   0   5 -4.5592  3.3616   1
  -6   0   5 -1.2234  4.0738   1
  -5   0   5 -0.1934  3.2654   1
  -5   0   5 5.60039 3.26135   1
  -2   0   5 -1.3497  3.0538   1
  -2   0   5 -1.4929  2.6969   1
   1   0  -5 5.80831 3.52974   1
  -1   0   5 6.40416 3.61449   1
  -1   0   5 6.56837 4.05454   1
   1   0  -5 -0.1323  2.1029   1
   0   0   5 1.23868 4.13911   1
   0   0  -5 3.52166 3.56898   1
   0   0  -5 3.16286 3.96673   1
   0   0   5 3.53457 4.40828   1
  -1   0  -5 3.89552 4.48569   1
  -1   0  -5 1.32381 4.26445   1
   1   0   5 1.77285 4.82220   1
   1   0   5 4.16646 5.08933   1
   2   0   5 -2.0658  5.0041   1
   2   0   5 -5.6967  4.6517   1
  -2   0  -5 5.01411 4.92617   1
  -2   0  -5 4.75467 4.90235   1
   3   0   5 -1.7980  6.0583   1
   3   0   5 1.11800 5.96499   1
  -3   0  -5 -3.2075  5.4326   1
  -3   0  -5 1.08269 5.57800   1
   4   0   5 7.46096 7.11912   1
  -4   0  -5 -3.8733  5.8508   1
  -5   0  -5 -6.2506  6.1170   1
   5   0   5 8.55099 8.56178   1
  -6   0  -5 -8.5688  7.8641   1
   6   0   5 -9.3584  8.5987   1
  -7   0  -5 -2.3038  9.4047   1
   7   0   5 -9.7072  9.0312   1
  -8   0  -5 -13.303   9.189   1
   8   0   5 -0.7974  9.9124   1
  -9   0  -5 12.4509 11.4011   1
 -10   0  -5 26.8479 12.6616   1
 -11   0  -5 -17.497  12.564   1
 -13  -1   5 15.8866 12.4051   1
 -13   1   5 15.8021 10.3514   1
 -12  -1   5  9.1625 10.7641   1
 -12   1   5 3.47295 8.94891   1
 -11  -1   5 15.5284  9.5163   1
 -11   1   5 8.26513 8.17920   1
 -10  -1   5 -2.6764  8.4669   1
 -10   1   5 2.63175 7.61084   1
  -9  -1   5 -6.2577  7.1713   1
  -9   1   5 10.4396  6.4323   1
  -9   1   5 4.00601 6.84399   1
  -8  -1   5 26.0271  8.1683   1
  -8  -1   5 43.1413  7.8117   1
  -8   1   5 56.8214  7.7759   1
  -8   1   5 45.4112  7.1854   1
  -7  -1   5 4.29795 5.10886   1
  -7  -1   5 4.69451 6.04834   1
  -7   1   5 0.36101 4.01267   1
  -7   1   5 9.44330 5.34307   1
  -6  -1   5 228.571  13.030   1
  -6  -1   5 237.763  13.203   1
  -6   1   5 246.909  10.621   1
  -6   1   5 218.155  10.430   1
  -5  -1   5 18.6813  4.8287   1
  -5  -1   5 16.2745  5.1690   1
   5   1  -5 9.11250 2.98720   1
  -4  -1   5 9.44294 4.34235   1
  -4  -1   5 15.0163  4.1300   1
   4   1  -5 14.5665  2.9128   1
   4   1  -5 9.19968 2.75535   1
  -3  -1   5 788.211  27.885   1
  -3  -1   5 802.737  27.453   1
  -3   1   5 803.914  29.155   2
   3   1  -5 799.461  26.317   1
   3   1  -5 804.463  26.354   1
  -2  -1   5 48.8833  6.0095   1
  -2  -1   5 54.1478  5.4652   1
  -2   1   5 65.7016  6.6793   2
   2   1  -5 58.4465  5.7978   1
   1  -1  -5 0.03852 2.71002   1
   1  -1  -5 1.34200 3.35866   2
  -1  -1   5 2.55540 3.69412   1
   1  -1  -5 4.92183 2.93496   1
  -1  -1   5 9.64757 4.81148   1
  -1   1   5 2.68428 4.14663   2
  -1   1   5 -0.6218  2.8480   1
   1   1  -5 -0.8647  4.3864   1
  -1   1   5 -1.3902  3.3980   1
   1   1  -5 1.26676 3.43311   1
   0  -1  -5 436.366  16.952   1
   0  -1  -5 435.649  16.376   2
   0  -1  -5 471.411  17.479   1
   0  -1   5 431.790  14.901   2
   0  -1   5 456.360  18.560   1
   0  -1   5 429.068  18.981   1
   0   1  -5 425.741  18.884   1
   0   1  -5 441.310  17.993   1
   0   1   5 451.171  18.219   1
   0   1   5 459.861  17.376   1
   1  -1   5 824.148  30.798   1
   1  -1   5 870.923  31.250   1
  -1  -1  -5 856.667  30.206   1
  -1  -1  -5 826.785  30.430   1
   1   1   5 860.168  30.270   1
  -1   1  -5 839.252  26.837   2
  -1   1  -5 850.538  31.026   1
   1   1   5 846.676  31.098   1
  -1   1  -5 802.652  31.271   1
   2  -1   5 84.3921  9.3136   1
  -2  -1  -5 110.957   9.874   1
  -2  -1  -5 94.5463  9.2902   1
   2  -1   5 80.0528  9.0750   1
   2   1   5 96.5404  8.9747   1
  -2   1  -5 93.3023  6.5886   2
   2   1   5 98.6786  9.9034   1
  -2   1  -5 71.8889  9.0494   1
  -2   1  -5 87.3394  9.7849   1
   3  -1   5 229.117  15.276   1
  -3  -1  -5 267.879  15.446   1
   3  -1   5 200.729  14.670   1
  -3   1  -5 226.366  15.948   1
   3   1   5 256.391  14.961   1
  -3   1  -5 213.587  11.884   2
   3   1   5 226.662  15.361   1
  -3   1  -5 224.466  15.084   1
   4  -1   5 242.414  16.195   1
  -4  -1  -5 196.759  15.284   1
  -4   1  -5 253.584  16.285   1
   4   1   5 223.507  16.027   1
   5  -1   5 11.5935  8.5920   1
  -5  -1  -5 2.43872 7.81915   1
  -5   1  -5 18.5877  8.0812   1
   5   1   5 5.68796 8.76837   1
   6  -1   5 84.9613 12.5805   1
  -6  -1  -5 50.9759 11.7069   1
   6   1   5 52.7668 11.8131   1
  -6   1  -5 67.5478 11.5001   1
  -7  -1  -5 -3.7870  9.2705   1
   7  -1   5 -15.615   8.983   1
   7   1   5 -2.8879 10.4230   1
  -7   1  -5 6.80898 9.48342   1
  -8  -1  -5  1.6803 10.7715   1
   8  -1   5 10.5682 10.6557   1
   8   1   5 -0.1279 10.4217   1
  -8   1  -5 31.6358 10.9709   1
  -9  -1  -5 182.391  20.288   1
  -9   1  -5 200.882  19.467   1
   9   1   5 171.449  20.183   1
 -10  -1  -5 34.1925 13.9082   1
 -10   1  -5 29.0316 13.5767   1
 -11  -1  -5 40.8511 16.2731   1
 -11   1  -5 60.6220 15.7677   1
 -12  -2   5 62.1868 14.2467   1
 -12   2   5 70.9468 12.3260   1
 -11  -2   5 -4.1953  8.6205   1
 -11   2   5 -4.1057  7.8990   1
 -11   2   5 -15.818  11.480   2
 -10  -2   5 80.3319 13.2898   1
 -10   2   5 102.810  11.745   1
 -10   2   5 93.4834 16.6875   2
  -9  -2   5 34.7002  9.9803   1
  -9   2   5 28.9021  8.2982   1
  -9   2   5 35.1951 12.4525   2
  -8  -2   5 70.4849 10.1531   1
  -8  -2   5 68.5256 10.8345   1
  -8   2   5 65.3184  8.2152   1
  -8   2   5 65.0903 13.1998   2
  -8   2   5 55.6224  8.1062   1
   8   2  -5 55.9664  8.5027   1
  -7  -2   5 -2.3598  5.5941   1
  -7  -2   5 6.67307 6.80025   1
  -7   2   5 3.18369 4.69036   1
   7   2  -5 9.02575 5.79962   1
  -7   2   5 1.78767 4.95741   1
  -7   2   5 1.16883 8.29889   2
  -6  -2   5 49.4788  8.7878   1
  -6  -2   5 37.8347  7.5026   1
  -6   2   5 38.5993  5.3053   1
  -6   2   5 48.0123  5.2583   1
  -6   2   5 53.6389 10.4606   2
  -5  -2   5 20.7034  6.3930   1
  -5  -2   5 26.7083  6.0927   1
  -5   2   5 18.1725  7.9081   2
  -4  -2   5 2.87701 4.87315   1
  -4  -2   5 2.43952 5.27830   1
   4   2  -5 0.79477 4.51735   1
  -4   2   5 -7.4339  5.7126   2
   3  -2  -5 -3.8992  5.0990   2
  -3  -2   5 11.8816  4.7015   1
  -3  -2   5 3.81868 5.01534   1
   3   2  -5 12.5311  4.7911   1
   3   2  -5 13.5018  4.9614   1
  -3   2   5 2.88147 5.67887   2
  -3   2   5 3.70005 2.77463   1
  -2  -2   5 540.915  22.972   1
  -2  -2   5 603.466  24.347   1
   2  -2  -5 588.168  22.984   2
   2   2  -5 589.963  22.765   1
  -2   2   5 604.991  21.046   1
  -2   2   5 609.388  21.185   1
   2   2  -5 655.084  23.928   1
  -2   2   5 585.671  23.488   2
  -1  -2   5 16.4784  5.0338   1
  -1  -2   5 9.12833 5.74536   1
   1  -2  -5 13.2915  3.7802   1
   1  -2  -5 17.6564  5.2935   2
   1  -2  -5 17.8251  4.1907   1
  -1   2   5 16.0860  4.7960   1
   1   2  -5 18.6504  4.9810   1
  -1   2   5 10.6498  5.6302   2
   1   2  -5 10.9366  5.5613   1
  -1   2   5 18.6524  4.3581   1
   0  -2   5 146.427  11.217   1
   0  -2  -5 123.503   9.574   2
   0  -2   5 130.097   8.674   2
   0  -2   5 138.799  10.598   1
   0  -2  -5 116.652   8.779   1
   0  -2  -5 99.3742  8.3176   1
   0   2  -5 153.491  11.653   1
   0   2  -5 130.186   9.850   1
   0   2   5 106.003   9.360   1
   0   2   5 108.805   8.680   1
  -1  -2  -5 440.405  19.318   1
   1  -2   5 432.087  16.783   2
   1  -2   5 410.874  19.359   1
  -1  -2  -5 445.429  18.820   1
  -1  -2  -5 451.395  18.699   2
   1  -2   5 407.082  20.606   1
   1   2   5 422.306  18.583   1
  -1   2  -5 432.112  17.299   2
  -1   2  -5 445.639  19.355   1
   1   2   5 451.814  20.037   1
  -1   2  -5 401.207  20.715   1
   2  -2   5 79.3954 10.1341   1
   2  -2   5 45.3535  7.9767   1
  -2  -2  -5 104.686   9.961   1
  -2   2  -5 67.0618  7.4539   2
   2   2   5 82.0448 10.1914   1
  -2   2  -5 68.4245  8.7533   1
  -2   2  -5 95.3474 10.8062   1
   2   2   5 86.1775  8.8988   1
   3  -2   5 1375.33   51.42   1
  -3  -2  -5 1486.78   51.98   1
  -3   2  -5 1456.30   52.66   1
   3   2   5 1470.47   51.11   1
   3   2   5 1476.17   52.75   1
  -3   2  -5 1440.39   51.29   1
  -3   2  -5 1458.24   48.31   2
   4  -2   5 496.857  24.149   1
  -4  -2  -5 521.631  24.946   1
  -4   2  -5 494.274  24.207   1
  -4   2  -5 463.989  21.438   2
   4   2   5 537.375  26.076   1
   5  -2   5 372.511  21.109   1
  -5  -2  -5 349.163  21.645   1
  -5   2  -5 355.650  21.324   1
  -5   2  -5 342.817  18.835   2
   5   2   5 379.324  22.786   1
   6  -2   5 10.0329  9.2578   1
  -6  -2  -5 5.47136 9.46570   1
  -6   2  -5 2.09344 8.71593   1
  -6   2  -5 -0.0576  7.9452   2
   6   2   5 -9.6718  9.7649   1
  -7  -2  -5 255.783  22.396   1
   7  -2   5 309.240  21.261   1
   7   2   5 298.981  24.353   1
  -7   2  -5 336.087  21.074   2
  -7   2  -5 281.495  21.357   1
  -8  -2  -5  6.7173 11.6380   1
   8  -2   5  5.2298 10.3102   1
   8   2   5 22.6735 12.8621   1
  -8   2  -5  9.0109 10.4014   2
  -8   2  -5  5.2855 10.5098   1
  -9  -2  -5 22.7261 13.3764   1
   9   2   5  8.5263 12.8768   1
  -9   2  -5 29.0485 12.2726   2
  -9   2  -5 -3.0886 10.8535   1
 -10  -2  -5  5.1831 12.4846   1
 -10   2  -5  4.7684 12.2425   2
 -10   2  -5 -7.5447 10.5618   1
 -11  -2  -5 -9.9909 13.6948   1
 -11   2  -5 -5.6056 11.9800   1
 -12  -3   5 36.2583 13.7617   1
 -12   3   5 51.9816 11.7594   1
 -11  -3   5 113.116  16.713   1
 -11   3   5 100.934  13.386   1
 -10  -3   5 81.2173 14.1783   1
 -10   3   5 74.8416 11.3501   1
 -10   3   5 83.4699 16.5940   2
  -9  -3   5 35.0226 11.2540   1
  -9   3   5 37.2157  8.2642   1
  -9   3   5 39.4741 13.9083   2
  -8  -3   5 43.2843 10.6632   1
  -8  -3   5 47.8629 10.5958   1
  -8   3   5 60.6323 13.9461   2
   8   3  -5 38.3084  9.8367   1
  -8   3   5 45.7318  8.7265   1
  -8   3   5 75.2645  8.9409   1
  -7  -3   5 11.0108  7.9064   1
  -7  -3   5 -6.1511  6.5363   1
  -7   3   5 -1.8733  9.5659   2
   7   3  -5 6.96388 7.66291   1
  -7   3   5 2.31110 5.39364   1
  -6  -3   5 127.306  13.231   1
  -6  -3   5 112.342  11.890   1
  -6   3   5 98.1523  9.2204   1
   6   3  -5 102.997  11.412   1
  -6   3   5 98.1090 13.7619   2
  -6   3   5 114.667   8.737   1
  -5  -3   5 211.971  15.457   1
  -5  -3   5 178.545  14.803   1
  -5   3   5 157.307  15.085   2
  -5   3   5 165.228  10.682   1
  -5   3   5 186.974  10.705   1
   5   3  -5 162.926  13.446   1
  -4  -3   5 216.721  15.367   1
   4  -3  -5 228.847  15.134   2
  -4  -3   5 231.945  15.595   1
   4   3  -5 232.621  14.680   1
  -4   3   5 246.866  16.210   2
  -4   3   5 223.485  11.769   1
  -4   3   5 236.603  11.912   1
  -3  -3   5 1408.13   50.66   1
   3  -3  -5 1452.12   50.28   2
  -3  -3   5 1427.45   51.59   1
  -3   3   5 1456.30   47.65   1
  -3   3   5 1434.83   47.66   1
   3   3  -5 1430.83   50.09   1
  -3   3   5 1469.71   50.89   2
  -2  -3   5 93.6417  9.7420   1
   2  -3  -5 44.1219  8.0263   2
   2  -3  -5 59.6112  5.3372   1
  -2  -3   5 83.6137 10.6396   1
   2  -3  -5 61.8719  5.4293   1
  -2   3   5 63.2930  9.9941   2
   2   3  -5 98.3439  9.9469   1
  -2   3   5 60.6152  7.4842   1
  -2   3   5 67.3154  7.3239   1
  -1  -3   5 0.60402 6.71461   1
   1  -3  -5 0.35786 1.21901   1
  -1  -3   5 1.92827 5.33747   1
  -1  -3   5 14.5952  6.4958   2
   1  -3  -5 5.46529 6.04531   2
   1  -3  -5 2.19341 4.50974   1
   1   3  -5 -1.7188  5.3875   1
  -1   3   5 -0.4287  5.1929   1
  -1   3   5 5.00206 7.16833   2
  -1   3   5 2.75144 4.68375   1
   0  -3   5 703.639  28.641   1
   0  -3  -5 685.737  27.837   2
   0  -3   5 711.811  29.766   1
   0  -3  -5 655.782  26.776   1
   0  -3   5 705.494  26.861   2
   0   3  -5 694.327  27.945   1
   0   3   5 684.874  27.005   1
   0   3   5 700.994  28.024   1
  -1  -3  -5 447.899  20.664   2
   1  -3   5 410.506  18.671   2
   1  -3   5 381.150  21.802   1
  -1  -3  -5 413.215  19.909   1
  -1   3  -5 448.561  19.636   2
   1   3   5 441.431  21.265   1
  -1   3  -5 427.910  20.250   1
   1   3   5 417.935  19.826   1
   2  -3   5 89.5190  8.5714   2
  -2  -3  -5 56.7512  9.1440   1
  -2   3  -5 73.8432  9.0395   2
   2   3   5 51.8077  8.2141   1
  -2   3  -5 82.7467  9.9896   1
   2   3   5 64.4405 10.1124   1
  -3  -3  -5 -1.3205  6.9779   1
   3  -3   5 -3.0430  7.3463   1
  -3   3  -5 -2.1377  6.4672   2
  -3   3  -5 -0.5599  6.5300   1
   3   3   5 -3.0431  7.9605   1
  -4  -3  -5 73.6125 12.1704   1
   4  -3   5 88.5485 12.1687   1
  -4   3  -5 96.1508 10.8870   2
   4   3   5 68.7291 12.9901   1
  -4   3  -5 100.151  12.071   1
  -5  -3  -5 222.933  19.032   1
   5  -3   5 236.747  17.483   1
   5   3   5 190.069  19.065   1
  -5   3  -5 200.009  17.254   1
  -5   3  -5 215.997  16.297   2
   6  -3   5 26.4827 10.4881   1
  -6  -3  -5 28.1203 11.7901   1
  -6   3  -5 24.6022  9.9704   2
   6   3   5 29.1668 12.5612   1
  -6   3  -5 29.4122 10.4357   1
  -7  -3  -5 100.365  15.965   1
   7  -3   5 76.1268 13.5076   1
   7   3   5 104.799  17.343   1
  -7   3  -5 95.3186 13.9606   2
  -7   3  -5 79.4337 14.0801   1
  -8  -3  -5 13.1190 12.2235   1
  -8   3  -5  8.9823 11.1128   2
  -8   3  -5 11.4227 11.4432   1
   8   3   5 13.0086 13.7233   1
  -9  -3  -5  5.5264 13.2051   1
  -9   3  -5 24.6561 11.9918   2
  -9   3  -5 -6.8131 10.9738   1
 -10  -3  -5  5.2291 13.8316   1
 -10   3  -5 24.6173 13.1217   1
 -10   3  -5 23.1323 12.5117   2
 -11  -4   5  2.2359 12.2399   1
 -11   4   5 4.83390 9.91649   1
 -10  -4   5 10.0424 11.6425   1
 -10   4   5 5.22005 8.44393   1
  -9  -4   5 160.944  18.171   1
  -9   4   5 134.282  12.956   1
  -9   4   5 144.689  19.728   2
  -8  -4   5 5.01191 9.87618   1
  -8   4   5 0.07211 6.88591   1
  -8   4   5 -0.9469 11.2330   2
  -7  -4   5 308.540  22.026   1
   7   4  -5 280.649  20.175   1
  -7   4   5 263.494  15.914   1
  -7   4   5 295.024  17.782   1
  -7   4   5 270.867  23.138   2
  -6  -4   5 234.198  19.165   1
  -6   4   5 225.553  15.193   1
   6   4  -5 201.841  17.439   1
  -6   4   5 243.739  14.513   1
  -6   4   5 229.872  20.129   2
  -5  -4   5 3.92511 7.94957   1
  -5   4   5 -2.4842  6.1752   1
   5   4  -5 -3.2573  7.7383   1
  -5   4   5 5.06262 6.36108   1
  -5   4   5 17.1457 10.0146   2
  -4  -4   5 6.52807 8.37687   1
   4  -4  -5 22.6826  8.2276   2
  -4   4   5 14.0916  6.6352   1
   4   4  -5 25.2683  8.9189   1
  -4   4   5 24.4372  9.8567   2
  -4   4   5 19.0405  7.1084   1
  -3  -4   5 5.03691 7.68746   1
   3  -4  -5 5.28082 6.94372   2
   3   4  -5 0.07045 7.05533   1
  -3   4   5 -4.7692  5.9025   1
  -3   4   5 2.82314 8.61984   2
  -3   4   5 7.28120 6.16012   1
   2  -4  -5 35.4186  6.5926   1
  -2  -4   5 28.9219  9.4565   1
   2  -4  -5 42.1351  8.9867   2
  -2   4   5 47.6634  8.0460   1
   2   4  -5 38.1268  9.1715   1
  -2   4   5 44.3659  9.9910   2
  -2   4   5 36.4632  8.1151   1
  -1  -4   5 224.882  16.550   2
   1  -4  -5 276.030  15.011   1
   1  -4  -5 264.890  17.397   2
  -1  -4   5 232.112  17.744   1
   1   4  -5 234.949  16.313   1
  -1   4   5 259.738  15.518   1
  -1   4   5 255.649  17.947   2
  -1   4   5 273.898  16.371   1
   0  -4   5 85.3033 12.2486   1
   0  -4   5 94.2328 11.1389   2
   0  -4  -5 88.9825 10.4952   1
   0  -4  -5 89.3399 11.5294   2
   0   4   5 104.195  10.917   1
   0   4   5 117.657  12.411   1
   0   4  -5 78.4405 10.8587   1
  -1  -4  -5 14.7190  8.0677   2
  -1  -4  -5 3.00843 7.03073   1
   1  -4   5 15.0805  9.2729   1
   1  -4   5 19.8122  7.6757   2
   1   4   5 17.2595  7.2045   1
  -1   4  -5 19.5189  7.7192   1
   1   4   5 12.9014  8.5684   1
  -2  -4  -5 92.9897 12.2164   2
  -2  -4  -5 106.140  12.864   1
   2  -4   5 102.980  13.758   1
   2  -4   5 97.6527 10.9883   2
  -2   4  -5 90.9420 11.6075   1
   2   4   5 106.945  13.729   1
  -2   4  -5 118.450  12.449   2
  -3  -4  -5 250.744  18.020   1
   3  -4   5 226.124  15.622   2
   3  -4   5 217.603  18.306   1
  -3   4  -5 232.139  17.032   2
  -3   4  -5 239.228  16.866   1
   3   4   5 229.959  19.874   1
  -4  -4  -5 247.670  20.388   1
   4  -4   5 253.401  19.242   1
  -4   4  -5 262.855  18.459   1
  -4   4  -5 260.872  18.642   2
   4   4   5 297.677  22.292   1
  -5  -4  -5 19.3864 11.3269   1
   5  -4   5 17.4739 11.2043   1
  -5   4  -5 26.6557 10.2370   2
   5   4   5 13.6764 12.2750   1
  -5   4  -5 24.6885  9.8019   1
   6  -4   5 2.08178 9.36530   1
  -6  -4  -5 26.4305 11.9971   1
   6   4   5 37.1431 13.9156   1
  -6   4  -5 0.97112 9.38087   1
  -6   4  -5 18.7489 10.3098   2
  -7  -4  -5 17.6453 12.9170   1
   7   4   5 16.5461 14.1432   1
  -7   4  -5  0.0589 10.0205   1
  -7   4  -5 31.9507 11.7173   2
  -8  -4  -5 64.1973 16.8186   1
  -8   4  -5 81.7724 15.5824   1
   8   4   5 129.573  20.508   1
  -8   4  -5 93.0498 16.1835   2
  -9  -4  -5 38.1377 15.5461   1
  -9   4  -5 35.4286 14.5475   2
  -9   4  -5 26.9160 14.0505   1
 -10  -4  -5 28.6556 16.9922   1
 -10   4  -5 -4.7566 11.9305   1
 -11  -5   5 34.0762 15.2843   1
 -11   5   5 43.4373 11.6863   1
 -10  -5   5 117.860  18.652   1
 -10   5   5 107.909  13.879   1
  -9  -5   5 136.263  19.511   1
  -9   5   5 162.292  15.282   1
  -8  -5   5 -14.727   9.183   1
  -8   5   5 23.8413  8.9266   1
  -8   5   5 40.0020 14.0743   2
  -7  -5   5 142.295  17.430   1
   7   5  -5 103.201  15.432   1
  -7   5   5 111.935  17.751   2
  -7   5   5 110.279  12.611   1
  -6  -5   5 74.2911 13.8629   1
   6   5  -5 78.4766 14.2412   1
  -6   5   5 102.744  11.948   1
  -6   5   5 85.5677 15.7601   2
  -5  -5   5 120.697  15.894   1
  -5   5   5 132.967  17.576   2
  -5   5   5 119.694  13.211   1
  -5   5   5 115.055  12.443   1
   5   5  -5 113.772  14.865   1
  -4  -5   5 231.708  20.388   1
   4   5  -5 249.413  19.950   1
  -4   5   5 269.942  17.174   1
  -4   5   5 250.885  17.655   1
  -4   5   5 244.331  20.873   2
  -3  -5   5 128.954  15.680   1
   3  -5  -5 135.447  10.288   1
  -3   5   5 137.009  13.622   1
  -3   5   5 141.252  13.992   1
   3   5  -5 147.920  16.023   1
  -3   5   5 162.434  16.800   2
  -2  -5   5 61.7839 12.1804   2
  -2  -5   5 35.6318 11.2129   1
  -2   5   5 59.4125 12.6792   2
  -2   5   5 61.5878 10.9427   1
   2   5  -5 55.0632 11.2769   1
  -2   5   5 78.5484 11.2067   1
   1  -5  -5 175.577  14.257   1
  -1  -5   5 191.927  18.031   1
   1  -5  -5 160.740  15.889   2
  -1  -5   5 183.864  16.121   2
  -1   5   5 194.984  16.594   1
  -1   5   5 158.283  14.759   1
   1   5  -5 181.953  16.624   1
   0  -5   5 280.843  19.646   2
   0  -5  -5 290.461  18.536   1
   0  -5  -5 253.025  19.786   2
   0  -5   5 291.578  21.539   1
   0   5   5 295.493  19.901   1
   0   5   5 276.931  18.663   1
   0   5  -5 241.552  18.657   1
  -1  -5  -5 263.926  18.588   1
  -1  -5  -5 275.426  20.146   2
   1  -5   5 242.829  18.176   2
   1  -5   5 235.213  20.128   1
   1   5   5 267.539  19.894   1
  -1   5  -5 251.353  18.592   1
  -2  -5  -5 96.2055 13.4646   1
   2  -5   5 83.0407 12.1351   2
   2  -5   5 89.5778 14.4658   1
  -2   5  -5 94.2031 13.8482   2
  -2   5  -5 86.8540 12.6460   1
   2   5   5 100.562  15.202   1
   3  -5   5 16.4241  8.9483   2
  -3  -5  -5 14.3217 10.7812   1
   3   5   5 22.9348 12.0105   1
  -3   5  -5 31.3474 11.1188   2
  -3   5  -5 6.08453 8.54778   1
  -4  -5  -5 10.5222 10.9729   1
   4  -5   5  0.8126 10.7248   1
  -4   5  -5 -7.8578  8.6095   1
   4   5   5 -17.704  11.119   1
  -4   5  -5 -1.0650  9.3160   2
   5  -5   5 294.100  22.179   1
  -5  -5  -5 293.106  24.133   1
  -5   5  -5 288.744  21.160   1
  -5   5  -5 348.089  23.399   2
   5   5   5 263.917  24.713   1
  -6  -5  -5 441.461  29.127   1
   6   5   5 403.760  29.779   1
  -6   5  -5 462.414  27.511   2
  -6   5  -5 420.195  26.246   1
  -7  -5  -5 11.5122 13.3283   1
   7   5   5 -4.5509 14.4174   1
  -7   5  -5  7.8417 11.7558   2
  -7   5  -5 -11.013  10.149   1
  -8  -5  -5  2.3455 14.1364   1
  -8   5  -5  3.0726 11.0069   1
  -8   5  -5 16.0793 13.4618   2
   8   5   5 -3.2670 15.7467   1
  -9  -5  -5 33.5183 17.2220   1
  -9   5  -5 23.7218 14.7961   2
  -9   5  -5  0.8565 11.9963   1
 -10  -6   5 16.3046 14.2411   1
 -10   6   5 13.5389 10.5981   1
  -9  -6   5  2.4342 12.8765   1
  -9   6   5 -4.9242  8.9403   1
  -8  -6   5 40.1135 14.7486   1
  -8   6   5 49.6243 11.7789   1
  -7  -6   5 476.541  31.110   1
  -7   6   5 489.847  25.459   1
  -7   6   5 447.323  31.238   2
  -6  -6   5 26.0099 12.8910   1
  -6   6   5 50.8488 15.8820   2
   6   6  -5 10.1940 12.1242   1
  -6   6   5 20.1683  9.9334   1
  -5  -6   5 41.4473 13.9038   1
   5   6  -5 44.0572 13.0816   1
  -5   6   5 103.382  17.290   2
  -5   6   5 74.2479 12.5799   1
  -4  -6   5 79.4623 15.0780   1
  -4   6   5 97.3024 16.4137   2
   4   6  -5 88.9480 15.0430   1
  -4   6   5 75.2161 12.8244   1
  -3  -6   5 155.216  18.623   1
  -3   6   5 151.361  18.879   2
   3   6  -5 139.374  16.987   1
  -3   6   5 160.497  16.265   1
  -2  -6   5 82.3896 15.3477   1
   2   6  -5 67.2279 13.8199   1
  -2   6   5 56.4903 12.7654   1
  -2   6   5 86.4182 13.4885   1
  -2   6   5 53.9632 14.7134   2
  -1  -6   5 132.974  17.170   1
   1  -6  -5 107.984  13.253   1
  -1   6   5 82.3111 13.4293   1
   1   6  -5 86.4932 14.1580   1
  -1   6   5 97.5768 15.0437   1
   0  -6  -5 474.579  25.675   1
   0  -6   5 464.274  29.151   1
   0   6  -5 443.793  26.664   1
   0   6   5 475.389  27.208   1
  -1  -6  -5 86.9692 14.4731   1
   1  -6   5 113.102  17.005   1
  -1   6  -5 90.1432 14.5274   1
   1   6   5 82.8680 15.4366   1
   2  -6   5 341.721  25.963   1
  -2  -6  -5 317.917  23.286   1
  -2   6  -5 263.608  21.767   1
   2   6   5 336.943  25.014   1
  -3  -6  -5 354.722  25.125   1
  -3   6  -5 323.506  22.956   1
  -3   6  -5 362.016  24.982   2
   3   6   5 387.073  27.417   1
   4  -6   5 321.173  23.894   1
  -4  -6  -5 286.144  24.823   1
  -4   6  -5 327.441  24.431   2
   4   6   5 294.221  26.614   1
  -4   6  -5 290.519  22.167   1
  -5  -6  -5 209.467  22.637   1
  -5   6  -5 193.018  19.588   1
   5   6   5 175.844  23.084   1
  -5   6  -5 220.788  21.195   2
  -6  -6  -5 35.7627 15.3213   1
  -6   6  -5 41.8899 14.8730   2
  -6   6  -5 52.2627 13.7005   1
   6   6   5 39.6156 16.8779   1
  -7  -6  -5 72.0499 18.6570   1
   7   6   5 50.6828 19.0150   1
  -7   6  -5 44.3577 14.3653   2
  -7   6  -5 51.3514 14.5838   1
  -8  -6  -5 221.523  27.204   1
   8   6   5 241.337  28.345   1
  -8   6  -5 261.091  24.391   1
  -8  -7   5 10.9711 14.8746   1
  -8   7   5 22.4574 12.5538   1
  -7  -7   5 21.4491 15.4837   1
  -7   7   5 25.7580 11.5818   1
  -6  -7   5 52.7479 16.4084   1
  -6   7   5 84.4252 14.4307   1
  -5  -7   5 57.3935 15.8569   1
   5   7  -5 55.0277 15.8059   1
  -5   7   5 66.0400 13.2198   1
  -5   7   5 74.8175 17.8011   2
  -4  -7   5 -6.3460 12.2433   1
  -4   7   5 -3.2161 10.2766   1
  -4   7   5  3.8987 14.5924   2
   4   7  -5  4.5931 11.6164   1
  -3  -7   5 37.4583 14.8951   1
  -3   7   5 77.9250 14.2635   1
  -3   7   5 60.3275 16.8824   2
   3   7  -5 62.9866 15.1865   1
  -2  -7   5 39.6685 14.4089   1
   2   7  -5 16.4944 11.6918   1
  -2   7   5 51.7942 13.7360   1
  -1  -7   5 256.605  24.239   1
  -1   7   5 249.607  22.697   1
   1   7  -5 221.496  22.239   1
   0  -7   5 123.681  18.539   1
   0   7   5 107.211  17.706   1
   0   7  -5 96.0226 16.3937   1
   1  -7   5 276.112  24.634   1
  -1   7  -5 255.754  22.841   1
   1   7   5 228.869  23.453   1
   2  -7   5 99.2833 17.7023   1
  -2   7  -5 84.7496 15.4411   1
   2   7   5 117.486  18.899   1
  -3   7  -5  1.0778 10.1562   1
   3   7   5 -1.7563 13.7307   1
   4   7   5 33.8509 16.1036   1
  -4   7  -5 21.7481 15.4701   2
  -4   7  -5 37.1494 13.2617   1
  -5   7  -5 63.0892 15.2745   1
   5   7   5 102.627  20.553   1
  -5   7  -5 84.0573 17.4869   2
   6   7   5 59.7444 20.4209   1
  -6   7  -5 72.8460 15.8692   1
  -6  -8   5 69.9632 19.1096   1
  -6   8   5 79.8535 15.7815   1
  -5  -8   5 -7.1052 13.9952   1
  -5   8   5 -11.020  11.494   1
  -4  -8   5 10.7952 14.5463   1
   4   8  -5 31.2689 15.3876   1
  -4   8   5 -14.822  11.647   1
  -3  -8   5 91.6167 19.2388   1
  -3   8   5 84.6596 16.1054   1
   3   8  -5 53.7067 16.9506   1
  -2  -8   5 170.241  22.589   1
   2   8  -5 179.702  22.001   1
  -2   8   5 162.833  20.457   1
  -1  -8   5 46.5773 16.4824   1
   1   8  -5 47.2433 16.3103   1
  -1   8   5 52.6559 16.2504   1
   0  -8   5 101.002  19.257   1
   0   8   5 84.7076 18.3826   1
   0   8  -5 84.9872 17.0369   1
  -1   8  -5  7.1250 12.6961   1
   1   8   5 30.8224 15.7221   1
   2   8   5 167.537  23.401   1
  -2   8  -5 145.133  19.528   1
   3   8   5 99.6314 20.2689   1
  -3   8  -5 111.596  17.993   1
   4   8   5 117.411  22.830   1
  -4   8  -5 112.919  18.405   1
   1   9  -5 34.2500 16.8007   1
  -1   9   5 34.7339 15.8464   1
 -13   0   6 77.0986 13.8839   1
 -12   0   6 -0.7286  8.5965   1
 -11   0   6 546.811  27.058   1
 -10   0   6 168.276  14.423   1
  -9   0   6 546.056  24.230   1
  -9   0   6 583.490  25.060   1
  -8   0   6 179.323  11.977   1
  -8   0   6 180.192  12.500   1
  -7   0   6 40.0096  6.2939   1
  -7   0   6 46.8253  6.3712   1
  -6   0   6 612.301  21.380   1
  -6   0   6 562.527  21.148   1
  -5   0   6 3526.93  106.62   1
  -5   0   6 3438.95  106.53   1
  -3   0   6 14.2297  2.8872   1
  -3   0   6 16.2657  3.2476   1
  -2   0   6 475.043  17.778   1
  -2   0   6 504.681  18.143   1
  -1   0   6 1045.94   31.14   2
  -1   0   6 986.755  34.138   1
  -1   0   6 904.038  33.720   1
   1   0  -6 1036.36   33.48   1
   0   0   6 2802.67   85.71   1
   0   0  -6 2650.07   85.08   1
   0   0  -6 2814.48   84.82   1
   0   0   6 2478.35   85.38   1
  -1   0  -6 1020.78   36.15   1
   1   0   6 1052.62   37.02   1
   1   0   6 984.679  36.850   1
   2   0   6 1845.27   61.23   1
   2   0   6 1814.28   61.59   1
  -2   0  -6 1684.74   60.29   1
  -2   0  -6 1854.33   61.19   1
   3   0   6 52.7879  9.2668   1
  -3   0  -6 42.8810  8.4004   1
   3   0   6 53.3880  9.5919   1
   4   0   6 641.051  28.727   1
  -4   0  -6 617.772  27.871   1
  -5   0  -6 347.022  20.928   1
   5   0   6 381.801  22.195   1
  -6   0  -6 1957.72   70.73   1
   6   0   6 1980.54   71.17   1
  -7   0  -6 159.990  17.435   1
   7   0   6 145.182  17.544   1
   8   0   6 30.0925 12.1741   1
  -8   0  -6 50.5715 12.9155   1
  -9   0  -6 21.0399 12.2058   1
 -10   0  -6 1082.22   50.10   1
 -11   0  -6 539.487  35.115   1
 -13  -1   6 167.982  19.034   1
 -13   1   6 207.486  19.165   1
 -12  -1   6 609.743  31.640   1
 -12   1   6 580.244  28.819   1
 -11  -1   6 435.274  25.452   1
 -11   1   6 456.084  23.378   1
 -10  -1   6 12.2531  8.5537   1
 -10   1   6 -3.3204  6.3517   1
  -9  -1   6 280.018  18.039   1
  -9   1   6 264.997  15.712   1
  -9   1   6 297.648  15.915   1
  -8  -1   6 392.671  19.489   1
  -8  -1   6 393.808  19.903   1
  -8   1   6 390.581  17.322   1
  -8   1   6 380.369  17.403   1
  -7  -1   6 849.705  32.469   1
  -7  -1   6 887.798  32.760   1
  -7   1   6 890.995  30.339   1
  -7   1   6 864.376  29.885   1
  -6  -1   6 713.260  27.389   1
  -6  -1   6 758.707  27.717   1
  -5  -1   6 16.2055  5.2528   1
  -5  -1   6 21.0557  4.9593   1
  -4  -1   6 50.5961  6.3485   1
  -4  -1   6 46.7603  5.4620   1
  -3  -1   6 658.063  22.764   1
  -3  -1   6 608.039  23.447   1
   3   1  -6 611.580  21.278   1
   3   1  -6 638.418  21.496   1
  -3   1   6 627.133  24.033   2
  -2  -1   6 1213.19   40.59   1
  -2  -1   6 1236.62   41.59   1
  -2   1   6 1189.28   38.69   1
  -2   1   6 1205.64   40.20   2
   2   1  -6 1280.70   40.67   1
   1  -1  -6 417.306  15.786   1
  -1  -1   6 419.906  18.465   1
  -1  -1   6 431.894  17.636   1
   1  -1  -6 406.102  15.315   1
   1  -1  -6 410.472  15.869   2
  -1   1   6 418.349  16.302   1
   1   1  -6 465.996  18.424   1
  -1   1   6 440.907  16.604   2
  -1   1   6 435.374  17.198   1
   1   1  -6 429.287  17.352   1
   0  -1   6 18.0920  5.4283   1
   0  -1   6 4.18826 5.69183   1
   0  -1  -6 12.5310  4.3467   1
   0  -1  -6 16.0515  4.5591   1
   0  -1  -6 0.86633 3.52432   2
   0   1  -6 17.4179  5.4059   1
   0   1   6 8.63352 5.21386   1
   0   1  -6 3.31686 4.94082   1
   0   1   6 5.22653 4.13615   1
   1  -1   6 22.6429  6.7012   1
   1  -1   6 19.0736  6.1254   1
  -1  -1  -6 28.0084  5.7676   1
  -1  -1  -6 21.5011  4.6309   2
  -1  -1  -6 30.7137  5.9567   1
  -1   1  -6 23.9220  6.4058   1
   1   1   6 22.4768  6.4918   1
  -1   1  -6 9.19024 5.87394   1
   1   1   6 19.3194  5.5782   1
   2  -1   6 453.179  22.681   1
  -2  -1  -6 518.388  22.069   1
   2  -1   6 502.812  23.019   1
   2   1   6 531.204  22.428   1
  -2   1  -6 517.654  23.977   1
  -2   1  -6 483.553  17.927   2
  -2   1  -6 519.486  22.883   1
   2   1   6 518.238  23.166   1
   3  -1   6 1909.30   64.64   1
  -3  -1  -6 1875.21   64.39   1
  -3   1  -6 1840.25   64.53   1
  -3   1  -6 1863.94   59.46   2
   3   1   6 1873.21   65.13   1
   3   1   6 1864.08   64.05   1
  -4  -1  -6 845.231  35.637   1
   4  -1   6 857.767  35.667   1
  -4   1  -6 914.124  36.040   1
   4   1   6 875.373  36.402   1
  -5  -1  -6 331.853  21.298   1
   5  -1   6 345.518  21.441   1
  -5   1  -6 344.727  20.840   1
   5   1   6 358.250  22.248   1
   6  -1   6 13.2156 10.3106   1
  -6  -1  -6 8.51811 9.61959   1
   6   1   6 12.7918 10.4336   1
  -6   1  -6 15.3562  9.3960   1
   7  -1   6 238.051  20.494   1
  -7  -1  -6 198.064  19.494   1
  -7   1  -6 198.388  19.105   1
   7   1   6 221.785  20.833   1
   8  -1   6 116.090  16.844   1
  -8  -1  -6 133.908  17.473   1
   8   1   6 139.097  18.268   1
  -8   1  -6 134.151  16.475   1
  -9  -1  -6 464.153  30.336   1
  -9   1  -6 523.781  30.235   1
 -10  -1  -6 247.525  24.830   1
 -10   1  -6 233.480  23.549   1
 -12  -2   6 -1.4843 10.3454   1
 -12   2   6 0.70589 8.41325   1
 -11  -2   6 59.3991 12.8097   1
 -11   2   6 59.8287 16.3180   2
 -11   2   6 52.0355 10.2365   1
 -10  -2   6 176.969  17.335   1
 -10   2   6 174.511  20.279   2
 -10   2   6 167.794  13.589   1
  -9  -2   6 541.481  26.934   1
  -9   2   6 544.034  23.131   1
  -9   2   6 470.203  29.398   2
  -8  -2   6 329.488  18.754   1
  -8  -2   6 260.975  17.833   1
  -8   2   6 246.756  21.308   2
   8   2  -6 268.482  14.002   1
  -8   2   6 246.385  14.327   1
  -8   2   6 274.390  13.717   1
  -7  -2   6 46.9703  8.4841   1
  -7  -2   6 54.1671  9.3130   1
  -7   2   6 39.0131  5.8203   1
  -7   2   6 40.6423 10.7652   2
   7   2  -6 43.3222  6.3440   1
  -7   2   6 36.7008  5.2148   1
  -6  -2   6 404.259  19.797   1
  -6  -2   6 395.435  19.938   1
   6   2  -6 405.705  17.234   1
  -5  -2   6 2629.46   81.93   1
  -5  -2   6 2471.71   80.86   1
  -5   2   6 2522.14   82.54   2
   5   2  -6 2332.26   78.68   1
  -4  -2   6 962.521  34.685   1
  -4  -2   6 905.698  33.776   1
  -4   2   6 912.388  35.126   2
  -3  -2   6 515.441  21.300   1
  -3  -2   6 464.096  19.573   1
  -3   2   6 454.432  16.224   1
   3   2  -6 473.882  18.743   1
   3   2  -6 456.511  19.311   1
  -3   2   6 442.908  20.504   2
  -3   2   6 433.535  16.191   1
  -2  -2   6 407.139  18.629   1
  -2  -2   6 417.995  19.751   1
   2  -2  -6 427.088  18.386   2
  -2   2   6 417.069  18.823   2
   2   2  -6 465.031  19.657   1
   2   2  -6 421.503  18.057   1
  -2   2   6 438.746  16.925   1
  -2   2   6 431.241  16.322   1
   1  -2  -6 17.6575  5.5427   2
   1  -2  -6 9.74252 4.06036   1
   1  -2  -6 11.2128  3.9068   1
  -1  -2   6 14.3002  5.2391   1
  -1  -2   6 7.00522 6.14541   1
   1   2  -6 15.4409  5.1226   1
  -1   2   6 7.58903 5.69188   2
   1   2  -6 16.5485  6.0304   1
  -1   2   6 6.26009 5.08573   1
  -1   2   6 18.6649  4.3198   1
   0  -2  -6 475.101  19.604   1
   0  -2   6 461.473  18.204   2
   0  -2  -6 474.569  19.374   1
   0  -2   6 485.044  22.126   1
   0  -2  -6 471.783  19.859   2
   0  -2   6 515.131  21.523   1
   0   2   6 488.991  20.983   1
   0   2   6 485.913  19.623   1
   0   2  -6 477.315  20.546   1
   0   2  -6 464.619  22.447   1
   1  -2   6 485.156  22.183   1
  -1  -2  -6 483.312  20.736   1
  -1  -2  -6 446.659  19.779   2
   1  -2   6 469.063  17.859   2
   1  -2   6 486.066  22.897   1
   1   2   6 489.999  22.249   1
  -1   2  -6 492.751  18.587   2
   1   2   6 480.978  20.708   1
  -1   2  -6 490.721  21.482   1
  -2  -2  -6 1457.33   49.03   1
   2  -2   6 1390.12   50.00   1
  -2   2  -6 1370.47   48.99   1
   2   2   6 1334.28   48.23   1
   2   2   6 1328.77   49.80   1
  -2   2  -6 1392.79   45.04   2
  -3  -2  -6 191.703  15.085   1
   3  -2   6 181.962  15.286   1
   3   2   6 160.880  15.106   1
  -3   2  -6 192.256  14.171   1
  -3   2  -6 173.809  11.465   2
   4  -2   6 123.912  13.844   1
  -4  -2  -6 151.599  14.638   1
  -4   2  -6 153.006  11.908   2
  -4   2  -6 146.256  14.572   1
   4   2   6 166.026  15.846   1
  -5  -2  -6 230.692  19.009   1
   5  -2   6 240.449  18.964   1
   5   2   6 214.654  19.514   1
  -5   2  -6 212.679  18.330   1
  -5   2  -6 242.926  15.819   2
   6  -2   6 714.393  32.814   1
  -6  -2  -6 638.326  33.044   1
   6   2   6 737.799  34.874   1
  -6   2  -6 663.021  29.694   2
  -6   2  -6 666.884  32.606   1
   7  -2   6 1073.39   43.77   1
  -7  -2  -6 918.773  44.108   1
   7   2   6 1013.56   45.14   1
  -7   2  -6 1015.72   43.76   1
  -7   2  -6 1049.48   41.56   2
   8  -2   6 -13.143  10.345   1
  -8  -2  -6 -9.0463 10.1566   1
  -8   2  -6 5.96298 9.71597   2
  -8   2  -6 -9.1635 10.0564   1
   8   2   6 20.2024 12.9581   1
  -9  -2  -6 37.5591 14.7903   1
  -9   2  -6 44.2514 13.6794   1
  -9   2  -6 58.9329 14.0442   2
 -10  -2  -6 330.158  30.032   1
 -10   2  -6 376.107  27.207   1
 -10   2  -6 363.905  27.243   2
 -12  -3   6 373.490  27.385   1
 -12   3   6 316.964  21.542   1
 -11  -3   6 47.9795 12.9236   1
 -11   3   6 57.4157 11.4593   1
 -10  -3   6 33.7532 11.6458   1
 -10   3   6 34.7919 14.7931   2
 -10   3   6 29.0517  8.8765   1
  -9  -3   6 57.5944 11.8798   1
  -9   3   6 39.3555 14.0731   2
  -9   3   6 56.0580  8.8026   1
  -8  -3   6 2057.12   72.96   1
  -8   3   6 1956.46   67.57   1
  -8   3   6 1982.90   74.58   2
  -8   3   6 2133.60   66.62   1
  -7  -3   6 483.811  25.811   1
  -7  -3   6 498.858  25.232   1
   7   3  -6 424.955  22.203   1
  -7   3   6 579.338  28.499   2
  -7   3   6 517.728  20.014   1
  -6  -3   6 0.69699 6.61453   1
  -6  -3   6 8.83120 7.60056   1
   6   3  -6 16.3951  7.3582   1
  -6   3   6 18.6568  6.0981   1
  -6   3   6 17.2991  5.1919   1
  -6   3   6 15.0764  9.5024   2
  -5  -3   6 12.7629  6.3002   1
  -5  -3   6 24.0317  7.9416   1
  -5   3   6 13.3157  8.4437   2
  -5   3   6 18.3423  5.1140   1
   5   3  -6 7.48521 6.49971   1
  -5   3   6 10.0919  4.7373   1
  -4  -3   6 179.058  14.016   1
  -4  -3   6 192.395  15.203   1
  -4   3   6 188.113  15.245   2
   4   3  -6 183.393  13.229   1
  -4   3   6 189.096  10.575   1
  -4   3   6 195.791  10.716   1
   3  -3  -6 807.904  32.472   2
  -3  -3   6 824.152  33.763   1
  -3  -3   6 884.089  33.466   1
  -3   3   6 806.359  33.257   2
   3   3  -6 841.654  32.303   1
  -3   3   6 840.930  29.882   1
  -3   3   6 865.398  30.010   1
   2  -3  -6 599.580  25.816   2
  -2  -3   6 620.114  27.655   1
  -2  -3   6 598.145  26.403   1
   2   3  -6 634.395  25.902   1
  -2   3   6 669.536  24.426   1
  -2   3   6 637.044  24.530   1
  -2   3   6 609.892  26.513   2
   1  -3  -6 869.431  33.564   1
   1  -3  -6 1003.30   36.22   2
  -1  -3   6 989.336  34.980   2
  -1  -3   6 985.634  37.238   1
  -1  -3   6 1020.45   38.52   1
  -1   3   6 940.025  34.824   1
   1   3  -6 1059.17   36.75   1
  -1   3   6 981.588  36.286   2
  -1   3   6 984.510  35.801   1
   0  -3  -6 83.3117  9.9685   2
   0  -3   6 97.4179 10.6410   1
   0  -3   6 101.898   9.802   2
   0  -3  -6 75.3378  8.6974   1
   0  -3   6 95.8045 11.4316   1
   0   3   6 78.7921  8.6697   1
   0   3   6 88.4415 10.3872   1
   0   3  -6 89.1666  9.7425   1
   1  -3   6 182.296  12.269   2
   1  -3   6 203.709  16.357   1
  -1  -3  -6 194.878  14.076   2
  -1  -3  -6 190.047  13.169   1
   1   3   6 181.638  13.551   1
  -1   3  -6 191.956  13.856   1
   1   3   6 205.836  14.922   1
   2  -3   6 415.334  18.539   2
  -2  -3  -6 410.801  21.265   2
  -2  -3  -6 451.004  21.626   1
  -2   3  -6 440.672  21.654   1
   2   3   6 412.279  21.023   1
   2   3   6 435.183  22.791   1
  -2   3  -6 406.278  19.368   2
   3  -3   6 929.100  38.283   1
  -3  -3  -6 936.570  37.961   1
   3   3   6 1001.76   39.59   1
  -3   3  -6 934.662  34.879   2
  -3   3  -6 882.487  37.051   1
   4  -3   6 686.135  30.329   1
  -4  -3  -6 655.323  30.607   1
   4   3   6 587.333  30.842   1
  -4   3  -6 617.285  27.034   2
  -4   3  -6 619.498  29.135   1
  -5  -3  -6 231.418  19.836   1
   5  -3   6 206.037  18.285   1
   5   3   6 216.668  20.404   1
  -5   3  -6 223.815  18.576   1
  -5   3  -6 223.267  16.929   2
   6  -3   6 76.3227 13.8565   1
  -6  -3  -6 56.5484 13.4708   1
   6   3   6 71.3513 15.7005   1
  -6   3  -6 62.0261 13.4682   1
  -6   3  -6 69.6993 12.0579   2
   7  -3   6 462.940  27.326   1
  -7  -3  -6 452.811  28.832   1
  -7   3  -6 482.337  26.346   2
   7   3   6 447.676  29.727   1
  -7   3  -6 434.792  27.431   1
  -8  -3  -6 298.119  26.610   1
  -8   3  -6 344.016  23.774   2
  -8   3  -6 325.629  24.479   1
   8   3   6 319.958  28.060   1
  -9  -3  -6 65.1938 17.3189   1
  -9   3  -6 64.0867 15.0316   2
  -9   3  -6 76.9555 15.9766   1
 -10  -3  -6 81.6557 18.9803   1
 -10   3  -6 137.343  19.435   1
 -11  -4   6 159.813  20.153   1
 -11   4   6 217.688  17.421   1
 -10  -4   6 355.443  26.241   1
 -10   4   6 363.865  20.292   1
  -9  -4   6 233.429  22.055   1
  -9   4   6 258.203  25.309   2
  -9   4   6 257.644  16.024   1
  -8  -4   6 185.052  18.951   1
  -8   4   6 207.736  13.771   1
  -8   4   6 204.484  21.724   2
  -7  -4   6 79.7067 13.3609   1
  -7   4   6 101.592  15.849   2
  -7   4   6 80.2768  9.6741   1
  -7   4   6 86.4826 10.1254   1
   7   4  -6 48.2606 10.9306   1
  -6  -4   6 119.491  14.621   1
  -6   4   6 117.139  10.982   1
   6   4  -6 101.920  12.838   1
  -6   4   6 155.478  11.687   1
  -6   4   6 128.257  16.080   2
  -5  -4   6 313.770  20.826   1
  -5  -4   6 267.599  20.080   1
   5   4  -6 313.304  19.496   1
  -5   4   6 316.189  21.413   2
  -5   4   6 326.508  16.278   1
  -5   4   6 287.265  16.189   1
   4  -4  -6 910.013  36.696   2
  -4  -4   6 859.892  37.226   1
  -4  -4   6 858.221  37.742   1
   4   4  -6 939.180  36.393   1
  -4   4   6 897.850  33.301   1
  -4   4   6 884.671  33.441   1
  -4   4   6 879.152  37.316   2
  -3  -4   6 16.2521  8.4791   1
   3  -4  -6 -13.533   6.508   2
  -3   4   6 12.0444  9.1890   2
  -3   4   6 5.81038 6.57413   1
   3   4  -6 -4.2415  6.9101   1
  -3   4   6 3.45579 5.95214   1
  -2  -4   6 40.0121 10.0775   1
   2  -4  -6 27.6076  5.8977   1
   2  -4  -6 26.2372  8.3165   2
  -2  -4   6 50.2672  9.6215   2
  -2   4   6 20.4544  7.0891   1
  -2   4   6 26.2623  9.7129   2
  -2   4   6 18.8429  7.5856   1
   2   4  -6 19.2380  8.1639   1
  -1  -4   6 173.186  14.371   2
  -1  -4   6 160.600  15.502   1
   1  -4  -6 145.695  13.960   2
   1   4  -6 166.780  14.350   1
  -1   4   6 164.635  15.195   2
  -1   4   6 196.104  14.553   1
  -1   4   6 158.878  13.046   1
   0  -4  -6 513.563  24.488   2
   0  -4  -6 491.956  22.548   1
   0  -4   6 516.943  23.377   2
   0  -4   6 461.550  25.521   1
   0   4  -6 442.865  23.194   1
   0   4   6 456.381  22.667   1
   0   4   6 491.705  24.211   1
  -1  -4  -6 770.389  33.393   1
  -1  -4  -6 823.210  33.956   2
   1  -4   6 902.455  36.999   1
   1  -4   6 843.172  32.800   2
  -1   4  -6 874.617  34.593   1
   1   4   6 822.603  33.694   1
   1   4   6 804.710  35.424   1
  -2  -4  -6 455.231  24.445   1
   2  -4   6 461.938  22.338   2
   2  -4   6 515.606  26.761   1
  -2  -4  -6 498.244  24.744   2
   2   4   6 466.363  26.145   1
  -2   4  -6 482.172  23.475   2
  -2   4  -6 479.613  23.897   1
  -3  -4  -6 19.9685  9.4683   1
  -3  -4  -6 15.9967  9.7020   2
   3  -4   6 13.6496  7.7188   2
   3  -4   6 34.8420 10.8378   1
  -3   4  -6 29.5119  9.0717   2
  -3   4  -6 28.5516  9.4431   1
   3   4   6 21.9322 11.7285   1
   4  -4   6 60.6393 13.0839   1
  -4  -4  -6 86.8580 13.7504   1
   4   4   6 61.2048 14.1754   1
  -4   4  -6 89.8852 13.0190   1
  -4   4  -6 63.3242 11.4210   2
   5  -4   6 424.256  24.857   1
  -5  -4  -6 355.327  25.311   1
  -5   4  -6 388.000  23.473   2
  -5   4  -6 364.593  23.673   1
   5   4   6 429.314  28.093   1
  -6  -4  -6 346.971  25.500   1
   6  -4   6 350.704  24.032   1
   6   4   6 303.438  26.740   1
  -6   4  -6 349.638  23.472   1
  -6   4  -6 362.541  23.173   2
  -7  -4  -6 171.703  21.105   1
   7   4   6 154.751  21.440   1
  -7   4  -6 184.668  19.795   1
  -7   4  -6 198.622  18.856   2
  -8  -4  -6 107.961  19.304   1
  -8   4  -6 101.408  17.517   1
  -8   4  -6 115.477  17.001   2
   8   4   6 94.9878 19.7069   1
  -9  -4  -6 91.8037 20.3269   1
  -9   4  -6 109.446  18.282   2
  -9   4  -6 104.977  18.332   1
 -11  -5   6 58.9970 16.1909   1
 -11   5   6 53.0439 11.8063   1
 -10  -5   6  9.9663 12.5412   1
 -10   5   6 -2.9179  8.7948   1
  -9  -5   6 16.1459 12.0185   1
  -9   5   6 33.7632  9.4042   1
  -8  -5   6 237.475  22.722   1
  -8   5   6 244.289  24.959   2
  -8   5   6 282.724  17.780   1
  -7  -5   6 117.702  16.546   1
  -7   5   6 138.027  19.068   2
  -7   5   6 138.319  13.169   1
  -6  -5   6  3.5561 10.0649   1
   6   5  -6 -0.2653  9.6609   1
  -6   5   6 23.6718 12.6277   2
  -6   5   6 8.43702 8.12951   1
  -5  -5   6 240.962  21.412   1
  -5   5   6 237.116  16.607   1
   5   5  -6 247.259  19.927   1
  -5   5   6 248.035  22.178   2
  -5   5   6 242.327  16.781   1
  -4  -5   6 80.0963 13.6071   1
   4   5  -6 93.9584 13.6872   1
  -4   5   6 146.555  13.583   1
  -4   5   6 119.565  12.517   1
  -4   5   6 127.502  16.424   2
   3  -5  -6 0.58165 5.18477   1
  -3  -5   6 -2.6690  9.1173   1
   3   5  -6 11.1126  9.3578   1
  -3   5   6 11.3879 10.7805   2
  -3   5   6 4.18835 7.82666   1
  -3   5   6 4.81171 7.89145   1
   2  -5  -6 394.793  19.158   1
  -2  -5   6 367.835  23.342   2
  -2  -5   6 400.622  24.996   1
  -2   5   6 452.966  24.775   2
   2   5  -6 410.769  23.253   1
  -2   5   6 402.936  22.104   1
  -2   5   6 371.285  21.468   1
   1  -5  -6 1677.70   58.42   1
  -1  -5   6 1719.92   59.89   2
  -1  -5   6 1634.18   63.03   1
  -1   5   6 1658.46   59.93   1
  -1   5   6 1683.84   60.92   1
   0  -5  -6 -9.9106  8.1902   2
   0  -5   6 -8.8193  9.2917   1
   0  -5   6 3.22722 8.80085   2
   0  -5  -6 -1.1448  7.7852   1
   0   5   6 17.0643  8.1447   1
   0   5   6 1.35298 9.16103   1
   0   5  -6 1.86895 8.02131   1
   1  -5   6 -3.6348 10.1148   1
   1  -5   6 -2.1829  8.2498   2
  -1  -5  -6 6.04367 8.66928   1
  -1   5  -6 -4.0191  7.8609   1
   1   5   6 11.6237  9.8083   1
  -2  -5  -6 50.9321 11.5592   1
   2  -5   6 52.2428 13.4587   1
   2  -5   6 25.2415  9.2694   2
  -2   5  -6 42.4990 10.6111   1
  -2   5  -6 19.7865 10.8266   2
   2   5   6 43.3277 13.0471   1
  -3  -5  -6 261.257  21.638   1
   3  -5   6 265.434  18.616   2
  -3   5  -6 241.695  19.832   2
  -3   5  -6 263.144  19.782   1
   3   5   6 241.178  22.857   1
  -4  -5  -6 107.661  16.267   1
   4  -5   6 109.231  16.505   1
  -4   5  -6 98.7667 14.4969   1
  -4   5  -6 73.4560 13.1307   2
   4   5   6 110.530  18.301   1
  -5  -5  -6 72.4047 14.7163   1
   5  -5   6 53.9188 13.9159   1
   5   5   6 30.3840 14.9720   1
  -5   5  -6 57.9147 13.1947   1
  -5   5  -6 47.9831 12.9623   2
  -6  -5  -6 29.3128 13.3909   1
   6   5   6  5.0063 15.6334   1
  -6   5  -6 16.6657 12.0487   2
  -6   5  -6 27.8689 11.2071   1
  -7  -5  -6 147.082  20.867   1
  -7   5  -6 135.399  18.138   1
   7   5   6 128.170  21.431   1
  -7   5  -6 154.351  19.014   2
  -8  -5  -6 72.1396 19.1968   1
   8   5   6 119.529  22.023   1
  -8   5  -6 144.284  19.748   1
  -8   5  -6 131.539  18.887   2
 -10  -6   6 64.4729 17.3938   1
 -10   6   6 68.6605 13.7332   1
  -9  -6   6 125.251  20.024   1
  -9   6   6 141.331  15.461   1
  -8  -6   6 64.5233 15.9503   1
  -8   6   6 96.7042 13.6704   1
  -7  -6   6 -1.3635 11.4447   1
  -7   6   6 -1.4010 13.1996   2
  -7   6   6 1.91509 9.18227   1
  -6  -6   6 86.9027 16.1568   1
  -6   6   6 86.9102 17.5233   2
  -6   6   6 91.9449 12.6753   1
   6   6  -6 60.0433 13.9646   1
  -5  -6   6 258.632  23.346   1
   5   6  -6 251.792  22.070   1
  -5   6   6 273.190  24.076   2
  -5   6   6 310.421  19.945   1
  -4  -6   6 244.742  23.390   1
  -4   6   6 260.603  19.218   1
  -4   6   6 250.977  23.047   2
  -3  -6   6 31.3611 12.4934   1
  -3   6   6 20.0902 13.1139   2
   3   6  -6 16.8576 11.2555   1
  -3   6   6 17.5636 10.3545   1
  -2  -6   6 16.2235 12.4871   1
   2   6  -6 19.5182 11.5648   1
  -2   6   6 36.2311 11.8998   1
  -2   6   6 54.4855 14.6869   2
  -1  -6   6 387.833  26.684   1
  -1   6   6 406.229  25.275   1
   1   6  -6 403.160  25.138   1
   0  -6  -6 422.307  25.093   1
   0  -6   6 467.644  28.569   1
   0   6  -6 422.738  25.986   1
   0   6   6 475.611  27.636   1
  -1  -6  -6 74.1430 13.6682   1
   1  -6   6 61.9313 14.8852   1
   1   6   6 54.9924 14.8150   1
  -1   6  -6 48.5619 12.2292   1
   2  -6   6 22.1854 13.0924   1
  -2  -6  -6 18.3427 11.5269   1
  -2   6  -6 13.2678 10.5946   1
   2   6   6 10.4290 11.6168   1
  -3  -6  -6 25.3161 12.7297   1
   3   6   6 15.4036 13.4294   1
  -3   6  -6  9.4123 10.2935   1
  -3   6  -6 11.8118 12.5351   2
   4  -6   6 14.1918 12.4750   1
  -4  -6  -6 20.5632 12.4668   1
   4   6   6 -6.2933 13.1144   1
  -4   6  -6 -4.1925 11.2467   2
  -4   6  -6  1.7996 10.3219   1
  -5  -6  -6 128.479  19.647   1
  -5   6  -6 155.668  19.082   2
  -5   6  -6 156.686  18.804   1
   5   6   6 146.949  22.118   1
  -6  -6  -6 208.195  24.458   1
  -6   6  -6 227.132  22.541   2
  -6   6  -6 238.813  22.545   1
   6   6   6 181.177  24.211   1
  -7  -6  -6 107.111  21.747   1
  -7   6  -6 132.775  19.424   1
   7   6   6 117.828  22.978   1
  -7   6  -6 169.278  19.579   2
  -8  -7   6 20.2767 14.5430   1
  -8   7   6 20.8124 11.3066   1
  -7  -7   6 19.2511 14.9799   1
  -7   7   6 38.0707 12.2336   1
  -6  -7   6 119.031  19.561   1
  -6   7   6 123.611  15.813   1
  -5  -7   6  6.7697 12.9269   1
   5   7  -6 15.0542 12.9024   1
  -5   7   6  6.4420 10.5618   1
  -4  -7   6 16.4966 13.2560   1
   4   7  -6 18.5425 13.1323   1
  -4   7   6 15.5727 15.3608   2
  -4   7   6 16.7224 11.3327   1
  -3  -7   6 181.915  21.343   1
  -3   7   6 151.964  20.962   2
   3   7  -6 147.091  19.198   1
  -3   7   6 180.251  18.909   1
  -2  -7   6 170.531  21.016   1
  -2   7   6 178.052  19.313   1
   2   7  -6 157.480  19.142   1
  -1  -7   6 81.0009 17.3177   1
   1   7  -6 78.8506 15.5681   1
  -1   7   6 75.9956 15.2989   1
   0  -7   6 76.6073 16.7052   1
   0   7   6 50.9621 14.6782   1
   0   7  -6 61.3985 14.7511   1
   1  -7   6 10.4769 13.6014   1
  -1   7  -6 26.5092 12.3147   1
   1   7   6  4.9989 13.3572   1
   2  -7   6 62.0163 16.7704   1
  -2   7  -6 49.0256 13.7059   1
   2   7   6 87.3394 17.9905   1
  -3   7  -6 132.183  18.051   1
   3   7   6 121.497  20.944   1
   4   7   6 42.6351 18.0781   1
  -4   7  -6 51.6228 14.5579   1
  -4   7  -6 24.5354 16.3758   2
   5   7   6 21.2333 17.3519   1
  -5   7  -6 -16.765  13.494   2
  -5   7  -6 -4.8561 11.4536   1
  -6   7  -6 -12.276  15.121   2
   6   7   6  0.5809 18.2068   1
  -6   7  -6 -7.6100 12.3610   1
  -6  -8   6 22.3552 15.8563   1
  -6   8   6 23.6537 12.7841   1
  -5  -8   6 24.6681 15.6110   1
  -5   8   6 22.3961 13.2341   1
  -4  -8   6  0.1922 13.5549   1
  -4   8   6  0.4899 11.3987   1
   4   8  -6 15.7390 15.0334   1
  -3  -8   6 11.8118 14.9287   1
   3   8  -6 41.9764 15.6273   1
  -3   8   6 15.0112 13.3592   1
  -2  -8   6 13.7242 14.5375   1
   2   8  -6  9.7646 14.5760   1
  -2   8   6  3.0985 12.7188   1
  -1  -8   6 32.6636 16.0733   1
  -1   8   6 26.9754 14.9543   1
   1   8  -6 15.4826 13.8804   1
   0  -8   6 39.2236 16.1057   1
   0   8   6 39.4587 15.9378   1
   0   8  -6 26.1133 13.7789   1
  -1   8  -6 -7.9099 11.5768   1
   1   8   6  1.9414 14.4812   1
  -2   8  -6 101.425  17.378   1
   2   8   6 83.6386 19.7351   1
   3   8   6  9.7159 16.9470   1
  -3   8  -6  7.2220 12.8275   1
  -4   8  -6 -1.7082 13.3017   1
   4   8   6  4.0180 17.3005   1
 -13   0   7 -10.014   9.395   1
 -12   0   7 -3.7838  8.0290   1
 -11   0   7 1.55934 7.73018   1
 -10   0   7 0.71781 6.31046   1
  -9   0   7 -0.6305  5.3328   1
  -9   0   7 3.28791 6.22124   1
  -8   0   7 -0.9275  4.5679   1
  -8   0   7 -4.1247  5.1620   1
  -7   0   7 -0.8325  4.0966   1
  -7   0   7 -2.9072  4.3573   1
  -6   0   7 -0.5686  3.3823   1
  -6   0   7 6.67575 3.74447   1
  -5   0   7 2.91193 2.90974   1
  -5   0   7 1.85696 2.55328   1
  -4   0   7 -0.1152  2.6951   1
  -4   0   7 3.00390 3.16031   1
  -3   0   7 -3.3542  3.5687   1
  -3   0   7 -1.4211  2.9465   1
   2   0  -7 0.15197 2.67640   1
  -2   0   7 0.25104 3.62473   1
  -2   0   7 -6.9954  3.8008   1
  -1   0   7 1.55989 4.23895   1
   1   0  -7 4.47823 4.28217   1
   1   0  -7 -0.3189  0.9478   1
   0   0  -7 1.83033 4.40951   1
   0   0   7 -1.7213  4.9492   1
   0   0  -7 -1.4197  4.1943   1
   0   0   7 2.90554 4.84815   1
  -1   0  -7 -3.6431  4.8108   1
   1   0   7 0.25245 5.84107   1
   1   0   7 -0.8825  5.7340   1
   2   0   7 8.56331 6.62426   1
  -2   0  -7 -3.8588  5.3177   1
   2   0   7 2.58089 5.86587   1
  -3   0  -7 -0.0762  5.9830   1
   3   0   7 -9.0184  6.5670   1
   4   0   7 2.54576 8.49950   1
  -4   0  -7 3.49782 6.97501   1
  -5   0  -7 9.68237 8.65995   1
   5   0   7 -4.2301  9.1257   1
   6   0   7 -11.669  10.109   1
  -6   0  -7 -0.7550  9.0766   1
   7   0   7 -7.3881 10.7943   1
  -7   0  -7  1.7106 10.1056   1
   8   0   7  2.9547 11.8152   1
  -8   0  -7 -3.5344 10.8233   1
  -9   0  -7 15.2792 12.4366   1
 -10   0  -7 20.4131 13.5286   1
 -13  -1   7 5.73680 9.93639   1
 -13   1   7 -6.8019  8.9068   1
 -12  -1   7 45.8262 11.7536   1
 -12   1   7 30.5991  9.9772   1
 -11  -1   7 32.2192 10.1145   1
 -11   1   7 25.8010  8.5736   1
 -10  -1   7 6.21831 7.87140   1
 -10   1   7 17.5742  7.2255   1
  -9  -1   7 0.25195 6.68821   1
  -9   1   7 15.0962  6.1671   1
  -9   1   7 1.17677 5.53221   1
  -8  -1   7 7.57467 6.66602   1
  -8  -1   7 -1.2064  5.2188   1
  -8   1   7 -2.0044  4.4899   1
  -8   1   7 8.98680 5.06559   1
  -7  -1   7 9.50775 6.13559   1
  -7  -1   7 10.9280  5.1571   1
  -6  -1   7 2.28251 4.30924   1
  -6  -1   7 -2.6577  4.8057   1
  -5  -1   7 57.6243  7.0830   1
  -5  -1   7 47.7757  5.9301   1
  -4  -1   7 500.928  20.338   1
  -4  -1   7 495.822  19.384   1
  -4   1   7 542.242  22.468   2
  -3  -1   7 382.643  16.305   1
  -3  -1   7 398.955  17.391   1
   3   1  -7 398.607  14.944   1
   3   1  -7 392.378  14.964   1
  -3   1   7 413.395  17.630   2
  -2  -1   7 45.4136  7.1629   1
  -2  -1   7 47.6327  6.1895   1
  -2   1   7 68.5311  6.1007   1
  -2   1   7 66.5803  5.4491   1
  -2   1   7 53.4028  6.3311   2
   2   1  -7 52.2484  6.3982   1
   1  -1  -7 221.176  10.209   2
   1  -1  -7 219.992  10.775   1
  -1  -1   7 239.487  12.706   1
  -1  -1   7 222.223  13.190   1
   1  -1  -7 203.060   9.893   1
   1   1  -7 223.419  12.049   1
  -1   1   7 208.792  10.846   1
  -1   1   7 214.876  10.898   2
  -1   1   7 218.328  12.178   1
   1   1  -7 211.985  12.857   1
   0  -1  -7 39.6794  5.8805   1
   0  -1   7 27.5755  6.9840   1
   0  -1  -7 36.2602  4.6881   2
   0  -1  -7 26.6644  5.7491   1
   0  -1   7 30.9781  6.4099   1
   0   1  -7 49.6684  7.3502   1
   0   1  -7 27.5025  6.6865   1
   0   1   7 31.6098  6.7799   1
   0   1   7 44.0185  6.2507   1
  -1  -1  -7 619.482  24.050   1
   1  -1   7 511.808  24.723   1
  -1  -1  -7 614.992  21.096   2
   1  -1   7 586.589  25.443   1
   1   1   7 606.585  25.397   1
   1   1   7 600.092  24.422   1
  -1   1  -7 574.240  24.727   1
   2  -1   7 134.283  12.811   1
   2  -1   7 157.125  13.718   1
  -2  -1  -7 164.216  12.375   1
   2   1   7 162.547  12.642   1
  -2   1  -7 139.454   7.945   2
  -2   1  -7 161.011  13.365   1
   2   1   7 135.392  12.896   1
  -3  -1  -7 172.818  14.429   1
   3  -1   7 161.940  14.677   1
   3   1   7 167.342  15.448   1
  -3   1  -7 192.390  15.332   1
  -3   1  -7 179.945  10.191   2
   4  -1   7 83.9821 12.7002   1
  -4  -1  -7 72.0977 11.3676   1
  -4   1  -7 84.1540  8.7722   2
   4   1   7 100.516  13.353   1
  -4   1  -7 87.3097 11.9446   1
   5  -1   7 96.4315 14.0110   1
  -5  -1  -7 89.5182 13.2304   1
  -5   1  -7 113.547  13.721   1
   5   1   7 104.971  14.789   1
   6  -1   7 10.0359 10.7880   1
  -6  -1  -7 30.9374 11.3250   1
  -6   1  -7 30.7879 11.0479   1
   6   1   7  9.2135 11.4219   1
   7  -1   7 28.0802 12.7661   1
  -7  -1  -7 12.3355 11.2978   1
  -7   1  -7 17.5177 10.2642   1
   7   1   7 21.7294 12.5755   1
  -8  -1  -7 101.567  16.433   1
   8  -1   7 75.6223 15.9611   1
   8   1   7 120.506  18.314   1
  -8   1  -7 87.0968 15.1525   1
  -9  -1  -7 59.5295 15.7436   1
  -9   1  -7 50.1337 14.3785   1
 -10  -1  -7 30.0114 14.4611   1
 -10   1  -7 42.2157 15.3781   1
 -12  -2   7 52.4188 12.9487   1
 -12   2   7 25.7998  9.4847   1
 -11  -2   7 23.5395 10.3720   1
 -11   2   7 19.7883  8.2366   1
 -10  -2   7 -7.1135  7.9045   1
 -10   2   7 4.26804 6.78265   1
 -10   2   7 13.6635 12.5066   2
  -9  -2   7 46.7021 10.4368   1
  -9   2   7 55.5499  8.1523   1
  -9   2   7 64.6288 14.0494   2
  -8  -2   7 170.166  14.119   1
  -8  -2   7 183.995  15.216   1
  -8   2   7 152.468   9.910   1
  -8   2   7 155.480  10.789   1
  -8   2   7 157.254  17.798   2
  -7  -2   7 182.055  13.746   1
  -7  -2   7 175.471  14.104   1
  -7   2   7 154.520  16.054   2
   7   2  -7 148.989   9.097   1
  -6  -2   7 2.69278 5.47506   1
  -6  -2   7 6.82651 6.58639   1
  -6   2   7 5.51928 8.46330   2
   6   2  -7 1.45269 3.78767   1
  -5  -2   7 21.9742  6.7458   1
  -5  -2   7 27.0087  6.2080   1
  -5   2   7 24.0069  8.1579   2
   5   2  -7 16.1463  4.4091   1
  -4  -2   7 21.7729  5.5135   1
  -4  -2   7 14.3741  6.5564   1
  -4   2   7 1.89118 6.43041   2
  -3  -2   7 126.849  11.344   1
  -3  -2   7 136.382  10.683   1
  -3   2   7 119.291   7.242   1
  -3   2   7 119.448  10.823   2
  -3   2   7 123.817   7.853   1
   3   2  -7 118.125   9.176   1
   2  -2  -7 169.219  11.284   2
  -2  -2   7 195.331  13.800   1
  -2  -2   7 181.656  12.206   1
  -2   2   7 161.461   9.356   1
  -2   2   7 161.523  12.256   2
   2   2  -7 189.365  11.378   1
  -2   2   7 174.590  10.845   1
  -1  -2   7 243.013  14.798   1
  -1  -2   7 256.470  12.697   2
   1  -2  -7 245.958  11.715   1
   1  -2  -7 236.969  13.269   2
   1  -2  -7 257.711  11.853   1
  -1  -2   7 223.887  15.444   1
  -1   2   7 257.525  12.749   1
  -1   2   7 268.432  14.283   1
  -1   2   7 246.841  14.354   2
   1   2  -7 261.366  13.897   1
   0  -2   7 218.125  10.722   2
   0  -2  -7 227.542  12.796   2
   0  -2  -7 223.160  12.316   1
   0  -2   7 207.311  14.159   1
   0  -2   7 211.070  15.631   1
   0   2   7 211.700  12.487   1
   0   2  -7 213.520  13.395   1
   0   2   7 221.765  14.269   1
  -1  -2  -7 1249.77   43.78   1
   1  -2   7 1227.04   39.58   2
  -1  -2  -7 1265.59   42.10   2
   1  -2   7 1250.79   45.24   1
  -1   2  -7 1247.88   44.78   1
   1   2   7 1259.99   45.45   1
   1   2   7 1172.66   43.38   1
   2  -2   7 616.860  27.776   1
  -2  -2  -7 623.383  26.473   1
   2   2   7 593.457  27.765   1
  -2   2  -7 632.866  22.606   2
   2   2   7 594.238  26.144   1
  -2   2  -7 584.548  26.674   1
  -3  -2  -7 -1.8069  6.9473   1
   3  -2   7 6.23923 8.27337   1
   3   2   7 -0.2604  8.0699   1
  -3   2  -7 7.82732 5.17069   2
  -3   2  -7 -8.2936  6.9376   1
  -4  -2  -7 20.0588  9.1621   1
   4  -2   7 3.22999 9.21101   1
  -4   2  -7 20.5971  9.4531   1
  -4   2  -7 6.19262 5.98758   2
   4   2   7 11.9078 10.1054   1
  -5  -2  -7 -4.5061  8.9752   1
   5  -2   7 20.0985 10.6546   1
  -5   2  -7 10.4147  7.1554   2
  -5   2  -7 15.3826  9.7659   1
   5   2   7  4.4693 10.5216   1
  -6  -2  -7 28.4633 11.8187   1
   6  -2   7 30.3912 12.0574   1
   6   2   7 29.7892 13.4793   1
  -6   2  -7 20.5335  8.7326   2
  -6   2  -7 41.6639 11.5700   1
  -7  -2  -7  4.9004 10.6617   1
   7  -2   7 36.5909 12.0954   1
   7   2   7 10.1170 12.9943   1
  -7   2  -7 42.4793 10.5403   2
  -7   2  -7 32.8546 11.6211   1
  -8  -2  -7  0.5404 11.9816   1
  -8   2  -7 13.8185 10.1257   2
  -8   2  -7  1.0710 10.5581   1
   8   2   7 -5.9599 12.8075   1
  -9  -2  -7 33.5479 15.0875   1
  -9   2  -7 29.9495 13.3610   1
  -9   2  -7 55.3506 14.2937   2
 -10  -2  -7 -6.4456 13.8273   1
 -10   2  -7 -15.111  11.997   1
 -12  -3   7 -1.4970 10.8483   1
 -12   3   7 13.9766  9.3069   1
 -11  -3   7 10.6618 10.6465   1
 -11   3   7 11.2887  8.7495   1
 -10  -3   7 67.1452 13.2376   1
 -10   3   7 80.7272 10.2502   1
 -10   3   7 68.0906 16.9589   2
  -9  -3   7 112.632  14.631   1
  -9   3   7 118.138  17.151   2
  -9   3   7 105.661   9.976   1
  -8  -3   7 9.40918 8.65583   1
  -8   3   7  0.8802 10.4290   2
  -8   3   7 12.9339  6.4694   1
  -8   3   7 0.40033 5.13013   1
  -7  -3   7 25.9384  9.4726   1
  -7  -3   7 18.8409  7.7691   1
  -7   3   7 22.4783  5.4894   1
   7   3  -7 6.22759 5.15787   1
  -7   3   7  6.6845 10.3949   2
  -6  -3   7 402.063  21.187   1
  -6  -3   7 375.786  21.175   1
  -6   3   7 391.188  15.496   1
   6   3  -7 307.160  17.760   1
  -6   3   7 375.964  15.536   1
  -6   3   7 399.925  23.292   2
  -5  -3   7 144.988  13.053   1
  -5  -3   7 170.509  14.677   1
   5   3  -7 126.475  11.196   1
  -5   3   7 159.148   9.127   1
  -5   3   7 138.671   8.835   1
  -5   3   7 130.174  14.200   2
  -4  -3   7 34.5193  7.3906   1
  -4  -3   7 8.07469 7.51584   1
  -4   3   7 6.74696 7.96517   2
  -4   3   7 20.7464  5.1667   1
  -4   3   7 14.2534  5.2182   1
   4   3  -7 20.2717  6.4665   1
  -3  -3   7 301.348  18.302   1
   3  -3  -7 322.215  17.435   2
  -3  -3   7 285.091  17.125   1
  -3   3   7 310.003  14.670   1
  -3   3   7 321.745  18.397   2
  -3   3   7 301.196  14.217   1
   3   3  -7 276.006  16.046   1
   2  -3  -7 593.512  25.805   2
  -2  -3   7 623.948  27.996   1
  -2  -3   7 664.402  27.187   1
   2   3  -7 648.061  25.790   1
  -2   3   7 617.099  24.674   1
  -2   3   7 586.128  26.205   2
  -2   3   7 603.600  23.911   1
  -1  -3   7 31.9168  7.5009   1
  -1  -3   7 39.5511  9.4952   1
  -1  -3   7 38.9984  7.5909   2
   1  -3  -7 39.2516  7.9167   2
   1  -3  -7 42.3471  6.5846   1
  -1   3   7 42.0838  9.1017   2
  -1   3   7 31.6750  7.7428   1
   1   3  -7 32.8697  7.5425   1
  -1   3   7 42.2048  6.6549   1
   0  -3  -7 9.48769 6.00239   1
   0  -3   7 17.6928  8.4940   1
   0  -3   7 11.1994  5.9182   2
   0  -3  -7 16.7529  6.6718   2
   0   3   7 5.92569 7.63751   1
   0   3   7 -3.5247  4.6566   1
   0   3  -7 -1.4420  6.0152   1
   1  -3   7 323.253  15.876   2
  -1  -3  -7 348.657  18.358   2
   1  -3   7 335.617  20.767   1
  -1  -3  -7 330.970  17.486   1
  -1   3  -7 329.370  18.399   1
   1   3   7 320.876  19.631   1
   1   3   7 317.934  17.772   1
   2  -3   7 63.0531  7.7965   2
  -2  -3  -7 71.9015 10.3567   1
   2  -3   7 68.9544 11.5166   1
  -2  -3  -7 74.4670 10.4589   2
   2   3   7 65.0932 11.7458   1
  -2   3  -7 66.9882  8.8112   2
  -2   3  -7 63.0941 10.0921   1
   2   3   7 61.8109  9.5318   1
  -3  -3  -7 116.681  13.515   1
   3  -3   7 77.9986 12.7193   1
  -3   3  -7 88.3214 12.0211   1
   3   3   7 102.457  14.257   1
  -3   3  -7 97.4499 10.3011   2
   4  -3   7 -0.2310  9.3678   1
  -4  -3  -7 -12.129   8.088   1
  -4   3  -7 11.8773  8.7034   1
   4   3   7  8.2991 11.0225   1
  -4   3  -7 4.12705 7.08284   2
   5  -3   7 35.6213 11.9538   1
  -5  -3  -7 38.7285 12.3194   1
   5   3   7 44.8620 13.9594   1
  -5   3  -7 68.4884 12.8487   1
  -5   3  -7 41.3467  9.7980   2
  -6  -3  -7  6.0022 11.3496   1
   6  -3   7 11.9479 11.0053   1
   6   3   7 12.4895 13.0858   1
  -6   3  -7 13.6461  9.5393   2
  -6   3  -7 -0.8101 10.0965   1
   7  -3   7 -9.7714 10.0323   1
  -7  -3  -7  7.7309 12.5749   1
   7   3   7 -3.1830 12.5248   1
  -7   3  -7  4.7837 10.4237   1
  -7   3  -7 0.32293 8.95345   2
  -8  -3  -7 18.5730 13.3677   1
  -8   3  -7  2.8561 10.9756   2
  -8   3  -7  8.7961 11.6603   1
   8   3   7  1.1546 14.4639   1
  -9  -3  -7 14.2226 14.7308   1
  -9   3  -7  4.6094 11.8377   1
 -11  -4   7 86.0788 16.2125   1
 -11   4   7 93.4258 12.4472   1
 -10  -4   7 28.3001 12.4260   1
 -10   4   7 44.2438  9.3090   1
  -9  -4   7 70.0807 13.9596   1
  -9   4   7 49.3403 15.6549   2
  -9   4   7 52.8788  8.9922   1
  -8  -4   7 21.9410 10.5867   1
  -8   4   7 26.9474  7.6522   1
  -8   4   7 51.1362 13.7195   2
  -7  -4   7 881.156  39.080   1
  -7   4   7 874.401  40.505   2
  -7   4   7 892.976  32.113   1
  -7   4   7 803.093  32.583   1
  -6  -4   7 811.731  35.327   1
  -6  -4   7 747.558  34.543   1
  -6   4   7 684.257  34.805   2
  -6   4   7 781.341  28.739   1
  -6   4   7 729.355  28.937   1
   6   4  -7 694.939  31.669   1
  -5  -4   7 5.44782 8.62502   1
  -5  -4   7 -2.0653  7.4124   1
   5   4  -7 -2.8631  7.3188   1
  -5   4   7 9.36145 6.41250   1
  -5   4   7 -7.3031  9.2646   2
  -5   4   7 1.03154 6.09306   1
  -4  -4   7 -7.5856  7.3306   1
   4  -4  -7 12.3077  7.7466   2
  -4  -4   7 6.12998 7.42516   1
   4   4  -7 9.76212 7.76062   1
  -4   4   7 25.8463 10.5132   2
  -4   4   7 7.50706 6.86059   1
  -4   4   7 11.1218  6.2144   1
   3  -4  -7 149.331  14.086   2
  -3  -4   7 146.549  15.365   1
   3   4  -7 162.139  14.284   1
  -3   4   7 169.372  13.215   1
  -3   4   7 161.740  15.686   2
  -3   4   7 161.845  12.494   1
   2  -4  -7 344.700  15.459   1
  -2  -4   7 360.103  22.001   1
  -2  -4   7 353.304  20.820   2
   2  -4  -7 349.830  20.188   2
  -2   4   7 352.249  18.113   1
  -2   4   7 382.938  19.622   1
   2   4  -7 353.556  19.813   1
  -2   4   7 341.093  21.063   2
  -1  -4   7 78.6768 10.3640   2
  -1  -4   7 57.6446 11.6986   1
   1  -4  -7 101.726  12.006   2
  -1   4   7 61.4665 10.5147   1
  -1   4   7 72.7010  9.4634   1
   1   4  -7 70.1453 10.2380   1
  -1   4   7 52.6150 11.2247   2
   0  -4  -7 188.395  15.647   2
   0  -4  -7 197.692  14.253   1
   0  -4   7 186.533  14.514   2
   0  -4   7 160.703  16.408   1
   0   4   7 167.427  13.737   1
   0   4   7 191.607  16.346   1
   0   4  -7 173.471  15.185   1
  -1  -4  -7 50.1490  9.9304   1
   1  -4   7 54.1028 12.1588   1
   1  -4   7 63.4259  9.5702   2
  -1  -4  -7 54.2559 10.2613   2
   1   4   7 42.4395  9.2203   1
   1   4   7 59.6606 11.8116   1
  -1   4  -7 63.7710 10.4950   1
  -2  -4  -7 34.5988 10.2815   2
  -2  -4  -7 56.6366 10.7239   1
   2  -4   7 63.6210 12.5606   1
   2  -4   7 52.9350  9.1380   2
  -2   4  -7 40.4952  9.7391   2
  -2   4  -7 47.0144 10.5958   1
   2   4   7 41.9697 12.1559   1
   3  -4   7 358.763  23.145   1
   3  -4   7 351.558  19.112   2
  -3  -4  -7 317.473  22.551   2
  -3  -4  -7 304.324  21.297   1
  -3   4  -7 344.747  21.481   1
  -3   4  -7 346.905  20.449   2
   3   4   7 343.894  24.006   1
   4  -4   7 127.007  16.271   1
  -4  -4  -7 158.057  17.498   1
   4   4   7 116.198  18.015   1
  -4   4  -7 116.441  14.793   1
  -4   4  -7 140.142  14.137   2
   5  -4   7 46.6963 13.4025   1
  -5  -4  -7 61.3459 13.8798   1
  -5   4  -7 56.2327 11.2645   2
  -5   4  -7 52.9196 11.9526   1
   5   4   7 46.3130 14.9219   1
  -6  -4  -7 40.9776 13.9460   1
   6  -4   7 33.4456 12.7839   1
   6   4   7 31.5731 15.3308   1
  -6   4  -7 72.4763 12.8046   2
  -6   4  -7 43.5011 12.9811   1
  -7  -4  -7 -2.4609 13.0484   1
   7   4   7 17.1649 15.2060   1
  -7   4  -7  8.2288 11.3436   1
  -7   4  -7 10.6898 10.9669   2
  -8  -4  -7 154.001  22.383   1
   8   4   7 139.974  23.328   1
  -8   4  -7 203.126  20.578   2
  -8   4  -7 172.737  21.670   1
  -9  -4  -7 37.0882 17.6240   1
  -9   4  -7 34.6186 15.2957   1
 -11  -5   7 20.1750 13.5368   1
 -11   5   7 30.7960 10.5031   1
 -10  -5   7 41.2992 13.6592   1
 -10   5   7 24.5512  9.9298   1
  -9  -5   7 49.3387 14.1662   1
  -9   5   7 54.2311 10.5186   1
  -8  -5   7 59.8811 14.2792   1
  -8   5   7 124.770  12.538   1
  -8   5   7 85.9324 17.8668   2
  -7  -5   7 24.2776 11.2181   1
  -7   5   7 25.6259 13.5151   2
  -7   5   7 -3.2992  7.5782   1
  -6  -5   7 88.0223 14.4107   1
  -6   5   7 57.2483 10.0443   1
  -6   5   7 44.2811 13.6783   2
   6   5  -7 57.5870 12.1092   1
  -5  -5   7 244.122  21.161   1
  -5   5   7 238.693  16.679   1
   5   5  -7 207.143  18.388   1
  -5   5   7 215.141  21.146   2
  -4  -5   7 322.051  23.295   1
  -4   5   7 332.144  19.580   1
  -4   5   7 372.265  24.217   2
   4   5  -7 341.846  22.154   1
  -4   5   7 350.496  19.986   1
  -3  -5   7 10.3859 10.4835   1
  -3  -5   7 -8.3249 10.0266   2
  -3   5   7 18.0931  8.8027   1
   3   5  -7 0.28900 8.20780   1
  -3   5   7 23.6131 11.9342   2
  -3   5   7 20.4476  9.1261   1
   2  -5  -7 12.8758  6.7738   1
  -2  -5   7 -7.2950  9.1522   2
  -2  -5   7  4.9108 10.0731   1
  -2   5   7 13.8777  9.0647   1
   2   5  -7 3.10163 9.29595   1
  -2   5   7 16.1860 11.5078   2
  -2   5   7 21.6199  8.0159   1
  -1  -5   7 271.884  22.191   1
  -1  -5   7 245.322  18.518   2
  -1   5   7 227.527  18.742   1
  -1   5   7 223.630  17.106   1
   1   5  -7 235.254  18.149   1
   0  -5   7 366.869  21.727   2
   0  -5   7 355.630  23.920   1
   0  -5  -7 373.416  20.477   1
   0   5   7 337.824  22.793   1
   0   5  -7 307.171  20.903   1
   0   5   7 268.696  19.945   1
   1  -5   7 8.24523 8.54826   2
  -1  -5  -7 -1.6750  8.5752   1
   1  -5   7 16.3352 11.1964   1
  -1   5  -7 4.37160 8.67716   1
   1   5   7 -8.2660 10.1673   1
  -2  -5  -7 38.6329 11.2113   1
   2  -5   7 42.7421 13.4367   1
   2  -5   7 41.8728  9.7719   2
   2   5   7 40.9649 13.7983   1
  -2   5  -7 23.3227 10.4057   1
  -3  -5  -7 73.4211 14.1891   1
   3  -5   7 52.5472 10.3093   2
   3  -5   7 59.4627 13.4430   1
  -3   5  -7 56.2598 12.3420   2
  -3   5  -7 64.9616 12.4151   1
   3   5   7 61.9227 15.6538   1
   4  -5   7 -2.4542 10.9952   1
  -4  -5  -7 -0.0508 10.7230   1
  -4   5  -7 -3.8383  9.5018   1
  -4   5  -7 -2.4701  9.5141   2
   4   5   7  0.2814 13.3404   1
   5  -5   7 38.5530 13.8111   1
  -5  -5  -7 34.2057 13.5687   1
  -5   5  -7 40.2318 12.4738   1
  -5   5  -7 38.6810 11.9941   2
   5   5   7  6.0453 14.3069   1
  -6  -5  -7 40.7055 14.9176   1
   6   5   7 35.3765 17.1340   1
  -6   5  -7 62.5184 13.8628   2
  -6   5  -7 25.4382 12.4577   1
  -7  -5  -7 72.1582 17.8845   1
   7   5   7 80.8406 20.3717   1
  -7   5  -7 111.179  17.834   1
  -7   5  -7 93.8210 15.9791   2
  -8  -5  -7 26.1624 17.8052   1
  -8   5  -7 12.8981 14.0502   1
   8   5   7 24.7007 17.6972   1
  -9  -6   7 16.4371 13.0818   1
  -9   6   7 -3.5814  9.6541   1
  -8  -6   7 33.3299 13.6815   1
  -8   6   7 13.0888 10.0728   1
  -7  -6   7 97.7652 17.4362   1
  -7   6   7 117.360  19.635   2
  -7   6   7 107.556  13.682   1
  -6  -6   7 174.462  20.719   1
  -6   6   7 182.886  21.833   2
  -6   6   7 221.219  17.797   1
  -5  -6   7 132.853  18.345   1
  -5   6   7 165.324  15.926   1
   5   6  -7 128.173  16.928   1
  -5   6   7 169.049  20.266   2
  -4  -6   7 116.753  17.288   1
   4   6  -7 110.805  15.854   1
  -4   6   7 105.432  14.181   1
  -4   6   7 92.4204 16.8428   2
  -3  -6   7 337.475  24.895   1
   3   6  -7 300.510  23.085   1
  -3   6   7 339.379  25.065   2
  -3   6   7 338.318  21.957   1
  -2  -6   7 390.185  26.464   1
  -2   6   7 347.964  23.322   1
   2   6  -7 390.656  24.901   1
  -2   6   7 371.483  26.438   2
  -1  -6   7 278.194  24.259   1
  -1   6   7 250.249  21.455   1
   1   6  -7 222.526  20.242   1
   0  -6   7 42.4377 13.5275   1
   0   6  -7 17.1553 10.4208   1
   0   6   7 12.0981 11.9137   1
   1  -6   7 24.3148 13.3863   1
  -1   6  -7 52.3900 12.1139   1
   1   6   7 11.6228 12.5232   1
   2  -6   7 265.750  24.277   1
   2   6   7 202.092  22.147   1
  -2   6  -7 265.031  22.326   1
  -3  -6  -7 40.0069 13.1444   1
  -3   6  -7 77.0831 14.3804   1
   3   6   7 67.4423 16.7549   1
  -4  -6  -7 44.6896 14.1943   1
   4  -6   7 59.7256 15.6181   1
  -4   6  -7 41.8881 14.1705   2
   4   6   7 46.6170 17.1240   1
  -4   6  -7 64.3239 14.3970   1
  -5  -6  -7 -2.0731 12.7850   1
  -5   6  -7  4.8428 12.4028   2
   5   6   7  0.0343 14.5347   1
  -5   6  -7  8.3743 11.4622   1
   6   6   7 11.2588 16.7479   1
  -6   6  -7 -1.7890 12.0461   1
  -6   6  -7 16.7503 13.0146   2
  -7   6  -7  5.1770 13.2036   1
   7   6   7  5.7550 18.4467   1
  -8  -7   7 13.1123 14.6517   1
  -8   7   7 35.6591 12.2418   1
  -7  -7   7 24.0492 13.5865   1
  -7   7   7  3.5047 10.3247   1
  -6  -7   7 19.8611 14.6098   1
  -6   7   7 16.2301 11.2243   1
  -5  -7   7 52.4981 15.4326   1
  -5   7   7 42.5879 12.9664   1
  -4  -7   7 301.400  27.194   1
  -4   7   7 277.677  26.489   2
  -4   7   7 294.803  22.284   1
  -3  -7   7 87.1469 17.3433   1
  -3   7   7 72.7006 14.4389   1
  -3   7   7 43.8493 17.5809   2
   3   7  -7 57.4707 15.1327   1
  -2  -7   7 11.5608 13.5822   1
   2   7  -7  8.0259 12.1328   1
  -2   7   7 52.2207 13.8587   1
  -1  -7   7 46.6973 15.5513   1
   1   7  -7 32.5562 13.0359   1
  -1   7   7 38.7683 14.4750   1
   0  -7   7 110.011  18.713   1
   0   7   7 91.9771 17.5203   1
   0   7  -7 95.0784 16.4310   1
   1  -7   7 166.071  21.536   1
   1   7   7 152.158  20.214   1
  -1   7  -7 159.171  19.093   1
   2  -7   7 96.8645 19.1679   1
  -2   7  -7 98.9500 16.4597   1
   2   7   7 117.003  20.336   1
  -3   7  -7 31.9422 13.3173   1
   3   7   7 52.7742 18.0720   1
   4   7   7 27.4172 17.4134   1
  -4   7  -7 24.0464 13.0900   1
   5   7   7 71.4599 21.3154   1
  -5   7  -7 116.525  18.508   1
  -5   7  -7 38.0754 17.4732   2
  -6  -8   7 91.0667 19.5845   1
  -6   8   7 58.2578 14.9419   1
  -5  -8   7 28.4475 16.4485   1
  -5   8   7 35.5905 13.7000   1
  -4  -8   7 33.9303 16.8384   1
  -4   8   7 17.7269 13.8282   1
  -3  -8   7 164.235  23.324   1
  -3   8   7 192.552  21.532   1
  -2  -8   7 206.874  24.719   1
   2   8  -7 194.145  23.710   1
  -2   8   7 213.621  23.032   1
  -1  -8   7 145.334  21.208   1
   1   8  -7 123.664  19.613   1
  -1   8   7 160.547  21.587   1
   0  -8   7 84.0865 19.3042   1
   0   8   7 79.6214 19.2164   1
   0   8  -7 50.3147 15.5717   1
   1   8   7 27.5259 16.5950   1
  -1   8  -7 -8.4350 11.9771   1
  -2   8  -7 46.3210 15.1151   1
   2   8   7 47.9961 18.3396   1
  -3   8  -7 62.6045 16.6372   1
   3   8   7 61.5614 20.5448   1
 -13   0   8 53.8585 11.9895   1
 -12   0   8 20.3665  9.3851   1
 -11   0   8 41.9969  9.4063   1
 -10   0   8 21.6648  7.5383   1
  -9   0   8 678.239  26.940   1
  -9   0   8 662.033  26.657   1
  -8   0   8 793.140  29.019   1
  -8   0   8 781.107  28.929   1
  -7   0   8 28.9400  5.5361   1
  -7   0   8 26.1814  4.9534   1
  -6   0   8 458.379  16.955   1
  -6   0   8 443.361  16.661   1
  -5   0   8 910.477  29.954   1
  -5   0   8 931.271  30.383   1
  -4   0   8 1736.56   55.00   1
  -4   0   8 1757.20   55.54   1
  -3   0   8 229.936  11.667   1
  -3   0   8 227.340  11.004   1
  -2   0   8 51.5844  6.4982   1
  -2   0   8 49.0182  5.5385   2
   2   0  -8 58.0591  4.5570   1
   2   0  -8 60.3770  5.5151   1
  -2   0   8 57.3711  7.0605   1
  -1   0   8 290.180  15.208   1
  -1   0   8 268.571  14.888   1
   1   0  -8 313.930  14.555   1
   0   0   8 2304.71   80.70   1
   0   0  -8 2534.02   79.60   1
   0   0   8 2574.65   81.05   1
  -1   0  -8 2000.01   66.20   1
   1   0   8 1990.36   67.71   1
   1   0   8 1955.50   67.24   1
   2   0   8 240.857  16.761   1
  -2   0  -8 224.039  14.804   1
   2   0   8 226.217  16.345   1
  -3   0  -8 71.0812 10.5153   1
   3   0   8 67.3671 11.3111   1
  -4   0  -8 29.2852  9.2664   1
   4   0   8 28.0518 10.5108   1
  -5   0  -8 354.791  22.399   1
   5   0   8 344.565  23.328   1
   6   0   8 278.620  22.950   1
  -6   0  -8 254.830  21.155   1
   7   0   8 356.325  25.324   1
  -7   0  -8 330.208  24.074   1
   8   0   8 -1.4583 12.0505   1
  -8   0  -8 19.4843 12.5520   1
  -9   0  -8 412.747  29.254   1
 -10   0  -8 63.8399 17.7650   1
 -13  -1   8 46.6902 12.3655   1
 -13   1   8 77.1255 12.2987   1
 -12  -1   8 178.045  17.671   1
 -12   1   8 187.736  15.482   1
 -11  -1   8 174.432  16.151   1
 -11   1   8 152.075  13.253   1
 -10  -1   8 167.493  15.015   1
 -10   1   8 191.246  13.223   1
  -9  -1   8 159.978  13.768   1
  -9   1   8 147.525  11.074   1
  -9   1   8 168.392  11.123   1
  -8  -1   8 829.665  32.258   1
  -8  -1   8 784.476  31.465   1
  -8   1   8 808.532  28.482   1
  -8   1   8 861.724  28.671   1
  -7  -1   8 501.758  21.763   1
  -7  -1   8 535.238  22.337   1
  -6  -1   8 768.980  28.733   1
  -6  -1   8 799.340  29.299   1
  -5  -1   8 168.060  10.362   1
  -5  -1   8 188.350  11.501   1
  -4  -1   8 171.828  11.562   1
  -4  -1   8 184.281  10.429   1
  -4   1   8 167.610  12.473   2
  -3  -1   8 315.467  16.090   1
  -3  -1   8 324.139  14.634   1
   3   1  -8 340.144  13.357   1
  -3   1   8 320.468  12.427   1
  -3   1   8 314.420  13.177   1
   3   1  -8 323.155  12.760   1
  -3   1   8 316.357  15.403   2
  -2  -1   8 2568.84   85.09   1
  -2  -1   8 2644.57   84.36   1
  -2   1   8 2705.62   83.33   1
  -2   1   8 2625.16   82.61   1
   2   1  -8 2698.90   83.98   1
  -2   1   8 2561.59   81.69   2
   1  -1  -8 657.233  25.118   1
   1  -1  -8 695.459  24.601   1
  -1  -1   8 745.935  27.879   1
  -1  -1   8 700.498  28.278   1
  -1   1   8 717.502  27.076   1
  -1   1   8 700.387  26.009   1
   1   1  -8 717.226  26.746   1
  -1   1   8 691.052  24.522   2
   0  -1  -8 393.118  14.515   2
   0  -1  -8 358.101  16.642   1
   0  -1   8 376.529  19.027   1
   0   1  -8 371.035  17.995   1
   0   1   8 379.665  17.864   1
   0   1   8 388.915  18.921   1
   1  -1   8 144.667  13.316   1
   1  -1   8 143.465  13.079   1
  -1  -1  -8 135.894  11.183   1
  -1  -1  -8 140.398   8.888   2
   1   1   8 129.419  11.619   1
  -1   1  -8 182.422  13.525   1
   1   1   8 123.712  12.322   1
   2  -1   8 620.616  29.298   1
  -2  -1  -8 734.407  28.632   1
   2   1   8 685.734  30.008   1
  -2   1  -8 683.863  29.090   1
   2   1   8 645.917  28.662   1
   3  -1   8 1399.86   51.97   1
  -3  -1  -8 1388.71   51.30   1
  -3   1  -8 1392.22   51.49   1
   3   1   8 1372.78   52.40   1
  -3   1  -8 1402.65   44.84   2
  -4  -1  -8 1562.91   58.19   1
   4  -1   8 1559.44   58.52   1
  -4   1  -8 1600.81   58.23   1
   4   1   8 1589.82   59.32   1
  -4   1  -8 1560.75   51.71   2
  -5  -1  -8 336.805  22.850   1
   5  -1   8 351.577  23.308   1
   5   1   8 384.504  24.530   1
  -5   1  -8 349.678  22.634   1
  -5   1  -8 375.657  18.825   2
  -6  -1  -8 98.4168 14.9252   1
   6  -1   8 81.2166 15.0246   1
   6   1   8 78.2780 15.6909   1
  -6   1  -8 70.5763 13.5268   1
  -6   1  -8 94.2546 11.6834   2
  -7  -1  -8 360.374  26.200   1
   7  -1   8 382.426  26.743   1
   7   1   8 432.285  28.113   1
  -7   1  -8 437.448  23.339   2
  -7   1  -8 403.031  26.236   1
   8  -1   8 371.404  27.168   1
  -8  -1  -8 321.643  26.960   1
  -8   1  -8 356.350  25.725   1
  -8   1  -8 332.078  22.864   2
   8   1   8 404.268  28.379   1
  -9  -1  -8 441.552  30.691   1
  -9   1  -8 449.035  30.065   1
 -10  -1  -8 51.1562 17.1306   1
 -10   1  -8 40.9166 15.6894   1
 -12  -2   8 63.9647 13.4898   1
 -12   2   8 52.7194 10.1977   1
 -11  -2   8 54.2185 11.9408   1
 -11   2   8 50.9409  9.3830   1
 -10  -2   8 448.939  25.197   1
 -10   2   8 400.815  28.330   2
 -10   2   8 443.001  20.027   1
  -9  -2   8 306.438  19.443   1
  -9   2   8 277.960  14.653   1
  -9   2   8 282.388  14.554   1
  -9   2   8 282.110  23.849   2
  -8  -2   8 186.128  15.387   1
  -8  -2   8 142.339  13.388   1
  -8   2   8 135.999  17.412   2
  -7  -2   8 160.890  14.089   1
  -7  -2   8 134.840  12.259   1
  -7   2   8 135.803  14.937   2
  -6  -2   8 182.349  14.280   1
  -6  -2   8 158.138  12.707   1
  -6   2   8 168.553  15.931   2
  -5  -2   8 905.826  34.254   1
  -5  -2   8 858.228  33.207   1
  -5   2   8 907.270  35.367   2
   5   2  -8 853.155  30.004   1
  -4  -2   8 1178.11   41.72   1
  -4  -2   8 1122.60   40.35   1
   4   2  -8 1134.74   38.43   1
  -4   2   8 1092.48   41.27   2
  -3  -2   8 3445.46  108.68   1
  -3  -2   8 3491.72  110.05   1
  -3   2   8 3282.05  105.13   1
  -3   2   8 3451.72  105.81   1
   3   2  -8 3470.24  107.26   1
  -3   2   8 3330.31  107.04   2
   2  -2  -8 -0.1925  4.6380   2
  -2  -2   8 -7.3018  5.8034   1
  -2  -2   8 9.18819 5.41557   1
  -2   2   8 7.25234 5.30685   1
  -2   2   8 0.34406 3.94588   1
   2   2  -8 -1.9388  4.1194   1
  -2   2   8 4.99772 6.47178   2
  -1  -2   8 589.336  20.868   2
  -1  -2   8 523.854  25.111   1
   1  -2  -8 553.283  21.070   1
  -1  -2   8 563.685  24.528   1
   1  -2  -8 538.715  21.991   2
  -1   2   8 600.825  22.920   2
  -1   2   8 556.045  23.595   1
   1   2  -8 549.584  23.326   1
  -1   2   8 564.255  22.132   1
   0  -2   8 3485.33  112.97   1
   0  -2   8 3433.64  105.00   2
   0  -2   8 3479.31  112.11   1
   0  -2  -8 3330.43  109.46   1
   0  -2  -8 3572.37  107.38   2
   0   2   8 3456.47  110.24   1
   0   2   8 3554.68  111.94   1
   0   2  -8 3484.00  111.54   1
  -1  -2  -8 3755.93  115.33   2
  -1  -2  -8 3658.15  119.14   1
   1  -2   8 3717.45  121.53   1
   1   2   8 3808.28  119.62   1
   1   2   8 3784.99  121.25   1
  -1   2  -8 3730.58  120.74   1
  -2  -2  -8 95.8482  9.7632   2
   2  -2   8 104.890  12.743   1
  -2  -2  -8 101.992  11.325   1
   2   2   8 82.1511 11.9478   1
  -2   2  -8 82.6057 11.5490   1
   2   2   8 83.2694 10.1700   1
  -2   2  -8 101.844   7.909   2
   3  -2   8 38.5621 10.7472   1
  -3  -2  -8 29.1789  8.9939   1
  -3   2  -8 58.9896  7.0639   2
  -3   2  -8 31.0227  9.9281   1
   3   2   8 51.2823 11.4798   1
  -4  -2  -8 138.497  15.479   1
   4  -2   8 108.052  14.767   1
   4   2   8 153.334  16.866   1
  -4   2  -8 140.701  11.478   2
  -4   2  -8 141.403  15.244   1
  -5  -2  -8 466.932  26.616   1
   5  -2   8 425.059  26.149   1
   5   2   8 425.459  27.294   1
  -5   2  -8 426.572  25.638   1
  -5   2  -8 462.305  21.610   2
   6  -2   8 423.089  26.610   1
  -6  -2  -8 376.724  26.046   1
  -6   2  -8 405.221  25.768   1
  -6   2  -8 472.026  22.612   2
   6   2   8 381.975  27.253   1
   7  -2   8 189.128  20.498   1
  -7  -2  -8 135.357  19.052   1
  -7   2  -8 191.820  19.773   1
   7   2   8 219.986  22.388   1
  -7   2  -8 175.558  16.251   2
  -8  -2  -8 24.5328 13.6087   1
  -8   2  -8 42.7213 13.5804   1
   8   2   8 23.7843 15.0897   1
  -8   2  -8 18.0042 10.7289   2
  -9  -2  -8 10.4326 14.0681   1
  -9   2  -8 -3.4747 12.2642   1
 -12  -3   8 48.5707 13.7340   1
 -12   3   8 50.9207 10.4472   1
 -11  -3   8 130.159  16.884   1
 -11   3   8 130.186  12.891   1
 -10  -3   8 20.0049 10.3433   1
 -10   3   8 10.9420 12.6155   2
 -10   3   8 -0.4574  6.4885   1
  -9  -3   8 162.485  17.337   1
  -9   3   8 189.139  20.848   2
  -9   3   8 194.621  11.851   1
  -8  -3   8 0.31992 8.61788   1
  -8   3   8 19.7546 12.0569   2
  -8   3   8 8.32551 5.32796   1
  -7  -3   8 148.959  15.019   1
  -7  -3   8 127.120  13.528   1
  -7   3   8 120.418  16.187   2
   7   3  -8 108.238   9.985   1
  -6  -3   8 627.933  29.152   1
  -6  -3   8 668.808  29.936   1
  -6   3   8 640.849  31.088   2
  -5  -3   8 218.104  16.249   1
  -5  -3   8 193.288  15.939   1
   5   3  -8 171.509  12.474   1
  -5   3   8 176.257   9.956   1
  -5   3   8 172.061  15.909   2
  -5   3   8 169.967   9.798   1
  -4  -3   8 16.5945  6.6717   1
  -4  -3   8 7.10349 7.72051   1
  -4   3   8 25.5841  5.3062   1
  -4   3   8 24.4478  5.4577   1
  -4   3   8 19.8090  8.8468   2
   4   3  -8 11.6556  5.9707   1
   3  -3  -8 197.056  14.782   2
  -3  -3   8 221.105  17.043   1
  -3  -3   8 208.653  15.571   1
  -3   3   8 199.916  11.345   1
  -3   3   8 198.517  15.633   2
  -3   3   8 209.365  12.537   1
   3   3  -8 190.122  13.332   1
  -2  -3   8 506.303  24.543   1
  -2  -3   8 533.615  25.873   1
   2  -3  -8 555.610  23.814   2
  -2   3   8 492.703  21.421   1
  -2   3   8 533.407  24.306   2
  -2   3   8 557.881  23.049   1
   2   3  -8 562.520  23.808   1
   1  -3  -8 755.945  28.339   1
  -1  -3   8 776.309  29.303   2
   1  -3  -8 786.289  30.706   2
  -1  -3   8 770.410  32.461   1
  -1  -3   8 790.073  33.496   1
   1   3  -8 767.714  31.363   1
  -1   3   8 786.228  29.776   1
  -1   3   8 782.783  31.026   2
  -1   3   8 781.341  31.233   1
   0  -3  -8 614.367  25.203   1
   0  -3   8 623.233  23.692   2
   0  -3   8 648.325  29.435   1
   0  -3  -8 609.768  25.850   2
   0   3   8 632.226  27.636   1
   0   3   8 553.929  25.153   1
   0   3  -8 573.228  26.571   1
  -1  -3  -8 118.834  11.568   1
   1  -3   8 121.258  14.155   1
  -1  -3  -8 116.546  11.450   2
   1  -3   8 102.550   8.935   2
  -1   3  -8 115.743  12.786   1
   1   3   8 116.422  13.604   1
   1   3   8 114.633  11.374   1
   2  -3   8 249.393  19.692   1
  -2  -3  -8 300.583  18.621   2
  -2  -3  -8 281.677  17.972   1
  -2   3  -8 288.563  16.013   2
   2   3   8 326.024  20.741   1
  -2   3  -8 280.228  18.613   1
  -3  -3  -8 554.425  27.447   1
   3  -3   8 520.217  28.279   1
  -3   3  -8 541.497  27.411   1
  -3   3  -8 568.300  23.668   2
   3   3   8 551.562  29.752   1
   4  -3   8 480.386  27.346   1
  -4  -3  -8 494.078  27.324   1
   4   3   8 483.934  28.797   1
  -4   3  -8 432.177  26.064   1
  -4   3  -8 505.213  22.968   2
   5  -3   8 98.4315 15.3889   1
  -5  -3  -8 87.8412 14.7997   1
  -5   3  -8 137.235  13.572   2
  -5   3  -8 111.882  15.591   1
   5   3   8 90.3771 16.1220   1
   6  -3   8 17.8548 12.2424   1
  -6  -3  -8 12.2781 11.8320   1
  -6   3  -8 24.3120  9.1742   2
   6   3   8  3.0551 13.1251   1
  -6   3  -8 18.4033 12.0029   1
  -7  -3  -8 14.5267 12.8574   1
   7  -3   8 12.9550 11.9785   1
  -7   3  -8 33.7756 11.2370   2
   7   3   8 16.6771 14.6210   1
  -7   3  -8 -6.7199 11.8068   1
  -8  -3  -8 225.140  24.517   1
  -8   3  -8 261.798  24.361   1
  -9  -3  -8 99.1636 20.3251   1
  -9   3  -8 144.205  20.084   1
 -11  -4   8  1.0135 10.5317   1
 -11   4   8 1.13630 8.51233   1
 -10  -4   8 148.295  18.712   1
 -10   4   8 196.433  14.225   1
  -9  -4   8 179.589  19.124   1
  -9   4   8 199.061  13.497   1
  -9   4   8 235.922  23.717   2
  -8  -4   8 165.446  17.469   1
  -8   4   8 133.324  18.288   2
  -8   4   8 147.623  11.411   1
  -7  -4   8 118.135  15.031   1
  -7   4   8 124.710  17.325   2
  -7   4   8 100.029   9.732   1
  -7   4   8 101.141  10.405   1
  -6  -4   8 74.5662 12.8315   1
  -6  -4   8 70.9716 11.7743   1
  -6   4   8 101.568   9.865   1
  -6   4   8 96.6433  9.7083   1
   6   4  -8 68.2121 10.7256   1
  -6   4   8 84.7967 14.6629   2
  -5  -4   8 758.036  35.231   1
  -5  -4   8 810.702  36.026   1
   5   4  -8 800.911  33.387   1
  -5   4   8 795.574  35.652   2
  -5   4   8 792.381  30.304   1
  -5   4   8 800.244  30.074   1
  -4  -4   8 644.952  31.707   1
   4  -4  -8 656.090  30.184   2
  -4   4   8 656.275  31.122   2
  -4   4   8 698.898  26.825   1
  -4   4   8 640.305  26.181   1
   4   4  -8 652.187  28.954   1
  -3  -4   8 360.320  22.476   1
   3  -4  -8 338.810  20.032   2
  -3   4   8 348.893  21.515   2
  -3   4   8 358.480  19.022   1
   3   4  -8 389.443  20.509   1
  -3   4   8 353.729  17.869   1
  -2  -4   8 121.097  12.809   2
  -2  -4   8 123.684  14.581   1
   2  -4  -8 118.525  12.945   2
  -2   4   8 130.723  11.637   1
   2   4  -8 112.411  12.136   1
  -2   4   8 109.863  12.385   1
  -2   4   8 92.6013 13.4756   2
   1  -4  -8 889.627  32.731   1
   1  -4  -8 891.066  35.531   2
  -1  -4   8 863.866  34.209   2
  -1  -4   8 853.403  38.181   1
  -1   4   8 837.213  34.169   1
  -1   4   8 926.137  36.202   1
   1   4  -8 861.881  35.962   1
   0  -4  -8 145.113  13.758   2
   0  -4   8 133.367  15.490   1
   0  -4  -8 139.708  12.736   1
   0  -4   8 128.172  12.263   2
   0   4  -8 135.810  13.640   1
   0   4   8 122.705  14.761   1
   0   4   8 128.349  12.860   1
   1  -4   8 423.073  25.105   1
  -1  -4  -8 369.157  20.590   1
   1  -4   8 378.492  19.094   2
  -1  -4  -8 366.355  21.704   2
  -1   4  -8 350.987  21.479   1
   1   4   8 326.864  20.559   1
   1   4   8 325.364  22.626   1
  -2  -4  -8 478.940  25.505   2
   2  -4   8 518.954  22.803   2
  -2  -4  -8 482.862  25.439   1
  -2   4  -8 507.557  26.318   1
   2   4   8 464.001  27.728   1
  -3  -4  -8 63.0022 12.8915   1
  -3  -4  -8 77.0840 12.5435   2
   3  -4   8 71.5633 14.2047   1
  -3   4  -8 90.0950 13.4574   1
  -3   4  -8 84.0091 11.5231   2
   3   4   8 75.7834 15.5634   1
   4  -4   8 -1.1186 10.9215   1
  -4  -4  -8  2.3034 10.5579   1
  -4   4  -8 13.2474  8.8574   2
   4   4   8  9.4764 12.9893   1
  -4   4  -8 21.4252  9.9293   1
  -5  -4  -8 403.756  26.907   1
   5  -4   8 396.910  25.968   1
  -5   4  -8 383.416  22.726   2
   5   4   8 341.666  28.992   1
  -5   4  -8 359.365  24.447   1
  -6  -4  -8 466.881  30.091   1
   6  -4   8 414.886  28.337   1
  -6   4  -8 455.241  25.853   2
  -6   4  -8 448.119  28.506   1
   6   4   8 435.927  31.117   1
  -7  -4  -8 48.1647 16.3518   1
   7   4   8 27.8226 17.4414   1
  -7   4  -8 27.5461 13.5704   1
  -8  -4  -8 64.4340 18.0101   1
  -8   4  -8 62.8957 15.6399   1
   8   4   8 27.5218 18.1343   1
 -10  -5   8 -7.1375 10.5703   1
 -10   5   8 -3.1075  8.6457   1
  -9  -5   8  8.1105 11.5314   1
  -9   5   8 1.50581 7.68028   1
  -8  -5   8 87.4707 15.3759   1
  -8   5   8 115.646  12.116   1
  -8   5   8 95.6078 18.8347   2
  -7  -5   8 629.674  34.811   1
  -7   5   8 696.857  28.772   1
  -7   5   8 700.271  36.525   2
  -6  -5   8 186.986  19.683   1
  -6   5   8 186.644  20.495   2
  -6   5   8 179.502  14.437   1
  -5  -5   8 -0.3657  9.5071   1
   5   5  -8 -5.5950  9.0342   1
  -5   5   8 -15.892  10.985   2
  -5   5   8 2.67321 7.55660   1
  -4  -5   8 143.866  17.357   1
  -4   5   8 164.815  14.927   1
   4   5  -8 119.144  14.449   1
  -4   5   8 149.996  17.486   2
  -3  -5   8 418.212  26.614   1
  -3  -5   8 442.869  25.957   2
  -3   5   8 413.048  26.099   2
  -3   5   8 438.342  23.600   1
  -3   5   8 453.929  22.728   1
   3   5  -8 455.756  24.880   1
   2  -5  -8 359.158  17.026   1
  -2  -5   8 305.225  23.308   1
  -2  -5   8 393.661  23.352   2
  -2   5   8 330.829  19.808   1
  -2   5   8 339.356  21.329   1
   2   5  -8 331.472  21.782   1
  -2   5   8 354.777  23.647   2
  -1  -5   8 204.900  19.767   1
  -1  -5   8 189.822  16.348   2
   1   5  -8 174.655  16.598   1
  -1   5   8 181.864  15.894   1
  -1   5   8 176.454  17.374   1
   0  -5   8 60.2568 14.0602   1
   0  -5   8 72.5619 11.8270   2
   0  -5  -8 65.5740 11.1900   1
   0   5  -8 53.4005 11.9557   1
   0   5   8 50.7821 13.1574   1
   0   5   8 56.7570 10.5125   1
  -1  -5  -8 244.021  19.474   1
   1  -5   8 293.840  24.157   1
   1  -5   8 279.466  19.034   2
   1   5   8 280.957  23.329   1
  -1   5  -8 290.670  20.643   1
  -2  -5  -8 541.512  28.429   1
   2  -5   8 513.010  25.781   2
   2  -5   8 548.164  31.228   1
  -2   5  -8 526.640  28.473   1
   2   5   8 540.222  31.475   1
   3  -5   8 474.503  28.820   1
  -3  -5  -8 449.366  27.790   1
   3  -5   8 484.987  24.374   2
  -3   5  -8 442.530  26.726   1
  -3   5  -8 457.661  25.908   2
   3   5   8 473.352  30.489   1
   4  -5   8 412.113  27.525   1
  -4  -5  -8 403.871  27.163   1
  -4   5  -8 435.082  25.661   2
   4   5   8 388.963  29.795   1
  -4   5  -8 444.509  26.669   1
  -5  -5  -8 105.899  17.280   1
   5  -5   8 95.0713 17.6026   1
   5   5   8 89.7572 19.7378   1
  -5   5  -8 118.478  15.433   2
  -5   5  -8 120.489  17.000   1
  -6  -5  -8 28.2772 14.2656   1
  -6   5  -8  9.0476 11.2647   1
  -6   5  -8 40.7467 12.6624   2
   6   5   8 31.7193 16.7954   1
  -7  -5  -8 84.4696 19.2378   1
   7   5   8 78.6761 21.1765   1
  -7   5  -8 116.121  18.775   1
  -8  -5  -8 89.1132 21.7841   1
   8   5   8 126.972  24.798   1
  -9  -6   8 35.8984 15.0328   1
  -9   6   8 53.8571 12.1039   1
  -8  -6   8 18.1569 13.0267   1
  -8   6   8 12.6377  9.5473   1
  -7  -6   8 34.5066 13.5077   1
  -7   6   8 24.8169 10.1278   1
  -7   6   8 48.8870 16.3355   2
  -6  -6   8 47.7438 14.3442   1
  -6   6   8 43.0870 16.0823   2
  -6   6   8 58.0746 12.0316   1
  -5  -6   8 110.131  17.260   1
  -5   6   8 122.440  14.869   1
  -5   6   8 140.066  19.443   2
  -4  -6   8 91.8353 16.1205   1
   4   6  -8 57.7914 13.8390   1
  -4   6   8 100.870  14.083   1
  -4   6   8 73.5323 16.1190   2
  -3  -6   8 111.500  17.222   1
  -3   6   8 73.1341 16.1055   2
   3   6  -8 97.8172 15.1904   1
  -3   6   8 87.6345 14.0051   1
  -2  -6   8 33.2100 12.9825   1
  -2   6   8 37.9518 12.2664   1
   2   6  -8 29.5045 10.9611   1
  -1  -6   8 30.6926 13.3512   1
   1   6  -8 32.1263 10.8309   1
  -1   6   8 28.7512 12.2287   1
   0  -6   8 26.7318 13.4079   1
   0   6   8 37.9503 13.4602   1
   0   6  -8 44.1906 11.6071   1
   1  -6   8 152.292  19.612   1
  -1   6  -8 128.393  16.456   1
   1   6   8 113.977  17.887   1
   2  -6   8 184.087  20.473   1
   2   6   8 94.8376 18.1442   1
  -2   6  -8 102.883  16.012   1
   3  -6   8  1.6011 13.2271   1
   3   6   8 11.8621 13.7745   1
  -3   6  -8 -6.9658 10.1665   1
   4  -6   8 121.642  19.458   1
   4   6   8 134.146  21.475   1
  -4   6  -8 102.309  17.800   2
  -4   6  -8 151.662  18.733   1
   5   6   8 124.831  21.877   1
  -5   6  -8 117.208  17.985   1
  -5   6  -8 126.764  18.318   2
  -6   6  -8 35.4015 13.7229   1
   6   6   8 35.0654 18.2701   1
  -8  -7   8 -4.5090 12.5506   1
  -8   7   8 33.2013 12.6569   1
  -7  -7   8 35.6373 15.5190   1
  -7   7   8 28.9963 11.7368   1
  -6  -7   8  9.0397 13.0791   1
  -6   7   8 35.9776 12.2177   1
  -5  -7   8 12.1503 13.5704   1
  -5   7   8  5.1970 10.6766   1
  -4  -7   8  3.9406 12.4229   1
  -4   7   8  4.2250 10.8557   1
  -4   7   8 -16.584  14.320   2
  -3  -7   8 103.321  18.017   1
   3   7  -8 64.5406 14.8974   1
  -3   7   8 72.7121 14.3455   1
  -3   7   8 51.2676 17.9961   2
  -2  -7   8 210.415  23.812   1
   2   7  -8 157.697  19.701   1
  -2   7   8 187.997  20.401   1
  -1  -7   8  4.1960 13.2978   1
  -1   7   8  8.2416 12.6915   1
   1   7  -8  4.0906 11.8959   1
   0  -7   8 72.7259 17.2192   1
   0   7  -8 41.8124 13.5685   1
   0   7   8 40.5736 15.0684   1
   1  -7   8  6.8683 13.3131   1
  -1   7  -8 -2.2140 10.9340   1
   1   7   8  1.8683 13.8511   1
   2  -7   8 32.4922 15.2583   1
   2   7   8 23.7393 15.7457   1
  -2   7  -8 27.7826 13.4680   1
   3   7   8 57.2325 19.9202   1
  -3   7  -8 64.7570 15.3325   1
   4   7   8 40.4964 18.5621   1
  -4   7  -8 53.8873 15.6291   1
  -5   7  -8 -12.495  12.000   1
   5   7   8 -8.8253 16.7159   1
  -5  -8   8 54.3984 18.3666   1
  -5   8   8 53.3547 14.9644   1
  -4  -8   8 65.0896 18.3113   1
  -4   8   8 68.8097 16.0852   1
  -3  -8   8 10.6165 15.0165   1
  -3   8   8 20.6706 14.8131   1
  -2  -8   8 12.7412 15.6522   1
   2   8  -8  0.8645 12.9621   1
  -2   8   8 19.5580 13.9833   1
  -1  -8   8 12.8305 13.7365   1
   1   8  -8 -8.9215 12.6384   1
  -1   8   8 14.7071 14.2171   1
   0  -8   8 81.7427 18.9518   1
   0   8   8 78.3687 18.5273   1
   0   8  -8 73.1025 17.1630   1
  -1   8  -8 30.1759 14.3984   1
   1   8   8 83.4268 20.1749   1
   2   8   8 16.2389 16.2146   1
  -2   8  -8 -15.937  13.083   1
 -13   0   9 -12.387   8.296   1
 -12   0   9 10.6479  8.9033   1
 -11   0   9 1.19036 7.19448   1
 -10   0   9 6.94819 6.52898   1
  -9   0   9 0.81006 5.98439   1
  -8   0   9 -1.9407  4.9316   1
  -8   0   9 -2.8179  4.7871   1
  -7   0   9 3.35852 4.60578   1
  -7   0   9 0.62352 3.83339   1
  -6   0   9 -3.5664  3.7831   1
  -6   0   9 -2.2682  3.1184   1
  -5   0   9 6.39538 4.17970   1
  -5   0   9 3.19921 3.20318   1
  -4   0   9 2.89464 3.50378   1
  -4   0   9 8.99484 4.61042   1
  -3   0   9 1.05384 3.83551   1
  -3   0   9 4.29641 4.96939   1
   2   0  -9 -0.4890  3.9941   1
   2   0  -9 5.55011 3.15922   1
  -2   0   9 -0.1118  3.5320   2
  -2   0   9 1.75520 4.50766   1
  -2   0   9 3.96935 5.56495   1
  -1   0   9 8.03296 5.56491   1
   1   0  -9 -2.5847  2.4109   1
  -1   0   9 -1.8523  5.6703   1
   0   0   9 3.48261 6.61118   1
   0   0  -9 9.93705 5.11901   1
   0   0   9 -1.5388  5.5240   1
   1   0   9 5.24746 6.98519   1
  -1   0  -9 5.63530 5.54242   1
   1   0   9 -7.1570  6.0009   1
   2   0   9 -6.6920  7.9315   1
  -2   0  -9 -7.7697  5.8756   1
   3   0   9 -1.7406  9.0804   1
  -3   0  -9 -10.023   6.541   1
   4   0   9 -3.5030  9.6307   1
  -4   0  -9 10.2218  8.9553   1
   5   0   9  9.7854 11.2572   1
  -5   0  -9 -9.8336  8.9423   1
  -6   0  -9  4.8148 10.2186   1
   6   0   9  4.3525 11.5448   1
  -7   0  -9 10.4370 11.2957   1
   7   0   9 10.9020 12.4243   1
  -8   0  -9  4.2304 12.8877   1
   8   0   9 -17.704  11.980   1
  -9   0  -9 15.3724 13.2658   1
 -12  -1   9 -7.6641  8.4386   1
 -12   1   9 -2.4988  7.6260   1
 -11  -1   9 73.4181 11.8260   1
 -11   1   9 70.2487  9.8442   1
 -10  -1   9 13.6915  7.7747   1
 -10   1   9 0.86609 6.10220   1
  -9  -1   9 85.9390 10.6058   1
  -9   1   9 70.0735  7.5535   1
  -9   1   9 92.7118  7.9196   1
  -8  -1   9 31.1576  7.7687   1
  -8  -1   9 22.3625  6.8015   1
  -7  -1   9 61.8582  8.4600   1
  -7  -1   9 58.9947  7.7860   1
  -6  -1   9 14.8588  6.5705   1
  -6  -1   9 22.2043  5.3419   1
  -5  -1   9 110.307   8.787   1
  -5  -1   9 155.997  11.493   1
  -5   1   9 100.828  11.406   2
  -4  -1   9 2.87654 5.44990   1
  -4  -1   9 3.32230 4.12849   1
  -4   1   9 2.09627 5.59971   2
  -3  -1   9 42.6791  6.4730   1
  -3  -1   9 53.3729  8.1000   1
   3   1  -9 65.4478  5.5502   1
   3   1  -9 78.9601  6.7416   1
  -3   1   9 54.1268  7.3581   2
  -3   1   9 62.3303  5.6750   1
  -2  -1   9 111.771  10.834   1
  -2  -1   9 100.520   9.584   1
  -2   1   9 123.523   8.764   1
  -2   1   9 115.381   8.806   2
  -2   1   9 119.117   9.660   1
   1  -1  -9 251.087  12.084   1
  -1  -1   9 238.576  15.623   1
  -1  -1   9 256.801  15.287   1
  -1   1   9 249.192  13.903   1
   1   1  -9 269.277  13.896   1
  -1   1   9 250.773  14.976   1
  -1   1   9 259.966  12.238   2
   0  -1  -9 86.8585  6.0918   2
   0  -1   9 73.1787  9.7112   1
   0  -1   9 68.8476 10.3007   1
   0  -1  -9 76.1096  8.4417   1
   0   1  -9 100.122  10.191   1
   0   1   9 71.0297 10.0616   1
   0   1   9 75.6708  8.9592   1
  -1  -1  -9 -0.7964  5.6885   1
   1  -1   9 -3.6401  7.0609   1
   1  -1   9 -4.8195  6.3638   1
  -1  -1  -9 5.20758 3.75736   2
   1   1   9 8.85015 6.24559   1
   1   1   9 1.53331 7.10729   1
  -1   1  -9 5.17604 5.88527   1
  -2  -1  -9 215.371  15.026   1
   2  -1   9 181.268  16.448   1
  -2  -1  -9 177.933  11.502   2
   2   1   9 215.515  16.211   1
  -2   1  -9 195.270  15.841   1
   2   1   9 232.198  17.370   1
  -3  -1  -9 27.0217  9.3259   1
   3  -1   9 19.9967  9.5292   1
  -3   1  -9 28.7349  9.0982   1
   3   1   9 39.8548 11.3744   1
  -3   1  -9 34.5893  5.1684   2
  -4  -1  -9 9.38622 9.00449   1
   4  -1   9 0.34684 9.66742   1
  -4   1  -9 7.11106 5.29723   2
  -4   1  -9 1.95265 8.66183   1
   4   1   9  6.7185 10.6723   1
  -5  -1  -9 170.417  18.284   1
   5  -1   9 207.288  19.633   1
  -5   1  -9 202.749  13.404   2
   5   1   9 171.528  19.360   1
  -5   1  -9 187.883  18.656   1
  -6  -1  -9 56.9868 13.2533   1
   6  -1   9 98.9410 16.4912   1
  -6   1  -9 85.0152 10.8148   2
  -6   1  -9 84.6435 14.3301   1
   6   1   9 82.2030 16.4148   1
  -7  -1  -9 10.0208 11.5063   1
   7  -1   9  6.0980 12.6184   1
  -7   1  -9 10.9571  8.6972   2
  -7   1  -9  7.9911 10.7758   1
   7   1   9  0.3698 13.1052   1
   8  -1   9 19.5822 13.9142   1
  -8  -1  -9 13.1711 12.6709   1
   8   1   9  2.8373 13.9804   1
  -8   1  -9 32.4621 13.5326   1
  -9  -1  -9 -11.227  13.049   1
  -9   1  -9 -8.3055 12.9910   1
 -12  -2   9 14.0259 10.5405   1
 -12   2   9 29.7219  8.7376   1
 -11  -2   9 33.6810 11.1936   1
 -11   2   9 32.2603  7.5832   1
 -10  -2   9 37.4000 10.4796   1
 -10   2   9 9.23125 6.30263   1
 -10   2   9 18.3898 12.9712   2
  -9  -2   9 34.9232  9.2057   1
  -9   2   9 26.5020 12.1046   2
  -9   2   9 32.6918  6.0332   1
  -8  -2   9 1.93204 7.69253   1
  -8   2   9 -13.656   9.557   2
  -7  -2   9 7.67182 6.58701   1
  -7  -2   9 17.5121  7.6359   1
  -7   2   9 15.5799  9.9387   2
  -6  -2   9 451.754  22.191   1
  -6  -2   9 436.899  21.123   1
  -6   2   9 462.500  24.057   2
  -5  -2   9 26.8602  7.8218   1
  -5  -2   9 23.8097  6.3958   1
   5   2  -9 12.9639  4.1456   1
  -5   2   9 29.3928  9.0656   2
  -4  -2   9 6.24227 5.11850   1
  -4  -2   9 -0.0165  6.2733   1
  -4   2   9 -6.3265  6.4296   2
   4   2  -9 1.64120 3.89285   1
  -3  -2   9 1.25403 5.26490   1
  -3  -2   9 10.6198  6.9464   1
  -3   2   9 -0.0964  4.9653   1
  -3   2   9 12.8068  6.7606   2
  -3   2   9 3.06251 3.70110   1
   3   2  -9 -3.8531  4.0265   1
   2  -2  -9 29.8726  6.2202   2
  -2  -2   9 16.4461  7.8930   1
  -2  -2   9 38.7770  7.3664   1
   2   2  -9 42.0229  6.7954   1
  -2   2   9 28.1710  6.7037   1
  -2   2   9 31.1707  5.5481   1
  -2   2   9 17.0362  7.1541   2
  -1  -2   9 120.677  12.769   1
  -1  -2   9 106.822  10.892   1
  -1  -2   9 91.4121  7.5448   2
   1  -2  -9 115.732   8.583   1
   1  -2  -9 112.857   9.314   2
  -1   2   9 108.792   9.950   2
  -1   2   9 118.300   9.700   1
  -1   2   9 108.695  10.988   1
   1   2  -9 114.093  11.089   1
   0  -2   9 5.86502 3.39978   2
   0  -2  -9 -3.1012  5.1574   1
   0  -2   9 2.54567 7.30551   1
   0  -2  -9 0.56463 5.16612   2
   0  -2   9 1.66628 6.29696   1
   0   2  -9 0.08530 6.09412   1
   0   2   9 -3.9934  4.7761   1
   0   2   9 -2.6689  6.7967   1
  -1  -2  -9 5.82536 6.21311   1
  -1  -2  -9 13.4879  6.0681   2
   1  -2   9 -1.8317  8.0399   1
  -1   2  -9 12.7398  7.4531   1
   1   2   9 10.5764  6.4313   1
   1   2   9 3.93382 7.99493   1
  -2  -2  -9 155.748  11.678   2
   2  -2   9 124.817  14.767   1
  -2  -2  -9 130.356  12.910   1
  -2   2  -9 129.175   8.511   2
  -2   2  -9 144.105  14.480   1
   2   2   9 129.934  14.942   1
   2   2   9 110.699  12.252   1
   3  -2   9 -1.7075  9.7048   1
  -3  -2  -9 -3.6939  7.5236   1
  -3   2  -9 6.07813 5.24893   2
  -3   2  -9 13.0697  9.1030   1
   3   2   9  6.9089 10.1419   1
   4  -2   9 172.561  17.997   1
  -4  -2  -9 176.400  17.857   1
  -4   2  -9 174.336  12.651   2
   4   2   9 169.316  19.006   1
  -4   2  -9 177.465  17.609   1
  -5  -2  -9 -1.3612  9.5445   1
   5  -2   9  5.5346 10.8414   1
   5   2   9 13.6411 12.4624   1
  -5   2  -9 -4.4896  6.4339   2
  -5   2  -9 15.4602 10.5381   1
   6  -2   9 -9.1204 11.4683   1
  -6  -2  -9  4.7060 11.2671   1
   6   2   9  2.1579 12.5563   1
  -6   2  -9 9.44639 7.99125   2
  -6   2  -9 10.9345 10.6267   1
   7  -2   9  2.0097 11.4684   1
  -7  -2  -9  2.9696 11.8987   1
   7   2   9  4.4911 14.0279   1
  -7   2  -9 -0.9376 10.6744   1
  -8  -2  -9 53.2489 16.3549   1
   8   2   9 48.6609 17.4572   1
  -8   2  -9 51.2293 14.3544   1
  -9  -2  -9 47.7686 17.4707   1
  -9   2  -9 33.4096 14.5805   1
 -12  -3   9 51.3603 13.6571   1
 -12   3   9 21.1303  8.7057   1
 -11  -3   9  7.5299 10.0059   1
 -11   3   9 -4.4256  7.5288   1
 -10  -3   9 15.7307 10.5858   1
 -10   3   9 11.9288 13.3942   2
 -10   3   9 19.9125  6.8209   1
  -9  -3   9 75.9146 12.8465   1
  -9   3   9 40.8005 13.6363   2
  -9   3   9 57.0859  6.9764   1
  -8  -3   9 24.1033  9.6544   1
  -8   3   9 28.8414 12.5641   2
  -7  -3   9 109.249  13.534   1
  -7   3   9 117.715  15.930   2
  -6  -3   9 143.520  13.689   1
  -6  -3   9 169.505  15.903   1
  -6   3   9 157.250  16.402   2
   6   3  -9 159.719  11.895   1
  -5  -3   9 93.5760 12.1523   1
  -5  -3   9 71.6758 10.4897   1
  -5   3   9 108.934   7.729   1
  -5   3   9 66.3999 11.8695   2
  -4  -3   9 52.1289 10.1419   1
  -4  -3   9 54.9497  9.4213   1
  -4   3   9 62.1101  7.3450   1
  -4   3   9 60.1904  6.7072   1
  -4   3   9 32.9978  9.9666   2
   4   3  -9 35.8148  7.0833   1
  -3  -3   9 159.858  13.946   1
   3  -3  -9 173.389  14.197   2
  -3  -3   9 174.198  15.894   1
  -3   3   9 175.969  15.365   2
   3   3  -9 158.444  12.889   1
  -3   3   9 186.362  11.072   1
  -3   3   9 191.427  12.809   1
   2  -3  -9 7.80610 6.66512   2
  -2  -3   9 2.89709 6.39004   1
  -2  -3   9 0.01860 7.70301   1
  -2   3   9 3.76981 4.85225   1
  -2   3   9 2.35255 7.84011   2
  -2   3   9 0.19486 6.64496   1
   2   3  -9 -3.0341  5.6858   1
  -1  -3   9 18.5223  9.3411   1
  -1  -3   9 16.3612  6.4283   2
  -1  -3   9 20.9684  7.6080   1
   1  -3  -9 10.9216  5.6006   1
   1  -3  -9 15.8856  6.6372   2
  -1   3   9 2.02430 7.32767   1
   1   3  -9 19.8916  7.1938   1
  -1   3   9 8.59214 5.63848   1
   0  -3  -9 125.175  11.441   1
   0  -3   9 150.364  10.431   2
   0  -3   9 146.507  15.166   1
   0  -3  -9 136.875  12.270   2
   0   3   9 111.564  13.422   1
   0   3   9 136.676  11.937   1
   0   3  -9 144.877  13.210   1
  -1  -3  -9 6.91104 7.21788   2
  -1  -3  -9 13.7995  7.5006   1
   1  -3   9 21.5220  5.6338   2
  -1   3  -9 20.2609  8.0888   1
   1   3   9 1.51308 6.19686   1
   1   3   9 6.14875 9.54199   1
  -2  -3  -9 302.111  18.813   1
  -2  -3  -9 284.560  18.293   2
   2  -3   9 277.789  21.202   1
   2   3   9 286.728  21.319   1
  -2   3  -9 262.060  19.069   1
  -3  -3  -9 544.019  26.304   2
   3  -3   9 511.127  28.727   1
  -3  -3  -9 572.217  28.197   1
  -3   3  -9 498.724  27.827   1
   3   3   9 540.670  30.051   1
  -3   3  -9 573.063  23.662   2
   4  -3   9 42.0080 13.1824   1
  -4  -3  -9 64.4085 13.1126   1
  -4   3  -9 53.6169 13.1685   1
   4   3   9 33.8047 14.3393   1
  -4   3  -9 45.3526  9.0780   2
   5  -3   9 -8.0524 10.6278   1
  -5  -3  -9 -16.871   9.628   1
  -5   3  -9 -1.4094  7.5104   2
   5   3   9 -13.933  11.542   1
  -5   3  -9 -11.653   9.874   1
  -6  -3  -9 188.785  20.739   1
   6  -3   9 155.999  19.705   1
   6   3   9 177.156  22.544   1
  -6   3  -9 181.515  15.816   2
  -6   3  -9 191.239  20.433   1
   7  -3   9 102.989  18.217   1
  -7  -3  -9 114.680  18.868   1
   7   3   9 134.401  21.032   1
  -7   3  -9 127.723  17.445   1
  -8  -3  -9 14.7918 14.8858   1
   8   3   9 -14.692  16.021   1
  -8   3  -9 -4.6668 11.6707   1
 -11  -4   9 14.7290 12.1147   1
 -11   4   9 -8.6012  7.5311   1
 -10  -4   9  4.3294 10.1922   1
 -10   4   9 -0.3708  7.0281   1
  -9  -4   9 62.7286 13.3680   1
  -9   4   9 87.3062 17.6455   2
  -9   4   9 73.4608  8.7569   1
  -8  -4   9 308.308  22.169   1
  -8   4   9 278.133  14.901   1
  -8   4   9 281.051  24.900   2
  -7  -4   9 199.136  18.807   1
  -7   4   9 187.925  12.484   1
  -7   4   9 201.823  20.406   2
  -6  -4   9 5.04600 8.88191   1
  -6   4   9 0.79163 6.51715   1
  -6   4   9 2.80302 5.98261   1
  -6   4   9  1.2809 10.6219   2
  -5  -4   9 5.29743 9.01274   1
  -5  -4   9 1.87669 7.80575   1
  -5   4   9 -1.2864 10.2891   2
  -5   4   9 11.1902  6.2430   1
  -5   4   9 4.70791 6.58514   1
   5   4  -9 -0.0726  6.8408   1
  -4  -4   9 4.04983 8.70515   1
   4  -4  -9 14.7187  8.2925   2
  -4   4   9 22.9613  7.6898   1
  -4   4   9 16.1515  6.5595   1
  -4   4   9 19.2469 10.7407   2
   4   4  -9 9.98945 7.14561   1
  -3  -4   9 129.651  15.690   1
   3  -4  -9 155.462  14.710   2
  -3   4   9 143.958  13.325   1
  -3   4   9 163.510  12.627   1
   3   4  -9 147.706  13.587   1
  -3   4   9 152.373  15.658   2
  -2  -4   9 347.029  20.898   2
  -2  -4   9 385.120  23.433   1
   2  -4  -9 376.388  21.056   2
   2   4  -9 354.769  20.793   1
  -2   4   9 354.760  18.729   1
  -2   4   9 339.594  21.630   2
  -2   4   9 372.879  20.738   1
   1  -4  -9 4.86400 7.79271   2
  -1  -4   9 19.5840 10.5309   1
  -1  -4   9 13.4783  7.8542   2
   1  -4  -9 12.1337  6.7894   1
  -1   4   9 17.9241  6.9509   1
  -1   4   9 33.4687  9.9921   1
   1   4  -9 20.0169  8.3131   1
   0  -4   9 173.101  13.741   2
   0  -4  -9 213.299  16.511   2
   0  -4  -9 176.174  14.310   1
   0  -4   9 176.581  18.018   1
   0   4   9 191.502  15.342   1
   0   4  -9 160.498  16.166   1
   0   4   9 184.088  17.347   1
  -1  -4  -9 100.024  12.840   2
  -1  -4  -9 86.2618 11.7753   1
   1  -4   9 78.2453 14.5699   1
   1  -4   9 92.9480 10.0747   2
   1   4   9 80.4743 13.7217   1
   1   4   9 72.2374 11.0054   1
  -1   4  -9 86.1055 12.6964   1
  -2  -4  -9 62.5160 12.1771   1
   2  -4   9 72.9262  9.4261   2
   2  -4   9 59.3224 13.9581   1
  -2  -4  -9 92.2024 12.1183   2
  -2   4  -9 91.8116 13.0234   1
   2   4   9 69.1185 14.3498   1
   3  -4   9 82.5899 15.7996   1
  -3  -4  -9 130.053  15.938   1
  -3  -4  -9 126.341  14.611   2
   3   4   9 118.580  17.678   1
  -3   4  -9 141.160  13.615   2
  -3   4  -9 137.841  16.300   1
   4  -4   9 51.2577 14.3746   1
  -4  -4  -9 41.3727 12.5845   1
   4   4   9 24.8596 14.1382   1
  -4   4  -9 17.9641 10.7940   1
  -4   4  -9 29.5033  9.8321   2
  -5  -4  -9 75.6892 15.8254   1
   5  -4   9 60.7620 15.3483   1
   5   4   9 65.7243 17.2341   1
  -5   4  -9 48.9182 13.5276   1
  -5   4  -9 71.3721 11.8408   2
  -6  -4  -9 18.7355 14.4567   1
   6  -4   9 22.4706 13.9041   1
   6   4   9 11.8839 15.8418   1
  -6   4  -9 -1.7549 11.8915   1
  -7  -4  -9 104.490  19.388   1
  -7   4  -9 115.447  19.416   1
   7   4   9 82.6662 20.2718   1
  -8  -4  -9 11.1573 15.5202   1
  -8   4  -9 21.4888 14.7726   1
   8   4   9 16.1941 18.8045   1
 -10  -5   9 83.7426 17.0456   1
 -10   5   9 84.6264 11.5983   1
  -9  -5   9 29.8008 12.4674   1
  -9   5   9 27.3066  9.0955   1
  -8  -5   9 24.2877 12.0777   1
  -8   5   9 19.8287 14.7381   2
  -8   5   9 21.8398  8.3419   1
  -7  -5   9 -5.5194  9.5907   1
  -7   5   9 35.2955 13.9232   2
  -7   5   9 1.85222 7.73831   1
  -6  -5   9  9.0385 10.0794   1
  -6   5   9 12.1575  8.3004   1
  -6   5   9 37.4357 13.6716   2
  -5  -5   9 34.7273 11.7101   1
   5   5  -9 13.8783  9.3399   1
  -5   5   9 21.7076 12.6217   2
  -5   5   9 12.9566  8.1955   1
  -4  -5   9 132.368  16.585   1
  -4   5   9 151.813  14.532   1
  -4   5   9 118.412  16.625   2
   4   5  -9 98.5043 13.4937   1
  -3  -5   9 36.3282 11.7697   1
  -3  -5   9 14.2499 11.2224   2
   3   5  -9 30.6844  9.9074   1
  -3   5   9 52.7224 13.8561   2
  -3   5   9 39.9418 10.6502   1
  -2  -5   9 128.673  16.814   1
  -2  -5   9 95.8576 13.4649   2
   2   5  -9 77.3349 12.2607   1
  -2   5   9 105.360  15.443   2
  -2   5   9 117.933  14.582   1
  -1  -5   9 40.2847 10.9051   2
  -1  -5   9 72.3832 13.9405   1
  -1   5   9 56.3170 13.1357   1
   1   5  -9 68.4091 12.4604   1
   0  -5   9 10.0251  8.4314   2
   0  -5   9 -2.3935 11.2949   1
   0   5   9 18.0270 11.7007   1
   0   5  -9 12.0301  9.0473   1
   1  -5   9 611.119  33.242   1
   1  -5   9 568.907  26.914   2
   1   5   9 531.368  31.538   1
  -1   5  -9 575.590  29.938   1
   2  -5   9 811.462  33.538   2
   2   5   9 861.626  41.205   1
  -2   5  -9 780.660  37.473   1
  -3  -5  -9 32.8172 12.4171   1
   3  -5   9 26.6238 13.3495   1
   3   5   9  4.8023 13.5075   1
  -3   5  -9 26.3651 11.5996   1
  -4  -5  -9 26.8483 12.6739   1
   4  -5   9 39.8013 14.6898   1
   4   5   9  8.8630 15.3930   1
  -4   5  -9 18.4256 11.6097   2
  -4   5  -9 35.6524 12.6821   1
   5  -5   9 111.246  18.779   1
  -5   5  -9 135.429  18.569   1
   5   5   9 111.758  20.813   1
  -6   5  -9 92.8226 17.9236   1
   6   5   9 99.2258 20.9691   1
   7   5   9 65.3393 21.3077   1
  -7   5  -9 81.4054 17.8635   1
  -9  -6   9 14.6194 12.2147   1
  -9   6   9 1.47525 9.65413   1
  -8  -6   9 193.731  23.093   1
  -8   6   9 210.135  17.219   1
  -7  -6   9 114.026  17.936   1
  -7   6   9 110.366  13.790   1
  -6  -6   9 32.0949 13.2549   1
  -6   6   9 49.1080 16.6448   2
  -6   6   9 28.0636 10.2198   1
  -5  -6   9 12.4354 11.3487   1
  -5   6   9  7.8285 13.3354   2
  -5   6   9 15.7591  9.9500   1
  -4  -6   9 -10.683  10.627   1
   4   6  -9 -13.881   9.055   1
  -4   6   9 7.37369 9.83534   1
  -4   6   9 15.2063 13.4788   2
  -3  -6   9  1.7939 11.4612   1
  -3   6   9 10.4791 13.6844   2
  -3   6   9  6.6151 10.5030   1
   3   6  -9 13.4736 10.3803   1
  -2  -6   9 135.864  18.726   1
   2   6  -9 119.211  15.339   1
  -2   6   9 120.086  16.599   1
  -1  -6   9 595.698  34.272   1
  -1   6   9 626.490  32.396   1
   1   6  -9 603.898  31.612   1
   0  -6   9 17.9456 12.6431   1
   0   6   9 -0.6564 11.6327   1
   0   6  -9 -7.4101  8.9066   1
   1  -6   9 48.6316 15.3874   1
  -1   6  -9 41.3451 12.7687   1
   1   6   9 53.0518 15.4352   1
  -2   6  -9 125.529  17.207   1
   2   6   9 101.773  19.132   1
   3  -6   9 81.2524 17.5155   1
   3   6   9 57.1854 16.9928   1
  -3   6  -9 41.4777 13.4557   1
   4  -6   9 90.5477 18.1014   1
   4   6   9 71.0660 19.4123   1
  -4   6  -9 104.324  17.303   1
  -5   6  -9 171.232  20.607   1
   5   6   9 171.166  24.561   1
  -6   6  -9  7.8175 14.5413   1
   6   6   9  4.5361 17.5681   1
  -7  -7   9  1.1064 13.8802   1
  -7   7   9 12.2635 10.6188   1
  -6  -7   9 95.3501 18.4827   1
  -6   7   9 67.6749 14.0155   1
  -5  -7   9 80.6189 17.7711   1
  -5   7   9 88.7623 15.0040   1
  -4  -7   9 249.165  25.164   1
  -4   7   9 273.209  22.749   1
  -3  -7   9 52.2005 15.6937   1
   3   7  -9 49.4971 14.2824   1
  -3   7   9 74.2833 15.2388   1
  -2  -7   9 -4.8938 12.8169   1
   2   7  -9  5.2999 11.7647   1
  -2   7   9 15.3848 12.5674   1
  -1  -7   9 -10.670  12.717   1
   1   7  -9  2.3330 11.3577   1
  -1   7   9 -7.4091 12.1239   1
   0  -7   9 31.8306 15.7884   1
   0   7   9 29.2222 15.2920   1
   0   7  -9 26.7910 13.3601   1
   1  -7   9 221.084  24.697   1
   1   7   9 228.184  24.675   1
  -1   7  -9 204.952  22.249   1
   2  -7   9 95.9182 19.4122   1
   2   7   9 108.755  20.458   1
  -2   7  -9 108.807  17.501   1
   3   7   9 -2.2137 16.5707   1
  -3   7  -9 14.3018 13.3147   1
  -4   7  -9  5.8332 13.5511   1
   4   7   9  1.1059 17.1711   1
  -4  -8   9 21.3077 15.6909   1
  -4   8   9 21.7683 14.0316   1
  -3  -8   9 -5.2385 14.3440   1
  -3   8   9  8.1595 13.7659   1
  -2  -8   9 143.004  22.450   1
  -2   8   9 128.181  20.249   1
  -1  -8   9 205.209  25.427   1
   1   8  -9 171.276  22.291   1
  -1   8   9 176.326  23.303   1
   0  -8   9 34.1760 17.9264   1
   0   8   9 31.4358 16.0978   1
   0   8  -9 15.1779 14.1562   1
  -1   8  -9 32.0585 15.4305   1
   1   8   9 24.4682 17.3664   1
 -12   0  10 37.6590  9.7469   1
 -11   0  10 467.917  23.182   1
 -10   0  10 943.272  35.737   1
  -9   0  10 422.084  19.264   1
  -8   0  10 93.1605  8.7769   1
  -8   0  10 116.066   9.302   1
  -7   0  10 86.4327  7.3253   1
  -7   0  10 105.663   8.449   1
  -6   0  10 13.0553  4.1243   1
  -6   0  10 19.4372  5.2507   1
  -5   0  10 602.519  22.523   1
  -5   0  10 584.157  21.441   1
  -4   0  10 556.557  21.248   1
  -4   0  10 554.929  22.044   1
  -3   0  10 1568.29   51.03   2
  -3   0  10 1609.51   53.08   1
  -3   0  10 1546.38   52.42   1
  -2   0  10 42.7035  5.0172   2
  -2   0  10 28.2465  6.6226   1
   2   0 -10 38.7875  4.9454   1
  -1   0  10 377.473  19.251   1
  -1   0  10 386.657  19.671   1
   0   0 -10 628.955  24.426   1
   0   0  10 534.318  26.182   1
   0   0  10 603.915  26.858   1
   1   0  10 1480.00   53.95   1
   1   0  10 1461.78   54.20   1
  -1   0 -10 1475.67   52.07   1
  -2   0 -10 1115.45   43.16   1
   2   0  10 1147.50   44.84   1
  -3   0 -10 5.24995 8.07635   1
   3   0  10 12.2066 10.3172   1
  -4   0 -10 0.97028 8.51602   1
   4   0  10 13.1061 10.9505   1
   5   0  10 196.610  20.658   1
  -5   0 -10 186.859  18.549   1
   6   0  10 320.835  26.279   1
  -6   0 -10 293.376  23.908   1
   7   0  10 498.935  32.467   1
  -7   0 -10 521.746  31.024   1
   8   0  10 154.267  22.406   1
  -8   0 -10 199.885  22.414   1
  -9   0 -10 144.121  21.825   1
 -12  -1  10 245.270  20.210   1
 -12   1  10 266.184  17.374   1
 -11  -1  10 149.651  15.154   1
 -11   1  10 176.156  13.253   1
 -10  -1  10 42.1990  9.4974   1
 -10   1  10 32.7961  6.7846   1
  -9  -1  10 1.16592 6.95682   1
  -8  -1  10 443.059  20.464   1
  -8  -1  10 421.320  21.190   1
  -7  -1  10 748.160  28.920   1
  -7  -1  10 769.451  29.930   1
  -6  -1  10 1166.55   39.75   1
  -6  -1  10 1048.72   37.98   1
  -6   1  10 1048.78   41.77   2
  -5  -1  10 291.146  14.965   1
  -5  -1  10 324.579  16.807   1
  -5   1  10 325.991  17.987   2
  -4  -1  10 200.120  13.856   1
  -4  -1  10 208.368  12.498   1
  -4   1  10 206.102  10.189   1
  -4   1  10 218.147  13.715   2
  -4   1  10 204.527  10.955   1
  -3  -1  10 759.802  30.511   1
  -3  -1  10 751.536  29.283   1
   3   1 -10 786.229  26.325   1
  -3   1  10 721.478  27.979   2
  -3   1  10 761.296  27.595   1
  -3   1  10 819.613  28.532   1
  -2  -1  10 428.429  20.572   1
  -2  -1  10 460.608  21.656   1
  -2   1  10 431.645  18.994   1
  -2   1  10 461.549  20.253   1
  -2   1  10 442.632  18.151   2
  -1  -1  10 863.617  35.650   1
   1  -1 -10 870.996  31.605   1
  -1  -1  10 905.099  35.519   1
  -1   1  10 994.006  35.329   1
   1   1 -10 925.576  33.636   1
  -1   1  10 897.819  33.960   1
   0  -1  10 699.159  31.197   1
   0  -1  10 698.647  31.495   1
   0  -1 -10 762.183  24.770   2
   0  -1 -10 773.798  28.904   1
   0   1 -10 722.275  29.795   1
   0   1  10 778.490  31.425   1
   0   1  10 779.284  30.742   1
  -1  -1 -10 1.66629 6.25684   1
  -1  -1 -10 2.12009 3.57275   2
   1  -1  10 -3.0153  7.6244   1
   1  -1  10 2.25259 7.30793   1
  -1   1 -10 -2.7207  6.4033   1
   1   1  10 -3.5707  7.5445   1
   1   1  10 4.51511 6.86022   1
   2  -1  10 140.468  15.139   1
  -2  -1 -10 140.388   9.142   2
  -2  -1 -10 139.853  13.712   1
  -2   1 -10 157.468  14.430   1
   2   1  10 119.874  14.720   1
  -3  -1 -10 677.329  31.492   1
   3  -1  10 707.597  33.425   1
  -3   1 -10 661.076  32.017   1
   3   1  10 766.340  34.391   1
   4  -1  10 478.748  27.831   1
  -4  -1 -10 436.251  25.941   1
   4   1  10 469.297  28.327   1
  -4   1 -10 505.940  26.873   1
  -4   1 -10 493.555  19.460   2
  -5  -1 -10 113.981  15.754   1
   5  -1  10 102.888  16.936   1
  -5   1 -10 92.8821 15.1493   1
  -5   1 -10 147.474  11.122   2
   5   1  10 121.218  17.499   1
  -6  -1 -10 82.0501 15.2368   1
   6  -1  10 76.9645 16.0225   1
   6   1  10 75.7358 16.6249   1
  -6   1 -10 111.897  16.299   1
  -7  -1 -10 175.089  20.733   1
   7  -1  10 146.348  20.267   1
   7   1  10 211.433  23.794   1
  -7   1 -10 199.847  21.401   1
   8  -1  10 391.618  29.729   1
  -8  -1 -10 376.281  28.778   1
  -8   1 -10 390.517  28.441   1
  -9  -1 -10 305.135  28.954   1
  -9   1 -10 350.689  29.768   1
 -12  -2  10 -0.0696  9.8215   1
 -12   2  10 1.12768 7.16318   1
 -11  -2  10 74.3907 12.8474   1
 -11   2  10 53.8666  8.2363   1
 -10  -2  10 430.940  24.378   1
 -10   2  10 390.365  27.890   2
  -9  -2  10 493.402  25.694   1
  -9   2  10 457.351  28.338   2
  -8  -2  10 316.021  19.581   1
  -8   2  10 297.414  22.095   2
  -7  -2  10 12.8518  6.6864   1
  -7  -2  10 6.75564 7.67174   1
  -7   2  10 3.02612 9.73584   2
  -6  -2  10 623.635  26.548   1
  -6  -2  10 626.386  27.847   1
  -6   2  10 603.878  28.896   2
  -5  -2  10 186.469  13.733   1
  -5  -2  10 241.759  16.087   1
   5   2 -10 198.031  10.340   1
  -5   2  10 215.183  15.717   2
  -4  -2  10 301.578  16.569   1
  -4  -2  10 288.128  17.891   1
  -4   2  10 240.006  16.446   2
   4   2 -10 277.654  13.865   1
  -4   2  10 292.352  13.546   1
  -4   2  10 292.800  12.382   1
  -3  -2  10 121.423  11.459   1
  -3  -2  10 109.455  12.224   1
  -3   2  10 116.987  11.359   2
  -3   2  10 102.306   8.244   1
  -3   2  10 113.290   9.847   1
  -2  -2  10 54.2878  9.5970   1
  -2  -2  10 40.1607  7.8204   1
  -2   2  10 55.2825  8.9155   1
   2   2 -10 42.4749  7.5569   1
  -2   2  10 46.1085  6.8504   1
  -2   2  10 53.6053  8.4528   2
  -1  -2  10 3.24382 4.36905   2
  -1  -2  10 -0.4225  6.1256   1
   1  -2 -10 5.33168 5.13776   2
   1  -2 -10 2.48457 4.63356   1
  -1  -2  10 2.23006 7.56013   1
  -1   2  10 6.49664 5.61950   1
   1   2 -10 -0.7630  5.9464   1
  -1   2  10 -5.9638  6.8816   1
   0  -2  10 419.933  22.398   1
   0  -2 -10 378.298  18.611   1
   0  -2 -10 420.752  17.745   2
   0   2 -10 414.992  21.322   1
   0   2  10 397.326  19.927   1
   0   2  10 398.458  21.865   1
  -1  -2 -10 359.007  18.796   1
   1  -2  10 330.133  21.519   1
  -1  -2 -10 353.435  16.706   2
   1   2  10 371.417  21.968   1
   1   2  10 357.565  20.053   1
  -1   2 -10 304.657  19.910   1
  -2  -2 -10 225.360  16.575   1
   2  -2  10 218.449  19.296   1
  -2  -2 -10 238.796  14.662   2
  -2   2 -10 224.016  18.374   1
   2   2  10 228.335  19.532   1
  -3  -2 -10 574.415  26.062   2
   3  -2  10 597.925  31.337   1
  -3  -2 -10 635.961  29.827   1
   3   2  10 626.645  32.294   1
  -3   2 -10 589.435  30.088   1
  -3   2 -10 640.919  22.716   2
   4  -2  10 117.422  16.269   1
  -4  -2 -10 142.581  16.433   1
  -4   2 -10 108.830  15.553   1
  -4   2 -10 119.531  10.219   2
   4   2  10 98.8827 16.4321   1
   5  -2  10 238.405  22.450   1
  -5  -2 -10 250.092  21.929   1
  -5   2 -10 236.325  21.619   1
   5   2  10 269.478  24.307   1
  -5   2 -10 254.975  15.614   2
  -6  -2 -10 433.716  29.641   1
   6  -2  10 488.041  30.425   1
   6   2  10 525.816  32.544   1
  -6   2 -10 527.142  30.126   1
  -7  -2 -10 174.465  21.469   1
   7  -2  10 197.303  22.606   1
   7   2  10 189.023  23.646   1
  -7   2 -10 265.320  23.960   1
  -8  -2 -10  7.2482 13.2205   1
  -8   2 -10 19.7869 13.5102   1
   8   2  10 23.6561 17.6196   1
 -12  -3  10 156.717  20.231   1
 -12   3  10 214.889  15.090   1
 -11  -3  10 554.625  31.232   1
 -11   3  10 501.418  22.600   1
 -10  -3  10 112.398  15.386   1
 -10   3  10 102.731  18.462   2
 -10   3  10 88.3262  8.5847   1
  -9  -3  10 -1.9412  8.3022   1
  -9   3  10 26.2778 13.5321   2
  -8  -3  10 78.4355 12.3963   1
  -8   3  10 42.4757 13.7369   2
  -7  -3  10 1495.65   56.07   1
  -7   3  10 1458.39   57.35   2
  -6  -3  10 645.681  30.567   1
  -6  -3  10 656.267  29.780   1
  -6   3  10 634.600  31.158   2
  -5  -3  10 118.884  13.920   1
  -5  -3  10 90.2631 11.1790   1
  -5   3  10 97.2343 13.4966   2
  -5   3  10 110.688   8.430   1
  -5   3  10 102.351   8.460   1
  -4  -3  10 29.3311  7.8801   1
  -4  -3  10 39.9178  9.9037   1
   4   3 -10 31.8223  6.9931   1
  -4   3  10 45.8724  6.7211   1
  -4   3  10 22.8876  9.5703   2
  -4   3  10 38.7828  7.2908   1
  -3  -3  10 581.846  28.882   1
   3  -3 -10 642.514  26.922   2
  -3  -3  10 591.917  28.056   1
   3   3 -10 600.147  25.995   1
  -3   3  10 606.713  23.810   1
  -3   3  10 611.416  25.523   1
  -3   3  10 602.782  27.473   2
   2  -3 -10 609.457  25.324   2
  -2  -3  10 568.209  24.175   2
  -2  -3  10 503.260  26.669   1
  -2  -3  10 567.814  28.219   1
  -2   3  10 536.819  25.654   2
  -2   3  10 598.295  23.798   1
   2   3 -10 578.252  25.520   1
  -2   3  10 553.853  25.453   1
  -1  -3  10 262.993  14.620   2
  -1  -3  10 256.589  19.672   1
   1  -3 -10 245.057  15.293   2
   1  -3 -10 238.751  13.376   1
  -1   3  10 259.886  17.622   1
   1   3 -10 240.983  16.482   1
  -1   3  10 229.837  14.859   1
   0  -3 -10 316.521  17.547   1
   0  -3 -10 350.482  18.497   2
   0  -3  10 355.442  15.277   2
   0  -3  10 317.712  22.087   1
   0   3 -10 323.111  19.991   1
   0   3  10 351.904  18.970   1
   0   3  10 299.915  20.712   1
  -1  -3 -10 49.3530  9.2508   2
  -1  -3 -10 70.6824 10.4042   1
  -1   3 -10 60.6847 11.1839   1
   1   3  10 75.7532 13.1514   1
   1   3  10 38.3376  8.9274   1
   2  -3  10  0.6291 10.2440   1
  -2  -3 -10 8.32673 8.63498   1
  -2  -3 -10 10.1329  7.8570   2
   2   3  10  2.0758 10.5893   1
  -2   3 -10 4.74253 8.58644   1
  -3  -3 -10 974.029  37.410   2
  -3  -3 -10 951.576  40.342   1
   3  -3  10 973.153  42.078   1
  -3   3 -10 928.238  34.071   2
  -3   3 -10 863.827  40.730   1
   3   3  10 924.648  42.681   1
  -4  -3 -10 859.921  37.146   2
  -4  -3 -10 914.124  41.012   1
   4  -3  10 901.648  41.649   1
  -4   3 -10 899.118  41.531   1
  -4   3 -10 929.816  34.103   2
   4   3  10 917.922  43.262   1
   5  -3  10 226.417  22.245   1
  -5  -3 -10 187.459  20.654   1
   5   3  10 192.813  22.674   1
  -5   3 -10 220.684  21.468   1
  -6  -3 -10 32.3021 14.5732   1
   6  -3  10 21.1628 13.3625   1
  -6   3 -10 51.7944 14.9347   1
   6   3  10 30.7282 15.4961   1
  -7  -3 -10 51.6767 16.6683   1
  -7   3 -10 68.1030 15.7841   1
   7   3  10 26.4606 17.0394   1
  -8  -3 -10 428.626  32.012   1
  -8   3 -10 444.474  30.624   1
 -11  -4  10 117.880  17.745   1
 -11   4  10 161.229  12.674   1
 -10  -4  10 68.6485 14.3061   1
 -10   4  10 69.2543  8.9599   1
  -9  -4  10 222.086  21.004   1
  -9   4  10 220.697  13.319   1
  -9   4  10 220.958  23.637   2
  -8  -4  10 240.038  21.289   1
  -8   4  10 223.586  13.045   1
  -8   4  10 204.812  22.196   2
  -7  -4  10 134.388  16.489   1
  -7   4  10 159.956  18.822   2
  -7   4  10 163.256  11.643   1
  -6  -4  10 34.1210 10.9259   1
  -6   4  10 28.2770  7.1485   1
  -6   4  10 32.2420 12.3527   2
  -6   4  10 27.1545  7.1166   1
  -5  -4  10 141.948  16.297   1
   5   4 -10 117.676  12.205   1
  -5   4  10 146.992  11.719   1
  -5   4  10 129.320  16.515   2
  -5   4  10 150.324  12.228   1
  -4  -4  10 604.342  31.320   1
  -4   4  10 596.447  30.378   2
  -4   4  10 605.797  25.573   1
   4   4 -10 639.761  28.411   1
  -4   4  10 676.394  27.149   1
   3  -4 -10 211.706  17.037   2
  -3  -4  10 228.409  19.672   1
  -3   4  10 208.007  18.289   2
   3   4 -10 233.244  16.799   1
  -3   4  10 226.683  14.325   1
  -3   4  10 203.944  15.819   1
  -2  -4  10 332.668  19.945   2
   2  -4 -10 320.913  19.802   2
  -2  -4  10 339.136  23.044   1
   2   4 -10 346.115  20.434   1
  -2   4  10 309.394  17.714   1
  -2   4  10 313.404  21.563   2
  -2   4  10 326.916  20.149   1
   1  -4 -10 65.6405 10.8720   2
   1  -4 -10 86.6848  9.6831   1
  -1  -4  10 69.0998 13.5740   1
  -1  -4  10 74.0433 10.6374   2
   1   4 -10 70.9040 11.2228   1
  -1   4  10 69.8971 12.2624   1
  -1   4  10 64.9485  9.7038   1
   0  -4 -10 925.438  37.482   2
   0  -4  10 959.357  34.426   2
   0  -4 -10 846.184  35.269   1
   0  -4  10 943.466  41.615   1
   0   4  10 904.350  37.325   1
   0   4 -10 934.938  38.805   1
   0   4  10 904.515  39.874   1
  -1  -4 -10 226.040  17.853   1
   1  -4  10 211.744  14.001   2
  -1  -4 -10 229.606  17.788   2
   1  -4  10 258.060  21.902   1
  -1   4 -10 191.883  17.867   1
   1   4  10 204.001  20.201   1
   2  -4  10 142.188  18.033   1
  -2  -4 -10 126.721  14.734   1
  -2  -4 -10 141.717  14.644   2
  -2   4 -10 142.674  16.322   1
   2   4  10 115.774  17.203   1
  -3  -4 -10 37.8617 11.9519   1
  -3  -4 -10 30.0661 10.1828   2
   3  -4  10 75.1174 15.3793   1
  -3   4 -10 20.6030 11.4688   1
   3   4  10 23.9430 13.3772   1
   4  -4  10 -4.8620 11.4045   1
  -4  -4 -10 -0.9344 10.8824   1
  -4   4 -10 15.3515 11.8634   1
   4   4  10 -0.3610 12.9763   1
   5  -4  10 152.635  19.879   1
  -5  -4 -10 189.213  21.294   1
  -5   4 -10 174.274  20.713   1
   5   4  10 200.412  23.934   1
  -6  -4 -10 193.323  22.583   1
   6  -4  10 170.869  21.495   1
  -6   4 -10 171.323  21.581   1
   6   4  10 155.294  23.626   1
   7   4  10 175.445  25.646   1
  -7   4 -10 154.822  21.646   1
 -10  -5  10 -4.1487 11.2983   1
 -10   5  10 1.99057 8.01416   1
  -9  -5  10  1.1967 10.7374   1
  -9   5  10 -2.2441  7.4578   1
  -8  -5  10 158.952  19.491   1
  -8   5  10 206.525  14.803   1
  -8   5  10 231.558  24.587   2
  -7  -5  10 82.4060 14.7605   1
  -7   5  10 69.7108 10.4228   1
  -7   5  10 102.415  17.953   2
  -6  -5  10 36.5108 12.1322   1
  -6   5  10 26.8409  8.8428   1
  -6   5  10 45.8757 14.1668   2
  -5  -5  10 139.220  17.248   1
  -5   5  10 106.078  16.764   2
  -5   5  10 133.419  13.354   1
  -4  -5  10 10.6454 10.9839   1
  -4   5  10 -6.9837  7.9664   1
  -4   5  10 -4.1868 10.7557   2
   4   5 -10 8.26770 8.46216   1
  -3  -5  10 328.787  24.420   1
  -3  -5  10 343.302  24.027   2
   3   5 -10 384.919  23.109   1
  -3   5  10 367.234  22.359   1
  -3   5  10 379.279  24.962   2
  -2  -5  10 94.4044 13.1479   2
  -2  -5  10 95.1412 15.9353   1
  -2   5  10 106.416  15.026   1
   2   5 -10 98.0366 13.5889   1
  -1  -5  10 224.444  17.189   2
  -1  -5  10 194.594  20.552   1
  -1   5  10 249.201  21.359   1
   1   5 -10 191.812  18.195   1
   0  -5  10 19.0426 12.5114   1
   0  -5  10 13.0571  8.3027   2
   0   5  10 -1.3912 11.4653   1
   0   5 -10 -1.3735  8.7202   1
   1  -5  10 33.2482 13.7772   1
   1  -5  10 48.2806  9.7483   2
   1   5  10 31.9978 13.8670   1
  -1   5 -10 36.9772 11.6064   1
   2  -5  10 330.732  26.837   1
  -2   5 -10 332.986  23.722   1
   2   5  10 304.794  26.755   1
   3  -5  10  3.9971 13.6127   1
   3   5  10 18.5317 14.2857   1
  -3   5 -10  8.1792 10.6134   1
   4  -5  10 187.666  22.169   1
  -4   5 -10 195.794  21.037   1
   4   5  10 116.333  20.962   1
   5  -5  10 153.744  21.793   1
   5   5  10 154.107  23.704   1
  -5   5 -10 138.373  19.692   1
   6   5  10 -10.314  17.001   1
  -6   5 -10  9.2138 13.4582   1
  -9  -6  10 55.2193 15.8539   1
  -9   6  10 62.7141 11.7363   1
  -8  -6  10 12.9747 12.1639   1
  -8   6  10 7.44922 9.18531   1
  -7  -6  10  0.0566 11.5169   1
  -7   6  10 10.6300  9.7762   1
  -6  -6  10 37.9072 13.5850   1
  -6   6  10 29.7779 10.7217   1
  -6   6  10 13.7688 14.2352   2
  -5  -6  10 36.6433 14.0021   1
  -5   6  10 37.1254 15.2886   2
  -5   6  10 30.8569 10.8410   1
  -4  -6  10 384.370  27.819   1
  -4   6  10 417.969  28.819   2
  -4   6  10 441.814  25.342   1
  -3  -6  10 176.242  20.729   1
  -3   6  10 209.884  19.043   1
  -3   6  10 153.462  20.468   2
   3   6 -10 136.143  16.862   1
  -2  -6  10 80.4688 16.1213   1
  -2   6  10 43.6698 12.9810   1
   2   6 -10 39.4136 11.9173   1
  -1  -6  10  8.3091 12.7965   1
   1   6 -10  9.4490 10.0010   1
  -1   6  10 10.1354 11.7106   1
   0  -6  10 288.176  27.064   1
   0   6  10 289.670  25.613   1
   0   6 -10 321.796  23.725   1
   1  -6  10 241.055  24.599   1
  -1   6 -10 220.681  21.241   1
   1   6  10 192.776  22.657   1
  -2   6 -10 90.8680 16.0990   1
   2   6  10 65.3654 17.6197   1
   3  -6  10 22.8477 15.3181   1
   3   6  10  4.7044 14.7520   1
  -3   6 -10  4.4922 11.7272   1
   4  -6  10 31.5552 16.3705   1
  -4   6 -10 19.8362 13.3435   1
   4   6  10 -6.7460 15.7903   1
   5   6  10 36.1205 19.8635   1
  -5   6 -10 70.8597 16.9015   1
  -7  -7  10 192.661  23.839   1
  -7   7  10 201.220  18.940   1
  -6  -7  10 67.1169 16.7584   1
  -6   7  10 23.1924 12.1626   1
  -5  -7  10  0.9388 12.5360   1
  -5   7  10 -3.0773 10.9902   1
  -4  -7  10 -18.994  10.362   1
  -4   7  10 24.0723 12.6789   1
  -3  -7  10 33.2324 15.3630   1
  -2  -7  10 68.4898 17.1666   1
  -2   7  10 94.9955 17.6338   1
  -1  -7  10 75.3448 17.6883   1
   1   7 -10 46.2806 15.1247   1
  -1   7  10 68.8426 16.2263   1
   0  -7  10  1.0096 14.3103   1
   0   7  10 27.4132 15.0811   1
   0   7 -10  3.9784 12.3532   1
   1  -7  10 36.9713 16.7014   1
  -1   7 -10 18.3490 12.8861   1
   1   7  10 46.5094 18.1106   1
  -2   7 -10  4.8143 12.5290   1
   2   7  10 -21.364  14.378   1
  -3   7 -10 85.7897 18.4105   1
   3   7  10 51.7511 20.0005   1
  -3  -8  10 54.0721 18.6261   1
  -3   8  10 37.9517 15.4172   1
  -2  -8  10 -9.4800 14.1820   1
  -2   8  10 -3.8825 14.9145   1
  -1  -8  10 30.5675 17.1618   1
  -1   8  10  3.2388 14.5459   1
 -12   0  11 11.8184  8.8329   1
 -11   0  11 0.53402 7.03745   1
 -10   0  11 8.34291 6.38565   1
  -9   0  11 -5.3023  5.6473   1
  -8   0  11 -4.0907  5.2159   1
  -8   0  11 2.64474 4.93357   1
  -7   0  11 5.86580 5.41958   1
  -7   0  11 2.52665 4.07691   1
  -6   0  11 3.37032 5.52743   1
  -6   0  11 1.90263 4.17659   1
  -5   0  11 3.79219 5.56074   1
  -5   0  11 -2.7417  3.8985   1
  -4   0  11 4.83679 5.90339   1
  -4   0  11 -2.8801  4.3163   1
  -3   0  11 -5.0755  4.2555   2
  -3   0  11 0.32343 4.97968   1
  -3   0  11 0.56791 6.04173   1
  -2   0  11 -6.0474  3.6856   2
   2   0 -11 5.54763 3.91518   1
  -2   0  11 2.83492 5.56892   1
  -2   0  11 -5.9460  6.3318   1
  -1   0  11 -1.0836  7.2475   1
   1   0 -11 -0.1703  3.6868   1
  -1   0  11 -3.6182  5.3958   1
   0   0  11 2.71869 7.56266   1
   0   0 -11 -0.8733  5.6287   1
   0   0  11 -2.5755  6.1939   1
  -1   0 -11 4.07398 6.59811   1
   1   0  11 0.23209 8.58389   1
   1   0  11 3.61300 7.60029   1
   2   0  11 1.73909 9.22856   1
  -2   0 -11 -0.7210  7.5168   1
  -3   0 -11 -5.3028  7.8010   1
   3   0  11 -0.9971 10.8904   1
  -4   0 -11 -4.6374  8.7719   1
   4   0  11 -3.4023 11.3680   1
   5   0  11  0.5585 11.6338   1
  -5   0 -11 -2.8539  9.9171   1
   6   0  11 10.7506 13.8752   1
  -6   0 -11  8.3318 11.4869   1
  -7   0 -11  2.8096 12.5705   1
   7   0  11 -4.3395 13.7669   1
  -8   0 -11 11.7557 13.7066   1
   8   0  11  7.8967 15.3597   1
 -12  -1  11 15.8808  9.5991   1
 -12   1  11 0.51786 7.27546   1
 -11  -1  11 8.73466 8.37922   1
 -11   1  11 13.3731  6.8400   1
 -10  -1  11 110.629  12.372   1
 -10   1  11 96.6030  8.9964   1
  -9  -1  11 51.5012  9.6781   1
  -8  -1  11 210.304  14.869   1
  -7  -1  11 0.71173 5.07614   1
  -7  -1  11 11.6809  7.1534   1
  -7   1  11 1.16630 8.76211   2
  -6  -1  11 3.80146 6.39260   1
  -6  -1  11 0.73634 4.95153   1
  -6   1  11 0.33056 7.88637   2
  -5  -1  11 66.5811  7.8243   1
  -5  -1  11 61.4515  9.2413   1
  -5   1  11 57.0134  9.5003   2
  -5   1  11 56.6072  5.7691   1
  -5   1  11 65.6757  6.7689   1
  -4  -1  11 43.6052  8.5167   1
  -4  -1  11 33.8110  6.7153   1
  -4   1  11 37.8295  7.7716   2
  -4   1  11 34.8824  5.8021   1
  -3  -1  11 14.1969  7.2650   1
  -3  -1  11 16.8841  6.0807   1
   3   1 -11 15.1150  4.1997   1
  -3   1  11 -0.2566  5.9961   1
  -3   1  11 8.14942 5.84484   2
  -3   1  11 3.88982 4.73328   1
  -2  -1  11 -7.3714  6.6770   1
  -2  -1  11 6.33719 6.26687   1
  -2   1  11 -1.0936  5.3881   1
  -2   1  11 11.0281  6.9127   1
  -2   1  11 -1.1350  5.1882   2
   2   1 -11 0.28170 1.87449   1
   1  -1 -11 49.8468  6.8019   1
  -1  -1  11 49.2138  9.3644   1
  -1   1  11 52.2477  9.8001   1
   1   1 -11 40.9361  7.5356   1
  -1   1  11 56.0039  8.8715   1
   0  -1  11 -5.3899  6.7340   1
   0  -1  11 0.98482 7.95949   1
   0  -1 -11 17.8090  6.3072   1
   0   1 -11 -1.3523  5.5057   1
   0   1  11 7.13347 8.05804   1
   0   1  11 5.13040 6.80931   1
  -1  -1 -11 12.2866  7.1345   1
   1  -1  11 6.82409 9.22070   1
   1   1  11 11.0580  8.9757   1
  -1   1 -11 12.9410  7.2966   1
   1   1  11 15.2966  8.5629   1
  -2  -1 -11 5.73407 4.21131   2
   2  -1  11 8.08704 9.50071   1
  -2  -1 -11 -1.6422  7.4086   1
   2   1  11 -1.2451  9.7672   1
  -2   1 -11 5.29513 7.66945   1
   3  -1  11 29.2579 12.3090   1
  -3  -1 -11 31.8068 10.3072   1
  -3  -1 -11 25.7485  6.6629   2
   3   1  11 12.8333 11.7162   1
  -3   1 -11 42.4139 10.6296   1
   4  -1  11 26.2123 12.0466   1
  -4  -1 -11 8.39988 9.90236   1
  -4   1 -11 2.81238 9.30182   1
   4   1  11 30.6820 13.7831   1
  -5  -1 -11 -9.3672  9.6086   1
   5  -1  11 -12.785  11.873   1
   5   1  11 -11.676  11.980   1
  -5   1 -11 -1.3930  9.3912   1
  -6  -1 -11  2.1608 11.0875   1
   6  -1  11 -7.9131 12.6146   1
   6   1  11 -2.0556 13.8386   1
  -6   1 -11 14.1724 11.2934   1
   7  -1  11 40.8578 16.4479   1
  -7  -1 -11 48.8545 15.4021   1
  -7   1 -11 59.2336 15.3559   1
   7   1  11 48.9047 17.3425   1
  -8  -1 -11 14.6710 14.5458   1
  -8   1 -11 -3.1954 12.6539   1
   8   1  11 -8.1691 15.5339   1
 -12  -2  11 11.2289 10.4604   1
 -12   2  11 5.68550 7.01362   1
 -11  -2  11 43.2346 11.7215   1
 -11   2  11 54.6636  7.5757   1
 -10  -2  11 10.7103  9.0686   1
 -10   2  11 28.8032 12.9091   2
  -9  -2  11 5.06849 8.25772   1
  -9   2  11 -1.4311  9.6949   2
  -8  -2  11 158.223  14.943   1
  -8   2  11 138.976  16.971   2
  -7  -2  11 108.798  12.662   1
  -7   2  11 105.490  14.310   2
  -6  -2  11 25.5941  8.4916   1
  -6  -2  11 18.3176  6.8570   1
  -6   2  11 29.5177 10.0592   2
  -5  -2  11 153.597  13.160   1
  -5  -2  11 175.537  14.835   1
  -5   2  11 133.314  13.995   2
  -4  -2  11 70.2350 10.9860   1
  -4  -2  11 66.5969  9.1814   1
  -4   2  11 95.6577  8.7448   1
   4   2 -11 68.5429  7.3514   1
  -4   2  11 87.1278  7.4123   1
  -4   2  11 93.9848 11.0888   2
  -3  -2  11 13.2931  6.8991   1
  -3  -2  11 31.6041  9.1637   1
  -3   2  11 10.9303  7.2607   2
   3   2 -11 1.17561 2.24071   1
  -3   2  11 19.3941  7.2314   1
  -3   2  11 14.7792  5.3518   1
  -2  -2  11 725.066  30.279   1
  -2  -2  11 668.497  30.621   1
  -2   2  11 658.978  26.804   1
   2   2 -11 671.308  27.974   1
  -2   2  11 710.147  29.166   1
  -2   2  11 680.367  27.202   2
  -1  -2  11 20.9196  8.9971   1
   1  -2 -11 3.40995 5.19278   1
   1  -2 -11 3.79049 5.30803   2
  -1  -2  11 10.2599  7.3055   1
   1   2 -11 25.3524  7.6579   1
  -1   2  11 4.14432 5.57948   1
  -1   2  11 0.78558 7.81752   1
   0  -2 -11 59.7950  7.4650   2
   0  -2 -11 64.5332  8.9722   1
   0   2  11 47.7278 10.8375   1
   0   2  11 66.7715  9.7120   1
   0   2 -11 53.7108  9.8285   1
   1  -2  11 265.377  20.045   1
  -1  -2 -11 278.753  17.213   1
  -1  -2 -11 262.167  14.366   2
   1   2  11 277.459  18.390   1
   1   2  11 285.537  21.746   1
  -1   2 -11 254.655  18.486   1
  -2  -2 -11 88.1758 12.3305   1
  -2  -2 -11 103.139   9.875   2
   2  -2  11 74.9356 14.1548   1
   2   2  11 62.4695 13.8915   1
  -2   2 -11 112.170  13.689   1
  -3  -2 -11 40.9484  8.9024   2
  -3  -2 -11 41.8397 11.3796   1
   3  -2  11 43.8607 12.8265   1
  -3   2 -11 34.3099 11.0607   1
   3   2  11 23.4922 12.6745   1
   4  -2  11 -5.3802 11.4422   1
  -4  -2 -11 17.3149 10.9783   1
  -4   2 -11 11.8157 10.2567   1
   4   2  11 -5.4442 12.0175   1
   5  -2  11 12.0315 13.7572   1
  -5  -2 -11 25.6027 12.8882   1
  -5   2 -11 23.1308 11.3874   1
   5   2  11 25.0420 14.8583   1
  -6  -2 -11 13.5074 12.8979   1
   6  -2  11 -11.248  12.335   1
  -6   2 -11 11.2855 12.1696   1
   6   2  11 -3.2280 14.1529   1
   7  -2  11 -9.0520 14.3161   1
  -7  -2 -11 10.0062 13.2973   1
   7   2  11 -9.3612 14.9022   1
  -7   2 -11  0.4972 11.4184   1
  -8  -2 -11 19.3703 15.3773   1
  -8   2 -11  4.2919 14.0715   1
   8   2  11 -0.9377 17.2131   1
 -11  -3  11 43.3328 12.8073   1
 -10  -3  11 60.1382 12.6929   1
 -10   3  11 67.6908 16.1954   2
  -9  -3  11 93.6186 13.8389   1
  -9   3  11 97.6908 17.3235   2
  -8  -3  11 258.967  20.033   1
  -8   3  11 289.941  23.781   2
  -7  -3  11 99.0515 13.5677   1
  -7   3  11 125.671  16.233   2
  -6  -3  11 173.327  16.773   1
  -6   3  11 178.118  17.591   2
  -5  -3  11 18.5632  8.1596   1
  -5  -3  11 33.1658 10.1290   1
  -5   3  11 27.8141  5.5647   1
  -5   3  11 19.0398  6.3729   1
   5   3 -11 23.9765  6.2463   1
  -5   3  11 12.1633  9.6255   2
  -4  -3  11 85.9471 11.5077   1
  -4  -3  11 95.6079 12.7946   1
   4   3 -11 93.0393  9.7379   1
  -4   3  11 85.4932 12.7481   2
  -4   3  11 96.1506  8.6482   1
  -4   3  11 92.1738 10.0329   1
  -3  -3  11 138.967  15.797   1
  -3  -3  11 106.357  12.858   1
  -3   3  11 112.021   9.944   1
   3   3 -11 104.707  10.901   1
  -3   3  11 133.475  12.630   1
  -3   3  11 126.977  13.280   2
  -2  -3  11 3.49026 8.62938   1
   2  -3 -11 -2.0851  6.1428   2
  -2  -3  11 3.49243 6.80924   2
  -2  -3  11 8.46166 7.40579   1
   2   3 -11 -1.5162  6.3374   1
  -2   3  11 8.22168 8.30783   1
  -2   3  11 -7.2163  8.0029   2
  -2   3  11 1.89353 5.71507   1
   1  -3 -11 18.4274  6.4404   1
  -1  -3  11 14.9880  6.0109   2
   1  -3 -11 29.4657  7.8901   2
  -1  -3  11 -5.9536  8.7969   1
  -1   3  11 9.20051 6.81546   1
  -1   3  11 32.1854 10.1468   1
   1   3 -11 13.9844  7.9987   1
   0  -3  11 298.520  21.484   1
   0  -3 -11 271.498  16.719   2
   0  -3  11 281.626  12.693   2
   0   3  11 245.118  20.595   1
   0   3 -11 269.206  18.767   1
   0   3  11 232.357  17.191   1
  -1  -3 -11 531.881  26.337   1
   1  -3  11 543.775  30.459   1
  -1  -3 -11 616.751  25.752   2
   1   3  11 578.338  30.362   1
  -1   3 -11 557.762  28.794   1
   1   3  11 588.951  27.981   1
   2  -3  11  7.1507 10.4381   1
  -2  -3 -11 16.8904  9.6840   1
  -2  -3 -11 2.79140 7.87066   2
   2   3  11 14.8089 12.0476   1
  -2   3 -11 14.8053 10.0622   1
  -3  -3 -11 17.7391  9.1275   2
   3  -3  11 22.0578 12.6019   1
  -3  -3 -11  7.7787 10.2369   1
  -3   3 -11 14.1672 10.3533   1
   3   3  11  4.1641 11.8115   1
   4  -3  11 91.9579 17.0822   1
  -4  -3 -11 105.043  16.083   1
  -4   3 -11 96.1991 15.9212   1
   4   3  11 93.8435 18.3964   1
  -5  -3 -11  4.7375 12.2533   1
   5  -3  11 -17.138  11.787   1
  -5   3 -11 -4.8284 10.5825   1
   5   3  11 -2.3535 13.5639   1
   6  -3  11 56.6054 16.4862   1
  -6  -3 -11 49.4327 15.6652   1
   6   3  11 30.4853 17.1016   1
  -6   3 -11 34.1057 14.0487   1
  -7  -3 -11 89.8357 18.5415   1
  -7   3 -11 50.9448 15.7352   1
   7   3  11 64.8614 19.3937   1
 -11  -4  11 14.1689 11.0415   1
 -11   4  11 -1.6467  6.8238   1
 -10  -4  11 88.5497 15.8149   1
  -9  -4  11 21.9472 11.5586   1
  -9   4  11  5.4604 12.9361   2
  -8  -4  11 -0.6929  9.1957   1
  -8   4  11 28.4284 13.0872   2
  -7  -4  11 4.79021 9.21714   1
  -7   4  11 11.2388  6.4093   1
  -7   4  11  7.3615 11.7347   2
  -6  -4  11 65.0368 12.8111   1
  -6   4  11 73.6419 14.2456   2
  -6   4  11 66.4649  8.7609   1
  -5  -4  11 25.0332 11.1866   1
  -5   4  11 52.0519 13.2756   2
  -5   4  11 54.9928  8.9779   1
  -4  -4  11 2.66555 9.50767   1
  -4   4  11  5.5031 10.2080   2
   4   4 -11 3.56972 7.12160   1
  -4   4  11 3.01824 7.72334   1
  -3  -4  11 2.19677 9.36888   1
   3  -4 -11 7.64439 8.00305   2
  -3  -4  11 -2.8731  9.2642   2
  -3   4  11  7.3995 10.5823   2
  -3   4  11 5.09311 8.54886   1
   3   4 -11 21.8985  8.4536   1
   2  -4 -11 109.935  12.651   2
  -2  -4  11 111.318  11.985   2
  -2  -4  11 88.7010 14.5317   1
  -2   4  11 92.3518 13.7760   2
  -2   4  11 87.7491 13.0935   1
   2   4 -11 93.2783 12.2951   1
  -1  -4  11 148.433  17.790   1
  -1  -4  11 163.237  13.293   2
   1  -4 -11 183.113  15.631   2
  -1   4  11 161.486  16.954   1
   1   4 -11 177.238  16.619   1
   0  -4 -11 193.426  15.740   2
   0  -4  11 177.250  19.497   1
   0  -4  11 182.737  13.114   2
   0   4  11 179.260  18.679   1
   0   4 -11 184.272  17.434   1
  -1  -4 -11 42.3335 10.2898   2
   1  -4  11 44.0421  7.4527   2
   1   4  11 35.4408 12.9837   1
  -1   4 -11 42.2007 11.4832   1
   2  -4  11 16.2720 12.8805   1
  -2  -4 -11 41.5503 10.3032   2
   2   4  11 24.2025 13.6031   1
  -2   4 -11  4.7739 10.0792   1
   3  -4  11 10.0690 11.8612   1
  -3   4 -11 -1.5278  9.8033   1
   3   4  11 -22.564  11.477   1
   4  -4  11 51.1435 15.8044   1
  -4   4 -11 36.0723 13.6480   1
   4   4  11 32.7645 15.5980   1
   5  -4  11 14.8472 14.7598   1
  -5   4 -11  9.9696 13.1570   1
   5   4  11 31.0625 16.2393   1
   6  -4  11 23.9554 15.6559   1
  -6   4 -11 62.0144 15.6304   1
   6   4  11 13.1939 17.5284   1
   7   4  11 10.7591 18.3193   1
  -7   4 -11  0.5813 13.2659   1
 -10  -5  11 54.7758 15.1217   1
 -10   5  11 64.0072  9.8912   1
  -9  -5  11 102.958  17.435   1
  -9   5  11 130.369  12.092   1
  -8  -5  11 166.881  19.845   1
  -8   5  11 177.072  22.279   2
  -8   5  11 178.353  14.190   1
  -7  -5  11 153.266  19.065   1
  -7   5  11 152.413  20.649   2
  -7   5  11 191.187  14.529   1
  -6  -5  11  7.6772 10.2969   1
  -6   5  11 11.2874 13.2613   2
  -6   5  11 3.89321 8.26448   1
  -5  -5  11 475.030  29.381   1
  -5   5  11 484.693  24.303   1
  -5   5  11 547.008  30.061   2
  -4  -5  11 273.175  23.898   1
  -4   5  11 320.549  20.104   1
  -4   5  11 293.219  23.908   2
  -3  -5  11 149.883  15.678   2
  -3  -5  11 114.838  17.329   1
  -3   5  11 145.295  17.690   2
  -3   5  11 182.750  17.130   1
   3   5 -11 153.195  16.465   1
  -2  -5  11 -4.0413 10.4172   1
  -2  -5  11 13.2826  8.9573   2
   2   5 -11 2.36281 8.45563   1
  -2   5  11 -23.914   9.020   1
  -1  -5  11 203.763  21.193   1
  -1  -5  11 214.861  16.871   2
  -1   5  11 170.276  19.022   1
   1   5 -11 214.626  18.981   1
   0  -5  11 70.9740 15.4600   1
   0   5 -11 87.8326 14.1204   1
   0   5  11 118.912  17.445   1
   1  -5  11 125.022  18.731   1
   1   5  11 105.093  18.090   1
  -1   5 -11 123.681  16.535   1
   2  -5  11 34.7891 14.9606   1
  -2   5 -11 30.8059 11.8033   1
   2   5  11 18.9598 14.5236   1
   3  -5  11  0.5269 12.1977   1
  -3   5 -11  3.7045 10.9418   1
   3   5  11 -14.310  13.513   1
   4  -5  11  2.1810 13.8100   1
   4   5  11  0.0654 15.4522   1
  -4   5 -11 16.1824 12.5791   1
   5  -5  11 34.7203 16.6401   1
   5   5  11 69.4845 20.3543   1
  -5   5 -11 47.4195 15.8405   1
   6   5  11 53.4182 21.4623   1
  -6   5 -11 55.9135 17.6692   1
  -8  -6  11 99.1826 17.9895   1
  -8   6  11 104.163  13.621   1
  -7  -6  11 103.016  17.996   1
  -7   6  11 129.013  14.534   1
  -6  -6  11 176.244  21.313   1
  -6   6  11 150.654  21.516   2
  -6   6  11 204.681  17.571   1
  -5  -6  11 72.6251 15.2463   1
  -5   6  11 65.5869 12.7450   1
  -5   6  11 70.7290 17.1553   2
  -4  -6  11 15.9962 11.6894   1
  -4   6  11 -11.274  13.028   2
  -4   6  11  6.0488 10.4787   1
  -3  -6  11 92.6502 17.1564   1
  -3   6  11 55.3603 16.8292   2
  -3   6  11 83.3412 14.8462   1
  -2  -6  11 83.6649 17.1037   1
  -2   6  11 126.399  17.313   1
   2   6 -11 126.170  15.976   1
  -1  -6  11 205.325  22.596   1
  -1   6  11 174.889  20.662   1
   1   6 -11 211.274  20.595   1
   0  -6  11 12.3750 13.3673   1
   0   6  11 19.5866 14.2325   1
   0   6 -11 14.5053 11.6657   1
   1  -6  11 12.1591 13.9790   1
   1   6  11 33.3621 15.0131   1
  -1   6 -11 20.3012 13.0341   1
   2  -6  11 29.3261 15.3084   1
  -2   6 -11 19.5005 12.5256   1
   2   6  11  9.6180 16.0868   1
   3  -6  11 106.047  20.062   1
   3   6  11 83.5712 20.6400   1
  -3   6 -11 72.4364 16.9739   1
   4  -6  11 160.828  22.712   1
   4   6  11 173.431  25.672   1
  -4   6 -11 112.530  18.854   1
  -6  -7  11  0.3987 13.6955   1
  -6   7  11 23.2007 12.0179   1
  -5  -7  11 96.5845 18.8619   1
  -5   7  11 92.6311 15.6049   1
  -4  -7  11 112.648  19.238   1
  -4   7  11 152.530  18.770   1
  -3  -7  11 98.2764 19.5435   1
  -3   7  11 83.8388 16.6579   1
  -2  -7  11 20.4931 15.3818   1
  -2   7  11  6.5558 13.2675   1
  -1  -7  11  8.4993 14.9408   1
  -1   7  11  0.7694 13.2012   1
   0  -7  11 55.1325 17.6008   1
   0   7 -11 53.0089 15.2666   1
   0   7  11 39.5194 16.4866   1
   1  -7  11 51.2907 17.9432   1
  -1   7 -11 47.5119 15.7746   1
   1   7  11 61.2769 19.0535   1
   2  -7  11 152.855  23.258   1
   2   7  11 113.875  21.942   1
  -2   7 -11 117.534  20.413   1
 -12   0  12 26.3954  9.4867   1
 -11   0  12 104.890  11.756   1
 -10   0  12 147.155  12.352   1
  -9   0  12 1038.51   37.77   1
  -8   0  12 228.311  13.532   1
  -7   0  12 33.2172  5.9473   1
  -7   0  12 52.0097  7.9882   1
  -6   0  12 18.6418  5.0991   1
  -6   0  12 14.2202  6.6359   1
  -5   0  12 680.872  26.988   1
  -5   0  12 675.269  25.679   1
  -4   0  12 153.187  11.576   2
  -4   0  12 144.336  12.290   1
  -4   0  12 153.753  11.398   1
  -3   0  12 1117.41   36.94   2
  -3   0  12 1098.44   40.02   1
  -3   0  12 1083.13   40.77   1
   2   0 -12 323.964  13.995   1
  -2   0  12 291.880  18.207   1
  -2   0  12 285.686  17.705   1
  -1   0  12 207.566  16.823   1
  -1   0  12 195.184  15.674   1
   0   0  12 197.361  17.471   1
   0   0 -12 205.056  15.224   1
   0   0  12 216.754  17.314   1
  -1   0 -12 480.225  23.702   1
   1   0  12 479.629  26.163   1
   2   0  12 843.004  38.189   1
  -2   0 -12 826.817  35.494   1
  -3   0 -12 180.611  17.445   1
   3   0  12 138.878  17.901   1
   4   0  12  3.2422 12.2294   1
  -4   0 -12 -0.5835  9.7133   1
   5   0  12 1205.80   52.19   1
  -5   0 -12 1139.67   49.53   1
   6   0  12 858.322  44.377   1
  -6   0 -12 917.193  42.926   1
  -7   0 -12 126.581  19.646   1
   7   0  12 133.070  21.583   1
  -8   0 -12 21.8754 16.1045   1
   8   0  12 -3.3966 16.4393   1
 -12  -1  12 287.956  20.799   1
 -12   1  12 294.347  17.532   1
 -11  -1  12 174.551  15.835   1
 -11   1  12 154.326  12.023   1
 -10  -1  12 123.766  13.398   1
 -10   1  12 115.976  18.305   2
  -9  -1  12 107.514  12.151   1
  -9   1  12 95.7284 15.6513   2
  -8  -1  12 100.463  11.368   1
  -8   1  12 89.8750 14.4631   2
  -7  -1  12 359.955  19.094   1
  -7   1  12 307.662  21.256   2
  -6  -1  12 1055.15   38.94   1
  -6  -1  12 1008.26   37.18   1
  -6   1  12 1009.37   40.14   2
  -5  -1  12 373.270  19.406   1
  -5  -1  12 345.727  17.366   1
  -5   1  12 349.420  15.729   1
  -5   1  12 313.481  18.464   2
  -5   1  12 355.495  16.042   1
  -4  -1  12 -3.0070  5.3176   1
  -4  -1  12 2.83619 7.22424   1
  -4   1  12 6.27270 6.44987   1
  -4   1  12 5.98856 5.36104   1
  -4   1  12 -7.9970  6.2755   2
  -3  -1  12 302.926  18.843   1
  -3  -1  12 287.200  17.278   1
   3   1 -12 320.105  13.431   1
  -3   1  12 310.349  15.521   2
  -3   1  12 308.368  17.211   1
  -3   1  12 276.109  15.919   1
  -2  -1  12 1150.33   43.56   1
  -2  -1  12 1195.66   44.54   1
  -2   1  12 1102.24   42.19   1
  -2   1  12 1190.60   43.50   1
  -2   1  12 1140.79   38.44   2
   1  -1 -12 1355.44   46.05   1
  -1  -1  12 1321.67   50.52   1
  -1  -1  12 1374.67   51.11   1
  -1   1  12 1429.38   50.58   1
  -1   1  12 1306.62   49.44   1
   1   1 -12 1336.65   47.54   1
   0  -1 -12 543.910  23.918   1
   0  -1  12 553.771  27.744   1
   0  -1  12 485.856  27.031   1
   0   1  12 569.568  27.144   1
   0   1  12 561.340  27.675   1
   0   1 -12 538.596  24.799   1
   1  -1  12 39.8177 11.3102   1
  -1  -1 -12 33.8016  8.9470   1
   1   1  12 38.4208 11.3432   1
  -1   1 -12 19.5782  8.1946   1
  -2  -1 -12 248.225  18.963   1
   2  -1  12 183.180  18.960   1
  -2   1 -12 264.624  20.119   1
   2   1  12 281.272  23.162   1
   3  -1  12 230.413  21.924   1
  -3  -1 -12 270.794  21.253   1
  -3   1 -12 264.328  21.221   1
   3   1  12 286.233  24.239   1
  -4  -1 -12 407.202  25.455   1
   4  -1  12 417.482  27.821   1
   4   1  12 444.624  28.481   1
  -4   1 -12 376.229  25.075   1
   5  -1  12 224.566  23.477   1
  -5  -1 -12 179.472  20.269   1
   5   1  12 213.957  23.673   1
  -5   1 -12 241.978  22.109   1
   6  -1  12 10.8479 14.7721   1
  -6  -1 -12 36.3899 14.5002   1
   6   1  12 69.7882 17.9118   1
  -6   1 -12 34.1203 13.3953   1
   7  -1  12 19.4109 16.2715   1
  -7  -1 -12  4.8961 13.7256   1
  -7   1 -12 18.0614 13.8563   1
   7   1  12  0.6858 15.7045   1
 -12  -2  12 -5.6928  9.8011   1
 -11  -2  12 6.58630 9.41267   1
 -10  -2  12 182.066  17.160   1
 -10   2  12 203.779  21.771   2
  -9  -2  12 459.254  24.638   1
  -9   2  12 408.871  27.435   2
  -8  -2  12 67.1957 11.1469   1
  -8   2  12 50.6689 12.7484   2
  -7  -2  12 201.860  16.693   1
  -7   2  12 191.984  18.383   2
  -6  -2  12 36.2007  9.5854   1
  -6   2  12 21.2690  9.9291   2
  -5  -2  12 79.3566 11.9249   1
  -5  -2  12 69.9203  9.9519   1
  -5   2  12 72.7695  8.1878   1
  -5   2  12 84.3918 11.9873   2
  -5   2  12 84.9789  7.0116   1
  -4  -2  12 926.860  39.627   1
  -4  -2  12 1006.62   38.85   1
  -4   2  12 980.086  34.833   1
   4   2 -12 1012.86   34.66   1
  -4   2  12 1035.61   36.33   1
  -4   2  12 995.413  37.855   2
  -3  -2  12 910.213  36.482   1
  -3  -2  12 928.394  37.689   1
  -3   2  12 854.176  32.798   1
  -3   2  12 901.799  34.163   2
  -3   2  12 908.960  34.859   1
  -2  -2  12 500.337  18.614   2
  -2  -2  12 459.441  24.602   1
  -2  -2  12 530.084  26.274   1
  -2   2  12 466.020  21.583   2
  -2   2  12 443.196  21.553   1
  -2   2  12 497.679  24.254   1
   2   2 -12 483.479  22.231   1
  -1  -2  12 -0.2507  7.5108   1
  -1  -2  12 12.2954  9.1002   1
   1  -2 -12 8.39544 5.86816   1
  -1   2  12 2.64510 8.76492   1
  -1   2  12 3.78581 6.56778   1
   1   2 -12 5.56999 6.80879   1
   0  -2 -12 450.184  18.178   2
   0  -2  12 449.097  25.294   1
   0  -2 -12 383.982  19.886   1
   0   2  12 439.765  22.973   1
   0   2 -12 416.739  22.769   1
   0   2  12 409.817  24.638   1
   1  -2  12 663.483  32.716   1
  -1  -2 -12 637.431  28.898   1
  -1  -2 -12 685.751  24.993   2
  -1   2 -12 598.335  30.258   1
   1   2  12 684.851  33.208   1
  -2  -2 -12 619.200  29.820   1
  -2  -2 -12 672.474  25.326   2
   2  -2  12 670.474  33.432   1
   2   2  12 595.850  33.052   1
  -2   2 -12 613.343  30.898   1
  -3  -2 -12 186.320  18.544   1
   3  -2  12 255.206  22.218   1
  -3   2 -12 246.763  20.798   1
   3   2  12 208.419  21.671   1
   4  -2  12 81.1451 16.6377   1
  -4  -2 -12 98.0365 15.5996   1
   4   2  12 69.2971 16.7650   1
  -4   2 -12 104.190  15.929   1
   5  -2  12 67.1901 16.6439   1
  -5  -2 -12 65.5513 15.2272   1
   5   2  12 90.5801 19.0912   1
  -5   2 -12 62.4858 14.9253   1
   6  -2  12 490.734  32.230   1
  -6  -2 -12 443.502  30.345   1
  -6   2 -12 446.869  29.574   1
   6   2  12 439.843  33.108   1
   7  -2  12 209.666  25.225   1
   7   2  12 194.440  25.797   1
  -7   2 -12 237.541  24.337   1
 -11  -3  12 15.4349 11.0978   1
 -10  -3  12 94.9072 14.6942   1
  -9  -3  12 -8.3848  8.4739   1
  -9   3  12 -1.1668 12.2543   2
  -8  -3  12 148.878  16.679   1
  -8   3  12 118.590  17.132   2
  -7  -3  12 359.181  22.488   1
  -7   3  12 356.806  23.926   2
  -6  -3  12 251.325  19.411   1
  -6   3  12 282.041  21.585   2
  -6   3  12 284.517  13.859   1
  -5  -3  12 225.446  18.855   1
  -5   3  12 235.771  18.967   2
  -5   3  12 201.051  11.784   1
  -5   3  12 191.287  13.595   1
  -4  -3  12 19.0346  9.8632   1
  -4  -3  12 18.7503  8.4854   1
  -4   3  12 21.2595 10.0792   2
  -4   3  12 16.1716  5.8211   1
  -4   3  12 12.7474  7.9499   1
  -3  -3  12 226.771  18.592   1
  -3  -3  12 203.243  18.519   1
  -3   3  12 195.003  13.485   1
   3   3 -12 206.918  15.567   1
  -3   3  12 218.149  16.523   1
  -3   3  12 239.350  17.387   2
  -2  -3  12 1002.73   44.00   1
   2  -3 -12 1091.82   39.81   2
  -2  -3  12 1097.08   37.24   2
  -2   3  12 1028.82   42.00   1
  -2   3  12 1086.59   40.46   2
   2   3 -12 1079.02   41.63   1
  -2   3  12 1048.14   39.59   1
   1  -3 -12 679.823  27.214   2
  -1  -3  12 653.619  32.645   1
  -1  -3  12 652.944  23.525   2
   1   3 -12 658.372  30.452   1
  -1   3  12 613.532  28.079   1
  -1   3  12 611.057  30.857   1
   0  -3 -12 79.6715  9.8523   2
   0   3 -12 51.4124 11.1474   1
   0   3  12 70.1717 13.6761   1
   1  -3  12 -3.0936 10.3149   1
  -1  -3 -12 14.6568  6.9690   2
  -1   3 -12 4.61872 9.17334   1
   1   3  12 13.6718 11.5219   1
   2  -3  12 546.169  31.243   1
   2   3  12 600.519  32.866   1
  -2   3 -12 553.718  30.580   1
   3  -3  12 411.727  28.401   1
  -3   3 -12 465.002  27.622   1
   3   3  12 428.328  29.345   1
   4  -3  12 25.1989 13.8257   1
  -4   3 -12 32.1025 12.2042   1
   4   3  12 39.9908 15.6483   1
   5  -3  12 133.570  20.122   1
  -5   3 -12 112.628  17.476   1
   5   3  12 149.651  22.305   1
   6  -3  12 22.9052 15.5833   1
   6   3  12 -10.645  15.733   1
  -6   3 -12 -2.7981 11.7548   1
  -7   3 -12 124.719  19.822   1
   7   3  12 92.1256 21.8600   1
 -10  -4  12 200.568  20.957   1
  -9  -4  12 117.079  16.423   1
  -9   4  12 124.355  19.808   2
  -8  -4  12 99.4171 15.1986   1
  -8   4  12 129.540  18.731   2
  -7  -4  12 -3.2070  8.9566   1
  -7   4  12  9.8520 12.0144   2
  -7   4  12 -6.4809  5.6437   1
  -6  -4  12 23.6394 10.7171   1
  -6   4  12 37.4549 12.1365   2
  -6   4  12 17.7171  7.4282   1
  -5  -4  12 306.064  22.740   1
  -5   4  12 360.580  18.831   1
  -5   4  12 333.524  23.720   2
  -4  -4  12 224.428  20.542   1
  -4   4  12 218.212  18.846   2
  -4   4  12 215.070  16.378   1
  -3  -4  12 117.175  13.411   2
   3  -4 -12 98.1826 12.6873   2
  -3  -4  12 124.093  16.413   1
  -3   4  12 120.521  15.051   2
  -3   4  12 102.295  13.717   1
  -2  -4  12 84.0444 14.6172   1
  -2  -4  12 90.6711 11.0108   2
   2  -4 -12 75.6317 11.3706   2
   2   4 -12 95.2379 12.5688   1
  -2   4  12 75.2281 13.4783   1
  -1  -4  12 -4.5691  9.8732   1
   1  -4 -12 -0.4446  7.1321   2
  -1  -4  12 14.9734  6.8871   2
  -1   4  12  2.5760 10.1187   1
   1   4 -12 11.4027  9.0615   1
   0  -4  12 90.4916 15.7606   1
   0  -4 -12 113.580  12.963   2
   0   4  12 70.7401 15.2429   1
   0   4 -12 79.7340 12.6724   1
   1  -4  12 598.961  33.282   1
  -1  -4 -12 625.158  28.755   2
   1   4  12 551.213  32.918   1
  -1   4 -12 629.257  32.398   1
   2  -4  12 978.276  44.289   1
  -2   4 -12 902.994  42.503   1
   2   4  12 898.901  44.661   1
   3  -4  12 13.7680 13.8293   1
  -3   4 -12 -3.0061 10.9113   1
   3   4  12 -2.1173 13.7786   1
   4  -4  12 31.9974 14.8481   1
  -4   4 -12 18.0847 13.4861   1
   4   4  12 17.9210 15.7837   1
   5  -4  12 167.912  22.316   1
  -5   4 -12 193.379  22.406   1
   5   4  12 132.602  22.671   1
   6   4  12 118.087  23.108   1
  -6   4 -12 172.326  21.800   1
  -9  -5  12 -8.7686 10.0194   1
  -9   5  12 16.1736  7.9945   1
  -8  -5  12 43.9223 13.5479   1
  -8   5  12 72.8532 10.4150   1
  -7  -5  12 102.025  17.264   1
  -7   5  12 143.001  19.949   2
  -7   5  12 144.813  13.223   1
  -6  -5  12 667.624  36.782   1
  -6   5  12 733.862  30.599   1
  -6   5  12 758.192  37.975   2
  -5  -5  12 138.617  17.951   1
  -5   5  12 142.458  14.783   1
  -5   5  12 147.108  18.125   2
  -4  -5  12  8.3323 10.5978   1
  -4   5  12  5.3872 12.3654   2
  -4   5  12 20.5698 10.1143   1
  -3  -5  12  5.8150 11.2583   1
  -3   5  12  0.4090 10.1411   1
  -3   5  12 -7.3251 12.1431   2
  -2  -5  12 151.489  20.059   1
  -2   5  12 178.558  18.682   1
  -1  -5  12 412.417  28.783   1
  -1   5  12 421.654  27.057   1
   1   5 -12 409.007  26.107   1
   0  -5  12  3.8541 12.0829   1
   0   5 -12  2.7524 10.1456   1
   0   5  12 10.3791 12.6870   1
   1   5  12 50.2279 15.7355   1
  -1   5 -12 74.6286 14.7281   1
   2  -5  12 -6.1428 13.4639   1
  -2   5 -12 16.7808 11.8669   1
   2   5  12 -9.4928 13.3689   1
   3  -5  12 305.009  27.481   1
   3   5  12 265.593  27.837   1
  -3   5 -12 278.952  25.304   1
   4  -5  12 121.395  20.427   1
  -4   5 -12 126.234  20.100   1
   4   5  12 100.964  21.648   1
   5  -5  12 127.029  21.772   1
  -5   5 -12 97.6953 19.4600   1
   5   5  12 89.9336 22.2076   1
  -8  -6  12 67.2169 16.0149   1
  -8   6  12 84.7629 13.0204   1
  -7  -6  12  6.9156 12.2180   1
  -7   6  12 33.0707 10.6099   1
  -6  -6  12 121.403  19.412   1
  -6   6  12 143.368  16.145   1
  -5  -6  12 138.831  19.545   1
  -5   6  12 147.815  21.036   2
  -5   6  12 167.343  17.100   1
  -4  -6  12 99.9474 17.5623   1
  -4   6  12 125.471  16.111   1
  -4   6  12 113.527  19.952   2
  -3  -6  12 36.8935 14.6420   1
  -3   6  12 22.0073 12.0249   1
  -2  -6  12  5.3811 12.2388   1
  -2   6  12 25.9699 13.0461   1
  -1  -6  12 39.0450 14.9406   1
  -1   6  12 85.7363 17.6350   1
   0  -6  12 116.067  19.414   1
   0   6 -12 109.871  16.804   1
   0   6  12 92.4296 18.7944   1
  -1   6 -12 75.1525 15.0906   1
   1   6  12 59.9883 18.5022   1
   2  -6  12 186.646  23.421   1
  -2   6 -12 129.709  19.153   1
   2   6  12 140.570  23.115   1
   3  -6  12 13.4277 16.1612   1
  -3   6 -12 -7.8109 12.0558   1
   3   6  12  3.0833 17.4433   1
  -5  -7  12 71.8772 17.6050   1
  -5   7  12 43.2000 14.4968   1
  -4  -7  12  0.1729 13.1074   1
  -4   7  12  6.9618 13.1283   1
  -3  -7  12 46.6759 17.0616   1
  -3   7  12 74.1142 16.7735   1
  -2  -7  12 16.8765 14.8946   1
  -2   7  12 34.8483 15.3688   1
  -1  -7  12 29.0699 16.7572   1
  -1   7  12 35.2532 16.5346   1
   0  -7  12  4.0291 15.3708   1
   0   7  12  2.2680 15.3166   1
   1  -7  12 -0.3619 15.0913   1
   1   7  12 13.8279 16.4254   1
 -12   0  13 5.72061 8.56442   1
 -11   0  13 2.28504 7.73590   1
 -10   0  13 3.31769 6.79821   1
  -9   0  13 9.53931 6.73264   1
  -8   0  13 2.25321 6.43155   1
  -7   0  13 4.07124 6.43995   1
  -6   0  13 -5.8235  6.2383   1
  -6   0  13 1.97928 4.88928   1
  -5   0  13 -0.4748  6.8895   2
  -5   0  13 -5.7464  6.7681   1
  -5   0  13 2.43273 5.35567   1
  -4   0  13 -4.1533  5.2623   1
  -4   0  13 6.28684 5.95121   2
  -4   0  13 4.81776 7.10165   1
  -3   0  13 5.49215 5.95378   1
  -3   0  13 0.97856 4.62996   2
   2   0 -13 8.58474 4.85982   1
  -2   0  13 1.50884 6.82298   1
  -2   0  13 -2.4331  8.1517   1
  -1   0  13 -4.6740  8.3656   1
   1   0 -13 0.65132 3.29889   1
  -1   0  13 3.19137 7.44282   1
   0   0  13 0.26293 7.80495   1
   0   0 -13 8.10709 7.12515   1
   0   0  13 9.96936 9.70164   1
  -1   0 -13 12.9478  8.3172   1
   1   0  13 -6.6870  9.6603   1
  -2   0 -13 2.08814 8.50027   1
   2   0  13  1.7503 11.2327   1
  -3   0 -13 3.37423 9.07235   1
   3   0  13  9.2202 12.5556   1
  -4   0 -13 11.2831 10.5098   1
   4   0  13 11.6541 12.8841   1
   5   0  13 -20.590  13.035   1
  -5   0 -13 -6.2450 11.1323   1
   6   0  13 -2.8492 14.3583   1
  -6   0 -13 -4.6124 12.0472   1
   7   0  13  9.9271 16.6129   1
  -7   0 -13 -8.5363 14.2569   1
 -12  -1  13 6.69018 9.61430   1
 -12   1  13 2.84567 6.97854   1
 -11  -1  13 43.2772 10.8197   1
 -10  -1  13 74.3339 11.3351   1
 -10   1  13 65.5700 15.3427   2
  -9  -1  13 0.80179 7.56380   1
  -9   1  13 -5.1906 10.4374   2
  -8  -1  13 49.2473  9.6650   1
  -8   1  13 33.9136 11.3516   2
  -7  -1  13 0.67922 7.40936   1
  -7   1  13 1.17441 8.75533   2
  -6  -1  13 222.090  16.137   1
  -6   1  13 201.973  11.503   1
  -6   1  13 228.711  17.416   2
  -6   1  13 226.847  12.862   1
  -5  -1  13 164.197  12.920   1
  -5  -1  13 184.105  15.091   1
  -5   1  13 147.411  13.752   2
  -5   1  13 150.408  11.532   1
  -4  -1  13 24.1801  7.1167   1
  -4  -1  13 14.5781  8.4497   1
  -4   1  13 28.9958  8.2367   1
  -4   1  13 15.2242  6.6275   1
  -4   1  13 17.7197  7.5886   2
  -3  -1  13 194.906  15.732   1
  -3  -1  13 226.717  17.769   1
  -3  -1  13 199.740  10.802   2
   3   1 -13 235.661  11.628   1
  -3   1  13 216.388  15.091   1
  -3   1  13 236.003  16.317   1
  -3   1  13 218.765  13.618   2
  -2  -1  13 23.6904  8.1814   1
  -2   1  13 46.3281 10.2354   1
  -2   1  13 34.5649  8.5249   1
   2   1 -13 26.8768  6.1036   1
  -1  -1  13 13.3731  9.6303   1
  -1  -1  13 -5.4545  7.3599   1
   1  -1 -13 -0.2330  5.5339   1
  -1   1  13 6.50398 8.96312   1
  -1   1  13 -5.2303  7.1752   1
   1   1 -13 2.28726 6.22997   1
   0  -1  13 36.5771 11.3955   1
   0  -1 -13 32.5060  8.1290   1
   0   1  13 5.55856 8.64274   1
   0   1 -13 36.8347  8.9228   1
   0   1  13 27.9441 11.0128   1
   1  -1  13 28.9807 11.9190   1
  -1  -1 -13 43.8748  9.9230   1
   1   1  13 44.1423 12.9637   1
  -1   1 -13 58.3947 10.7545   1
  -2  -1 -13 -4.4995  8.0621   1
   2  -1  13 13.7739 11.5598   1
  -2   1 -13 -2.6888  8.2050   1
   2   1  13 14.1328 11.5286   1
  -3  -1 -13 -4.9826  9.0410   1
   3  -1  13  6.6695 12.0806   1
   3   1  13 10.0127 12.5669   1
  -3   1 -13 -3.6837  8.3329   1
   4  -1  13 -21.118  11.866   1
  -4  -1 -13 -6.9346 10.0261   1
  -4   1 -13 -3.6109  9.5559   1
   4   1  13  0.1609 12.8443   1
   5  -1  13 -10.578  13.524   1
  -5  -1 -13 -3.2589 11.8578   1
  -5   1 -13 26.2384 12.5425   1
   5   1  13 26.8368 15.7712   1
   6  -1  13 -4.5748 14.5913   1
   6   1  13 25.0880 16.2653   1
  -6   1 -13  8.4145 12.4558   1
   7  -1  13 47.6936 18.1599   1
  -7   1 -13 25.2672 15.0680   1
   7   1  13 57.8307 19.1669   1
 -11  -2  13 21.8444 10.3611   1
 -10  -2  13 3.48634 8.74534   1
 -10   2  13 23.2348 13.5632   2
  -9  -2  13 1.60067 8.49661   1
  -9   2  13 21.1904 11.9561   2
  -8  -2  13 39.6240 10.2050   1
  -8   2  13 34.3857 11.8106   2
  -7  -2  13 265.043  19.978   1
  -7   2  13 240.586  20.457   2
  -6  -2  13 0.78958 7.68649   1
  -6   2  13 2.30162 8.56217   2
  -5  -2  13 184.436  16.500   1
  -5   2  13 175.377  12.809   1
  -5   2  13 141.732  10.283   1
  -5   2  13 214.725  16.637   2
  -4  -2  13 1.39062 8.37693   1
  -4   2  13 -0.8960  7.7268   2
  -4   2  13 12.7284  7.5585   1
  -4   2  13 2.28523 5.56468   1
  -3  -2  13 6.95232 8.91366   1
  -3  -2  13 5.87583 7.70935   1
  -3   2  13 9.92941 8.44937   1
  -3   2  13 -4.4694  7.2949   2
  -3   2  13 2.85771 5.99782   1
  -2  -2  13 24.6282  9.3373   1
  -2  -2  13 39.1046 10.7981   1
   2   2 -13 31.7814  7.6752   1
  -2   2  13 2.97862 9.23097   1
  -2   2  13 26.5336  7.8826   1
  -1   2  13 80.3181 13.5177   1
   1   2 -13 64.6278 10.3577   1
  -1   2  13 65.8463 10.5806   1
   0  -2 -13 50.9055  6.8431   2
   0  -2  13 38.7170 12.8680   1
   0   2  13 57.7229 13.0406   1
   0   2 -13 42.5917  9.9614   1
   1  -2  13 17.0286 11.2272   1
  -1   2 -13 0.44216 8.14861   1
   1   2  13 -2.9926 10.8952   1
   2  -2  13 -2.3607 11.2051   1
   2   2  13  4.6354 12.4988   1
  -2   2 -13 2.75641 8.81569   1
   3  -2  13 11.7151 12.4051   1
  -3   2 -13  9.5621 10.0179   1
   3   2  13  2.7431 12.7937   1
   4  -2  13 66.5272 15.9458   1
   4   2  13 108.958  19.011   1
  -4   2 -13 68.8209 14.1572   1
   5  -2  13 18.8427 15.3331   1
   5   2  13 41.3915 17.0465   1
  -5   2 -13 29.1071 12.8639   1
   6  -2  13 -19.105  14.089   1
   6   2  13 27.6255 17.2022   1
  -6   2 -13 -6.5541 12.3081   1
 -11  -3  13 15.6624 12.0698   1
 -10  -3  13 36.3857 12.1439   1
  -9  -3  13 39.8336 11.7404   1
  -9   3  13 33.3950 14.1400   2
  -8  -3  13 9.46957 9.56315   1
  -8   3  13  1.5011 10.8518   2
  -7  -3  13 26.6460 10.2890   1
  -7   3  13 12.8294 11.2780   2
  -6  -3  13 38.8107 10.6333   1
  -6   3  13 59.1316 12.7490   2
  -6   3  13 45.8159  7.6829   1
  -5  -3  13 22.5389  9.7747   1
  -5   3  13 19.4631  7.9733   1
  -5   3  13 25.8908 10.2531   2
  -4  -3  13 130.013  15.657   1
  -4   3  13 118.388  13.888   2
  -4   3  13 110.628  12.497   1
  -3  -3  13 12.4028 10.1031   1
  -3  -3  13 7.48760 8.07661   2
  -3   3  13 25.4180  9.9506   1
  -3   3  13 28.1849 10.3946   2
  -2  -3  13 6.93127 5.84402   2
  -2  -3  13 -0.9632  9.2922   1
  -2   3  13 -3.4122  9.1927   1
   2   3 -13 4.87241 7.61044   1
  -1  -3  13 38.9843 11.9729   1
   1  -3 -13 54.9045  8.3565   2
   1   3 -13 20.9278  9.5595   1
  -1   3  13 31.5387 11.7951   1
   0  -3  13 16.4549 11.4649   1
   0   3 -13 4.50636 8.57757   1
   0   3  13  5.4655 11.3184   1
   1  -3  13 -4.8519 11.2591   1
  -1   3 -13 1.22631 8.96430   1
   1   3  13 10.8250 12.7340   1
   2  -3  13 -0.6440 11.9548   1
  -2   3 -13  1.5808 10.0090   1
   2   3  13  6.0555 13.5487   1
   3  -3  13 165.956  20.678   1
  -3   3 -13 131.528  17.645   1
   3   3  13 96.8421 18.6935   1
   4  -3  13 -3.4140 13.1675   1
  -4   3 -13  7.1748 11.3335   1
   4   3  13  1.5781 14.7669   1
   5  -3  13  0.7724 14.4621   1
  -5   3 -13 24.0767 13.4920   1
   5   3  13 21.3503 16.5268   1
   6  -3  13 34.6157 17.0592   1
  -6   3 -13 62.6779 16.5845   1
   6   3  13 44.5231 19.0165   1
 -10  -4  13 29.9946 12.6711   1
  -9  -4  13  1.2094 10.1760   1
  -8  -4  13  2.5094 10.2206   1
  -8   4  13 22.7615 13.4984   2
  -7  -4  13 62.2636 12.9848   1
  -7   4  13 48.7232 14.2324   2
  -7   4  13 64.6984  8.8977   1
  -6  -4  13 114.910  16.183   1
  -6   4  13 103.668  11.260   1
  -6   4  13 112.605  16.835   2
  -5  -4  13 52.4894 12.3289   1
  -5   4  13 61.7493 13.0246   2
  -5   4  13 74.4622 10.6866   1
  -4  -4  13 -5.2196  9.4604   1
  -4   4  13  2.9215 10.6196   2
  -4   4  13 -0.7206  9.0095   1
   3  -4 -13 24.9361  9.0245   2
  -3  -4  13 32.3300 11.8637   1
  -3   4  13 26.3662 10.9107   1
  -3   4  13 27.6145 11.9153   2
  -2  -4  13 41.3245 12.5624   1
   2  -4 -13 46.7055  9.8997   2
  -2   4  13 47.3313 12.6535   1
   1  -4 -13 168.528  15.132   2
  -1  -4  13 188.170  19.665   1
   1   4 -13 171.548  17.269   1
  -1   4  13 171.650  18.770   1
   0   4  13 119.753  17.439   1
   0   4 -13 105.157  14.918   1
   1  -4  13 190.239  21.646   1
  -1   4 -13 208.682  20.260   1
   1   4  13 183.227  21.278   1
   2  -4  13 38.8602 14.8855   1
   2   4  13 68.0282 17.2222   1
  -2   4 -13 46.6462 13.7874   1
   3  -4  13 406.715  29.805   1
   3   4  13 376.164  31.538   1
  -3   4 -13 394.641  28.080   1
   4  -4  13 451.934  32.541   1
   4   4  13 481.862  34.916   1
  -4   4 -13 490.000  31.466   1
   5  -4  13 19.5138 16.0931   1
  -5   4 -13 -3.0634 12.1107   1
   5   4  13 23.2032 17.9098   1
  -9  -5  13 59.8578 15.8259   1
  -9   5  13 58.7076  9.5360   1
  -8  -5  13 88.9307 16.5913   1
  -8   5  13 99.5844 11.5981   1
  -7  -5  13 15.5533 11.8385   1
  -7   5  13 38.7526 15.7555   2
  -7   5  13 33.8565  9.5161   1
  -6  -5  13 29.6017 12.4269   1
  -6   5  13 24.0144  9.8781   1
  -6   5  13 54.1234 15.5468   2
  -5  -5  13 26.7700 12.1190   1
  -5   5  13 15.4369  9.9182   1
  -5   5  13 12.4255 12.9446   2
  -4  -5  13  0.4621 10.6603   1
  -4   5  13 11.8435 10.1024   1
  -4   5  13  0.4390 12.8844   2
  -3  -5  13 116.879  17.319   1
  -3   5  13 96.2436 14.9703   1
  -3   5  13 97.5859 16.8889   2
  -2  -5  13 165.346  19.854   1
  -2   5  13 175.006  19.871   1
  -1  -5  13  0.8949 12.0116   1
  -1   5  13  9.8485 12.9639   1
   0  -5  13 64.8987 16.3677   1
   0   5  13 32.2327 15.3808   1
   1  -5  13 65.4789 16.1913   1
  -1   5 -13 39.7267 12.9170   1
   1   5  13 69.6712 17.8528   1
   2  -5  13 65.9743 17.5072   1
   2   5  13 51.8507 17.1636   1
  -2   5 -13 36.5013 14.5678   1
   3  -5  13 30.0704 15.8240   1
  -3   5 -13  2.8253 12.5829   1
   3   5  13 32.9754 18.2859   1
   4  -5  13 -4.3529 15.2159   1
  -4   5 -13 -9.4981 11.3754   1
   4   5  13 -5.3647 17.0235   1
  -7  -6  13 24.0735 13.3001   1
  -7   6  13  7.9448 10.1174   1
  -6  -6  13 20.6190 12.4871   1
  -6   6  13  5.6383 10.3045   1
  -5  -6  13 106.511  18.321   1
  -5   6  13 93.7396 14.7505   1
  -5   6  13 105.689  19.950   2
  -4  -6  13 38.4498 14.2899   1
  -4   6  13 60.2788 14.1077   1
  -4   6  13 32.3344 17.0936   2
  -3  -6  13 28.6929 14.0320   1
  -3   6  13 13.4526 13.1624   1
  -2  -6  13 31.1151 13.9251   1
  -2   6  13 81.4209 16.4726   1
  -1  -6  13 36.0761 16.1947   1
  -1   6  13 29.9029 15.5135   1
   0  -6  13 249.541  26.339   1
   0   6  13 240.684  25.830   1
   1   6  13 77.1576 19.8512   1
   2  -6  13 46.3311 18.4622   1
   2   6  13 20.8439 16.1922   1
  -4  -7  13 75.2996 18.1099   1
  -4   7  13 71.4866 15.9263   1
  -3  -7  13 44.6688 16.9095   1
  -3   7  13 85.0203 17.1700   1
  -2  -7  13 68.2857 18.9024   1
  -2   7  13 53.6038 17.3638   1
  -1  -7  13  1.2845 15.7329   1
  -1   7  13 -5.3599 15.2702   1
 -11   0  14 10.8638  8.0806   1
 -10   0  14 22.9110  7.9234   1
  -9   0  14 394.389  19.938   1
  -8   0  14 728.417  29.282   1
  -7   0  14 68.6175  9.5037   1
  -6   0  14 4.64534 6.95727   1
  -6   0  14 4.07613 8.19191   2
  -5   0  14 1015.53   38.56   2
  -5   0  14 1100.05   40.20   1
  -4   0  14 371.102  17.447   2
  -3   0  14 566.220  27.152   1
  -2   0  14 84.9235 12.6358   1
  -1   0  14 73.8173 12.9144   1
   0   0  14 1.51096 9.87871   1
   1   0  14 749.494  36.386   1
   2   0  14 388.686  26.539   1
   3   0  14 169.321  21.056   1
   4   0  14 -8.4604 13.4172   1
   5   0  14 43.2770 16.5629   1
   6   0  14 46.6924 17.5890   1
 -11  -1  14 404.039  23.821   1
 -10  -1  14 143.110  14.602   1
 -10   1  14 104.300  17.144   2
  -9  -1  14 22.3227  9.1720   1
  -9   1  14 10.6760 10.8409   2
  -8  -1  14 111.895  12.950   1
  -8   1  14 95.9360 14.5996   2
  -7  -1  14 367.471  20.540   1
  -7   1  14 341.754  16.576   1
  -7   1  14 349.648  21.894   2
  -6  -1  14 427.630  22.626   1
  -6   1  14 428.954  19.867   1
  -6   1  14 431.936  23.034   2
  -5  -1  14 15.2812  8.2447   1
  -5   1  14 17.5694  8.1378   2
  -5   1  14 17.6178  7.8679   1
  -4  -1  14 55.9238 10.4683   1
  -4  -1  14 56.8480  7.7925   2
  -4   1  14 48.6222  9.8298   1
  -4   1  14 51.8124  8.9118   2
  -3  -1  14 20.9739  9.2471   1
  -3   1  14 23.9173  6.8638   2
  -3   1  14 23.8401  9.4042   1
  -2  -1  14 731.707  34.290   1
  -2   1  14 793.763  33.979   1
  -1  -1  14 174.119  18.114   1
  -1   1  14 200.888  18.604   1
   0  -1  14 321.378  24.444   1
   0   1  14 299.385  22.579   1
   1  -1  14 78.1369 15.0472   1
  -1   1 -14 62.9016 11.5426   1
   1   1  14 56.4033 14.4021   1
   2  -1  14 74.5985 15.3882   1
   2   1  14 100.982  16.843   1
  -2   1 -14 77.7784 12.9996   1
   3  -1  14 321.066  26.876   1
   3   1  14 338.142  27.544   1
  -3   1 -14 306.272  24.279   1
   4  -1  14 424.975  30.232   1
   4   1  14 441.841  30.871   1
   5  -1  14 266.196  26.391   1
   5   1  14 198.511  24.842   1
   6  -1  14 66.5694 20.0311   1
   6   1  14 92.3105 21.0874   1
 -11  -2  14  0.5305 10.1293   1
 -10  -2  14 480.719  27.192   1
 -10   2  14 448.590  30.155   2
  -9  -2  14 284.805  20.563   1
  -9   2  14 290.664  24.651   2
  -8  -2  14 253.065  19.570   1
  -8   2  14 284.337  23.116   2
  -7  -2  14 191.497  17.496   1
  -7   2  14 184.391  18.327   2
  -6  -2  14 328.312  20.730   1
  -6   2  14 297.062  20.425   2
  -6   2  14 324.415  16.581   1
  -5  -2  14 365.434  22.797   1
  -5   2  14 382.138  21.257   2
  -5   2  14 374.860  19.400   1
  -4  -2  14 799.955  35.637   1
  -4   2  14 819.856  33.002   1
  -4   2  14 788.002  32.654   2
  -3  -2  14 264.420  20.072   1
  -3   2  14 233.610  18.303   1
  -3   2  14 235.880  16.262   2
  -2  -2  14 47.8775 11.4130   1
  -2   2  14 49.9804 11.7831   1
  -1  -2  14  1.1494 10.2525   1
  -1   2  14  5.6334 10.2392   1
   0  -2  14 164.229  18.517   1
   0   2  14 136.557  17.600   1
   1  -2  14 426.387  27.676   1
  -1   2 -14 472.092  25.888   1
   1   2  14 434.436  28.417   1
   2  -2  14 502.380  30.010   1
   2   2  14 441.445  29.322   1
  -2   2 -14 395.977  25.853   1
   3  -2  14 224.063  23.070   1
   3   2  14 245.013  24.783   1
  -3   2 -14 203.448  20.395   1
   4  -2  14 22.4535 14.9591   1
  -4   2 -14  7.3589 11.1600   1
   4   2  14 37.0877 16.4417   1
   5  -2  14 157.472  22.637   1
   5   2  14 131.117  22.176   1
   6  -2  14 223.687  26.430   1
   6   2  14 148.840  24.771   1
 -10  -3  14 78.8779 14.4205   1
  -9  -3  14 6.75233 9.82023   1
  -9   3  14 11.4101 12.6505   2
  -8  -3  14 44.0101 11.5926   1
  -8   3  14 56.9841 14.4719   2
  -7  -3  14 285.901  22.461   1
  -7   3  14 243.494  21.446   2
  -6  -3  14 193.297  18.385   1
  -6   3  14 170.581  12.844   1
  -6   3  14 164.368  17.698   2
  -5  -3  14 210.524  19.316   1
  -5   3  14 180.806  14.660   1
  -5   3  14 180.564  17.389   2
  -4  -3  14 16.7244 10.2025   1
  -4   3  14 16.2452  9.1510   1
  -4   3  14 13.0948  9.7542   2
  -3  -3  14 102.858  15.011   1
  -3   3  14 89.0197 12.5818   2
  -3   3  14 83.7827 13.6259   1
  -2  -3  14 27.9162 11.1570   1
  -2   3  14 32.3443 11.4907   1
  -1   3  14 526.369  29.864   1
   0  -3  14 309.541  25.179   1
   0   3  14 252.175  23.313   1
   1  -3  14 -6.6908 11.2107   1
   1   3  14 23.1036 13.5024   1
   2  -3  14 10.4409 12.6451   1
   2   3  14  1.0592 13.5417   1
  -2   3 -14 -3.2944  9.2814   1
   3  -3  14  7.9286 13.3787   1
  -3   3 -14  3.6721 10.2388   1
   3   3  14 21.6802 15.0724   1
   4  -3  14 334.226  29.076   1
  -4   3 -14 346.601  27.905   1
   5  -3  14 241.530  26.319   1
   5   3  14 194.779  26.418   1
  -9  -4  14 142.094  18.334   1
  -8  -4  14 180.454  19.854   1
  -8   4  14 154.117  20.167   2
  -7  -4  14 104.209  15.942   1
  -7   4  14 100.058  10.230   1
  -7   4  14 79.7905 15.8826   2
  -6  -4  14 10.9065 10.1107   1
  -6   4  14 33.8809 12.9471   2
  -6   4  14 10.7140  7.8971   1
  -5  -4  14 171.798  19.092   1
  -5   4  14 185.987  16.034   1
  -5   4  14 185.538  18.938   2
  -4  -4  14 345.949  24.798   1
  -4   4  14 345.904  24.215   2
  -4   4  14 389.043  22.557   1
  -3  -4  14 246.041  22.071   1
  -3   4  14 278.322  21.398   1
  -3   4  14 227.216  20.043   2
  -2  -4  14 17.7323 11.8656   1
  -2   4  14 11.0712 11.3155   1
  -1  -4  14 71.3053 15.0451   1
  -1   4  14 53.4188 14.0851   1
   0   4  14 27.6347 14.3767   1
   1  -4  14 191.006  22.036   1
   1   4  14 135.615  20.745   1
   2  -4  14 83.3518 17.9172   1
   2   4  14 71.9176 18.4268   1
   3  -4  14 81.2825 18.5424   1
   3   4  14 108.982  20.546   1
   4  -4  14 76.3284 19.9063   1
   4   4  14 93.0366 21.6607   1
  -8  -5  14 69.7042 16.1671   1
  -8   5  14 122.812  12.354   1
  -7  -5  14 208.810  22.305   1
  -7   5  14 230.532  16.977   1
  -7   5  14 267.356  25.739   2
  -6  -5  14 32.6432 12.3487   1
  -6   5  14 64.9293 16.3634   2
  -6   5  14 54.2257 11.4970   1
  -5  -5  14 54.5464 14.5532   1
  -5   5  14 73.5152 13.1330   1
  -5   5  14 62.0992 16.0572   2
  -4  -5  14 26.4809 12.8357   1
  -4   5  14  9.9086 13.8344   2
  -4   5  14 22.9534 11.6472   1
  -3  -5  14 55.1724 14.5919   1
  -3   5  14 62.5901 15.0825   1
  -2  -5  14 393.043  28.494   1
  -2   5  14 337.628  25.815   1
  -1  -5  14 257.135  25.314   1
  -1   5  14 259.874  24.645   1
   0   5  14 117.512  19.294   1
   1  -5  14  4.8974 14.5784   1
   1   5  14 16.1070 15.0632   1
   2  -5  14 33.2316 15.6983   1
   2   5  14 66.3366 19.1557   1
   3  -5  14 99.4874 20.2033   1
   3   5  14 96.5850 21.6407   1
  -6  -6  14 10.4185 12.4757   1
  -6   6  14 10.7420 10.6246   1
  -5  -6  14 -13.281  12.018   1
  -5   6  14 -18.838  14.682   2
  -5   6  14 26.4531 12.1114   1
  -4  -6  14 23.5086 13.6542   1
  -4   6  14 18.1737 12.3163   1
  -4   6  14 -21.120  15.819   2
  -3  -6  14 64.7405 16.2884   1
  -3   6  14 47.1837 14.5986   1
  -2  -6  14 -6.5245 12.8506   1
  -2   6  14  7.7681 14.1725   1
  -1  -6  14  9.1804 14.1227   1
  -1   6  14  4.5459 15.0614   1
   0  -6  14 44.4181 16.7785   1
   0   6  14 79.5558 19.5693   1
   1  -6  14 76.6684 19.2898   1
   1   6  14 79.8330 20.6214   1
 -11   0  15 1.53694 8.10527   1
 -10   0  15 7.18978 8.01536   1
  -9   0  15 7.93081 7.65937   1
  -8   0  15 5.45180 9.76501   2
  -8   0  15 3.46210 7.06435   1
  -7   0  15 4.59277 8.52021   2
  -7   0  15 -2.0166  7.0837   1
  -6   0  15 7.06226 7.95506   2
  -6   0  15 -5.2604  7.1769   1
  -5   0  15 8.97950 6.74285   2
  -5   0  15 -8.4638  7.1023   1
  -4   0  15 0.79897 5.62722   2
  -4   0  15 -1.7075  8.3442   1
  -3   0  15 -3.8504  8.6896   1
  -2   0  15 -6.8271  8.8025   1
  -1   0  15 -9.5363 10.2072   1
   0   0  15  4.9461 10.9130   1
   1   0  15 -2.2145 11.5366   1
   2   0  15 12.7161 12.7671   1
   3   0  15 16.4364 13.7399   1
   4   0  15 -5.2206 13.4920   1
   5   0  15 -12.927  14.980   1
 -11  -1  15 12.3617 10.0703   1
 -10  -1  15 -8.1930  8.1439   1
 -10   1  15 14.0749 12.6869   2
  -9  -1  15 19.9804  9.3934   1
  -9   1  15 37.9982 12.5632   2
  -8  -1  15 14.2625  8.9284   1
  -8   1  15 30.1330 11.2310   2
  -7  -1  15 15.4441  8.9685   1
  -7   1  15 16.3401 10.1524   2
  -7   1  15 14.8452  7.2046   1
  -6  -1  15 102.755  12.635   1
  -6   1  15 74.2244 12.0464   2
  -5  -1  15 89.7672 12.4578   1
  -5   1  15 95.1645 11.1442   2
  -5   1  15 92.1728 11.3864   1
  -4  -1  15 161.790  10.980   2
  -4  -1  15 190.162  17.160   1
  -4   1  15 179.351  15.547   1
  -4   1  15 182.769  13.255   2
  -3   1  15 37.3291  7.3598   2
  -3   1  15 44.8628 11.0551   1
  -2  -1  15 -4.9135  9.6038   1
  -2   1  15 -0.4297  9.1868   1
  -1  -1  15 59.0633 12.9357   1
  -1   1  15 68.9976 13.6821   1
   0  -1  15 103.280  16.158   1
   0   1  15 118.141  17.147   1
   1  -1  15 12.4989 11.8287   1
   1   1  15 15.1504 12.6078   1
   2  -1  15 10.5950 12.6816   1
   2   1  15 -4.7288 12.0311   1
   3  -1  15 13.4449 13.4160   1
   3   1  15  7.5448 14.0345   1
   4  -1  15 -13.627  14.122   1
   4   1  15 11.9876 15.2181   1
   5  -1  15 33.4094 17.8135   1
   5   1  15  6.5292 16.2448   1
 -10  -2  15 35.4830 11.2176   1
 -10   2  15 48.6404 15.8060   2
  -9  -2  15 90.9352 13.9043   1
  -9   2  15 80.9398 16.1539   2
  -8  -2  15 7.03471 9.22858   1
  -8   2  15 14.7104 11.2189   2
  -7  -2  15 164.213  16.483   1
  -7   2  15 174.232  17.361   2
  -7   2  15 143.750  11.390   1
  -6  -2  15 255.183  20.376   1
  -6   2  15 241.471  19.037   2
  -6   2  15 217.753  15.257   1
  -5  -2  15 16.0333  9.5851   1
  -5   2  15 20.3253  8.6759   1
  -5   2  15 26.4312  9.6262   2
  -4  -2  15 20.4998  9.7323   1
  -4   2  15 31.2420  9.1702   2
  -4   2  15 24.3840  9.6945   1
  -3  -2  15 7.98361 9.23948   1
  -3   2  15 2.09222 8.19637   2
  -3   2  15 14.7339 10.1490   1
  -2   2  15 -3.2814  9.9571   1
  -1  -2  15  0.9222 10.9433   1
  -1   2  15 16.2365 11.6794   1
   0  -2  15 98.4717 16.1812   1
   0   2  15 118.245  17.257   1
   1  -2  15 19.4910 12.9098   1
   1   2  15 -0.3810 12.4020   1
   2  -2  15 13.8242 13.3326   1
   2   2  15 11.2004 14.0589   1
   3  -2  15  6.1803 14.0131   1
   3   2  15 28.2971 15.9122   1
   4  -2  15 26.1958 15.1457   1
   4   2  15 53.1884 18.1599   1
   5  -2  15 24.2297 17.0119   1
   5   2  15 31.3529 17.6886   1
 -10  -3  15 -2.7621  9.7931   1
  -9  -3  15 47.8241 12.5130   1
  -9   3  15 24.8666 14.6945   2
  -8  -3  15 7.40631 9.81456   1
  -8   3  15 22.4316 12.4109   2
  -7  -3  15 7.59214 9.70233   1
  -7   3  15 -5.4009 10.6634   2
  -7   3  15 -4.6084  6.4589   1
  -6  -3  15 0.48109 8.86520   1
  -6   3  15 6.04849 9.81243   2
  -6   3  15 -9.3556  7.1501   1
  -5  -3  15 8.24239 9.42648   1
  -5   3  15 7.05555 8.66251   1
  -5   3  15  9.3926 10.0762   2
  -4  -3  15 40.4666 11.5826   1
  -4   3  15 47.0019 11.7157   2
  -4   3  15 32.6957 10.9515   1
  -3  -3  15 300.689  23.715   1
  -3   3  15 270.394  19.262   2
  -3   3  15 251.192  20.873   1
  -2  -3  15 142.853  17.984   1
  -2   3  15 182.382  19.058   1
  -1   3  15 -7.9489 11.1169   1
   0  -3  15 23.3044 13.2341   1
   0   3  15 18.7510 13.6896   1
   1  -3  15 31.1908 14.2547   1
   1   3  15 25.9958 15.1354   1
   2  -3  15 48.5566 16.4426   1
   2   3  15 20.6846 15.4635   1
   3  -3  15 17.7785 14.7209   1
   3   3  15 14.1632 16.0762   1
   4  -3  15 53.9270 17.8689   1
   4   3  15 45.3602 18.7590   1
  -9  -4  15 14.8743 11.5047   1
  -8  -4  15 -0.2433 10.5436   1
  -8   4  15 23.4869 14.3899   2
  -7  -4  15 68.1367 13.9469   1
  -7   4  15 77.4484 10.4507   1
  -7   4  15 63.0382 15.7410   2
  -6  -4  15 95.1047 15.8396   1
  -6   4  15 127.264  17.516   2
  -6   4  15 85.3470 11.8507   1
  -5  -4  15 24.9725 11.8087   1
  -5   4  15 35.5138 13.0462   2
  -5   4  15 49.3750 11.1855   1
  -4  -4  15 36.0707 12.8230   1
  -4   4  15 21.9583 12.2073   2
  -4   4  15 16.0700 10.7828   1
  -3  -4  15 97.6549 16.0518   1
  -3   4  15 72.3684 14.5180   1
  -2  -4  15 110.989  17.168   1
  -2   4  15 67.6561 15.2995   1
  -1   4  15 54.9463 15.3657   1
   0  -4  15  6.2393 13.3862   1
   0   4  15 15.2705 13.5622   1
   1  -4  15 -3.8567 12.5497   1
   1   4  15  4.9295 14.0537   1
   2  -4  15 242.857  25.762   1
   2   4  15 189.059  24.431   1
   3  -4  15  7.4777 16.2863   1
   3   4  15 31.7321 18.3831   1
  -7  -5  15 12.0242 11.4336   1
  -7   5  15 1.50389 8.95275   1
  -7   5  15 18.0541 14.7708   2
  -6  -5  15  9.6979 12.1831   1
  -6   5  15 11.6742 13.5270   2
  -6   5  15 12.5747 10.6904   1
  -5  -5  15 47.0307 13.9312   1
  -5   5  15 49.2361 16.0093   2
  -5   5  15 27.6519 11.8820   1
  -4  -5  15 86.7522 17.1302   1
  -4   5  15 51.9292 16.7723   2
  -4   5  15 113.365  15.787   1
  -3  -5  15 77.3452 16.3570   1
  -3   5  15 84.6552 16.2791   1
  -2  -5  15 92.7949 17.3815   1
  -2   5  15 64.6309 16.5103   1
  -1  -5  15  7.3860 12.7969   1
  -1   5  15 16.2903 14.6859   1
   0  -5  15 37.0147 15.1126   1
   0   5  15  4.5571 14.7219   1
   1  -5  15 85.4898 19.3124   1
   1   5  15 65.7035 18.7841   1
   2  -5  15 51.8212 18.2004   1
   2   5  15 31.5268 18.4649   1
  -5  -6  15 77.8818 17.1311   1
  -5   6  15 107.565  16.573   1
  -4  -6  15 48.8825 14.9047   1
  -4   6  15 25.7230 14.2741   1
  -3  -6  15  8.3153 13.8146   1
  -3   6  15 19.0989 14.5151   1
  -2  -6  15 120.759  21.115   1
  -2   6  15 140.938  21.566   1
  -1  -6  15 60.3919 18.1605   1
  -1   6  15 75.3882 19.0774   1
 -10   0  16 76.2674 11.1248   1
 -10   0  16 56.8064 14.9637   2
  -9   0  16 216.457  16.181   1
  -9   0  16 204.062  20.616   2
  -8   0  16 171.034  17.832   2
  -8   0  16 182.557  15.036   1
  -7   0  16 105.607  12.053   1
  -7   0  16 102.233  13.169   2
  -6   0  16 89.1693 12.1290   1
  -4   0  16 881.462  37.887   1
  -3   0  16 637.311  31.186   1
  -2   0  16 199.776  19.202   1
  -1   0  16 -0.4183 10.3506   1
   0   0  16 376.358  25.998   1
   1   0  16 951.530  44.707   1
   2   0  16 89.3819 17.9248   1
   3   0  16 148.079  21.947   1
   4   0  16 10.0163 15.9063   1
 -10  -1  16 98.2319 13.5429   1
 -10   1  16 66.6163 16.0395   2
  -9  -1  16 44.4255 11.1230   1
  -9   1  16 41.7416 12.8042   2
  -8  -1  16 146.182  15.131   1
  -8   1  16 136.470  11.446   1
  -8   1  16 116.381  15.709   2
  -7  -1  16 62.1212 11.3427   1
  -7   1  16 37.2227 10.9032   2
  -6  -1  16 172.617  16.180   1
  -6   1  16 142.621  14.162   2
  -6   1  16 133.260  13.406   1
  -5  -1  16 718.366  33.460   1
  -5   1  16 749.642  31.876   1
  -4  -1  16 226.487  19.147   1
  -4   1  16 245.009  19.357   1
  -3  -1  16 -9.0450  9.3137   1
  -3   1  16 0.99417 9.76715   1
  -2  -1  16 286.388  22.080   1
  -2   1  16 288.462  21.557   1
  -1  -1  16 502.270  29.158   1
  -1   1  16 530.261  29.809   1
   0  -1  16 384.405  26.209   1
   0   1  16 338.707  25.207   1
   1  -1  16  9.0018 12.7266   1
   1   1  16 21.4210 14.0311   1
   2  -1  16  9.4749 12.4342   1
   2   1  16 11.6369 14.2927   1
   3  -1  16 164.311  23.273   1
   3   1  16 189.387  23.172   1
   4  -1  16 379.667  32.485   1
   4   1  16 434.561  32.871   1
 -10  -2  16 -6.9900  9.6342   1
  -9  -2  16 92.3193 14.4830   1
  -9   2  16 102.904  17.144   2
  -8  -2  16 470.420  27.030   1
  -8   2  16 522.199  29.105   2
  -7  -2  16 74.3797 13.3522   1
  -7   2  16 51.1709  8.9192   1
  -7   2  16 78.9354 13.4473   2
  -6  -2  16 7.64125 9.72704   1
  -6   2  16 41.5709 10.7341   2
  -6   2  16 1.06812 7.81235   1
  -5  -2  16 108.638  14.839   1
  -5   2  16 108.091  13.369   1
  -4  -2  16 470.065  27.187   1
  -4   2  16 463.371  25.499   1
  -3  -2  16 223.119  20.395   1
  -3   2  16 297.720  22.327   1
  -2  -2  16 120.030  17.067   1
  -2   2  16 104.952  16.062   1
  -1  -2  16 15.1910 11.3384   1
  -1   2  16 -17.224  10.620   1
   0  -2  16 235.781  23.566   1
   0   2  16 200.325  21.738   1
   1  -2  16 120.140  19.052   1
   1   2  16 120.938  19.725   1
   2  -2  16 308.493  27.597   1
   2   2  16 253.998  26.195   1
   3  -2  16 54.8085 16.9800   1
   3   2  16 65.9267 18.1023   1
   4  -2  16 13.1308 16.8577   1
   4   2  16 -4.4608 16.7467   1
  -9  -3  16 -1.0093 10.8498   1
  -9   3  16 18.6884 13.1714   2
  -8  -3  16 48.4715 12.3794   1
  -8   3  16 47.1918 13.8695   2
  -7  -3  16 175.694  19.271   1
  -7   3  16 160.940  13.301   1
  -7   3  16 222.517  20.681   2
  -6  -3  16 251.571  22.385   1
  -6   3  16 242.608  17.741   1
  -6   3  16 292.399  21.340   2
  -5  -3  16 182.398  19.353   1
  -5   3  16 139.365  15.303   1
  -4  -3  16 53.3610 13.3325   1
  -4   3  16 47.4697 11.8007   1
  -3  -3  16 26.9815 11.8162   1
  -3   3  16 22.3998 11.7428   1
  -2   3  16 107.004  16.827   1
  -1  -3  16 715.322  37.236   1
  -1   3  16 664.494  36.424   1
   0  -3  16 183.752  22.567   1
   0   3  16 250.457  24.889   1
   1  -3  16 239.688  25.352   1
   1   3  16 227.001  24.995   1
   2  -3  16 23.9368 14.9231   1
   2   3  16 -13.304  14.002   1
   3  -3  16 563.958  36.543   1
  -8  -4  16 116.207  17.780   1
  -8   4  16 171.192  21.332   2
  -7  -4  16 43.8378 13.6306   1
  -7   4  16 88.3362 16.8830   2
  -7   4  16 63.3345 10.3741   1
  -6  -4  16  0.9502 10.2461   1
  -6   4  16 4.06015 9.60951   1
  -5  -4  16 92.4688 15.3167   1
  -5   4  16 107.202  14.371   1
  -4  -4  16 67.0017 14.7098   1
  -4   4  16 101.558  15.268   1
  -3  -4  16 191.777  21.719   1
  -3   4  16 175.619  20.132   1
  -2  -4  16 240.816  23.427   1
  -2   4  16 216.027  22.664   1
  -1   4  16 -2.2355 13.0061   1
   0  -4  16 147.732  21.253   1
   0   4  16 133.983  20.955   1
   1  -4  16 178.233  22.737   1
   1   4  16 150.627  22.957   1
   2  -4  16 245.351  27.489   1
   2   4  16 189.491  26.431   1
  -6  -5  16 32.2755 13.2912   1
  -6   5  16 45.0577 11.9028   1
  -5  -5  16 58.0869 15.0867   1
  -5   5  16 45.5751 12.8670   1
  -4  -5  16  1.2421 11.5461   1
  -4   5  16 -8.7165 11.5298   1
  -3  -5  16 47.1185 14.9845   1
  -3   5  16 33.3973 14.4019   1
  -2  -5  16 71.6583 17.1014   1
  -2   5  16 105.545  18.819   1
  -1   5  16 63.4988 17.4383   1
   0  -5  16 190.152  24.328   1
   0   5  16 147.685  23.252   1
  -9   0  17 1.20462 8.29248   1
  -8   0  17 1.03447 8.22122   1
  -7   0  17 -5.5869  7.8962   1
  -5   0  17 -14.479   8.477   1
  -4   0  17 10.6573 10.4497   1
  -3   0  17  9.0446 10.8820   1
  -2   0  17 -8.5190 10.1104   1
  -1   0  17 -3.7687 11.7463   1
   0   0  17 14.6020 13.0135   1
   1   0  17  6.2264 12.7986   1
   2   0  17  9.1176 14.5846   1
   3   0  17  0.1028 14.6232   1
  -9  -1  17 10.1794  9.7616   1
  -9   1  17 10.9041  7.6706   1
  -8  -1  17 -8.8954  8.5213   1
  -7  -1  17 9.82407 8.91869   1
  -7   1  17 4.53893 8.48692   1
  -6  -1  17 90.5363 13.4653   1
  -6   1  17 104.262  12.994   1
  -5  -1  17 12.9787 10.0018   1
  -5   1  17 17.0640  9.9586   1
  -4   1  17 2.90590 9.90811   1
  -3  -1  17 31.0124 12.1866   1
  -3   1  17 16.3044 11.4340   1
  -2  -1  17 17.9366 11.9194   1
  -2   1  17  3.1250 10.8919   1
  -1  -1  17 -4.8479 11.3678   1
  -1   1  17  3.1543 12.4416   1
   0  -1  17  6.1529 12.7310   1
   0   1  17  7.6953 12.4716   1
   1  -1  17 76.7539 16.7348   1
   1   1  17 74.6406 17.5943   1
   2  -1  17  0.2815 14.0890   1
   2   1  17 -7.9873 13.3491   1
   3  -1  17 22.0208 17.0207   1
   3   1  17 17.8883 17.0199   1
  -9  -2  17 63.8884 12.9479   1
  -8  -2  17 37.6044 12.0591   1
  -8   2  17 11.4741  7.4342   1
  -7  -2  17 2.89650 9.55884   1
  -7   2  17 -9.4429  7.9282   1
  -6  -2  17 19.4054 10.5677   1
  -6   2  17 38.0128 10.2773   1
  -5  -2  17  5.1219 10.0046   1
  -5   2  17 51.1395 11.5850   1
  -4  -2  17 -0.6730  9.2301   1
  -4   2  17 11.8645 10.8965   1
  -3   2  17  9.9005 11.6416   1
  -2  -2  17 54.9347 14.6429   1
  -2   2  17 50.6137 14.9795   1
  -1  -2  17 11.5698 12.6789   1
  -1   2  17 -6.3833 12.3350   1
   0  -2  17 37.6476 14.6294   1
   0   2  17  2.6480 13.4112   1
   1  -2  17 -0.5489 13.5249   1
   1   2  17  8.4702 14.6078   1
   2  -2  17  4.0237 14.0031   1
   2   2  17 -6.4302 14.6709   1
   3  -2  17 -15.294  15.353   1
   3   2  17 12.6959 16.5551   1
  -8  -3  17 30.4822 12.5321   1
  -7  -3  17 12.8706 11.0282   1
  -7   3  17 1.68304 8.49663   1
  -6  -3  17 34.6252 12.1709   1
  -6   3  17 37.3262 11.0276   1
  -5  -3  17 27.3873 11.5691   1
  -5   3  17 -4.6979  9.8699   1
  -4  -3  17 27.6016 11.6272   1
  -4   3  17 23.9982 12.6639   1
  -3  -3  17 -1.7059 10.0687   1
  -3   3  17  8.6624 12.1875   1
  -2  -3  17 28.4818 13.8733   1
  -2   3  17 15.4875 13.3266   1
  -1  -3  17 44.0100 15.2757   1
  -1   3  17 42.6187 15.4312   1
   0  -3  17 31.5554 15.6009   1
   0   3  17  3.6790 13.8738   1
   1  -3  17 12.9583 14.4261   1
   1   3  17 16.5490 16.0779   1
   2  -3  17 163.288  23.853   1
   2   3  17 249.088  27.559   1
  -7  -4  17 43.2529 13.7276   1
  -7   4  17 24.5305  9.6750   1
  -6  -4  17 74.3032 15.3267   1
  -6   4  17 80.1984 13.4667   1
  -5  -4  17 24.4891 12.7209   1
  -5   4  17 33.5076 12.1662   1
  -4  -4  17 -6.6980 10.7012   1
  -4   4  17 12.0821 12.1572   1
  -3  -4  17 11.0048 11.9414   1
  -3   4  17 19.9392 13.1650   1
  -2   4  17  8.8885 13.2335   1
  -1  -4  17 27.1959 15.8042   1
  -1   4  17 16.3383 15.0707   1
   0  -4  17 38.0433 16.4517   1
   0   4  17 41.7183 17.6621   1
  -3  -5  17 126.616  19.497   1
  -3   5  17 118.307  19.829   1
  -9   0  18 361.980  22.068   1
  -8   0  18 98.1102 13.0720   1
  -6   0  18 81.8612 13.8769   1
  -5   0  18 188.026  18.645   1
  -4   0  18 47.9128 12.7263   1
  -3   0  18 166.568  19.019   1
  -2   0  18 167.389  19.732   1
  -1   0  18 73.1136 15.7603   1
   0   0  18 22.8106 15.0076   1
   1   0  18 175.836  23.029   1
   2   0  18 236.643  26.630   1
  -8  -1  18 59.0976 12.7804   1
  -8   1  18 59.4128 10.7145   1
  -7  -1  18 345.500  23.642   1
  -7   1  18 344.325  20.980   1
  -6  -1  18 731.729  35.421   1
  -6   1  18 764.806  33.811   1
  -5   1  18 178.793  17.983   1
  -4  -1  18 13.4620 11.7355   1
  -4   1  18 18.4423 11.3255   1
  -3  -1  18  4.2629 11.5916   1
  -3   1  18  5.8462 11.1592   1
  -2  -1  18 132.771  18.679   1
  -2   1  18 104.327  17.456   1
  -1  -1  18 185.792  22.175   1
  -1   1  18 190.347  22.236   1
   0  -1  18 328.603  27.767   1
   0   1  18 299.147  27.229   1
   1  -1  18 183.347  23.501   1
   1   1  18 197.799  25.131   1
   2  -1  18 -4.2326 13.9481   1
   2   1  18 -13.558  14.179   1
  -8  -2  18 156.034  17.927   1
  -8   2  18 140.821  12.957   1
  -7  -2  18 32.0206 11.9051   1
  -7   2  18 20.1972  9.7461   1
  -6  -2  18 67.6201 13.4086   1
  -6   2  18 45.1130 11.5201   1
  -5  -2  18 32.9107 12.0454   1
  -5   2  18 43.9868 12.5755   1
  -4   2  18 164.026  18.334   1
  -3  -2  18 365.842  25.984   1
  -3   2  18 315.678  25.823   1
  -2  -2  18 185.930  21.811   1
  -2   2  18 197.954  21.493   1
  -1  -2  18 34.2196 14.4498   1
  -1   2  18  9.6669 13.2693   1
   0  -2  18 129.828  21.091   1
   0   2  18 121.144  20.183   1
   1  -2  18 166.086  21.821   1
   1   2  18 160.396  22.816   1
  -7  -3  18 71.4946 14.7435   1
  -7   3  18 70.0203 11.9867   1
  -6  -3  18 135.815  18.184   1
  -6   3  18 162.428  16.509   1
  -5  -3  18 95.8761 16.6271   1
  -5   3  18 126.602  16.398   1
  -4  -3  18 71.0612 15.0709   1
  -4   3  18 36.6076 13.7086   1
  -3   3  18 75.1851 16.4876   1
  -2  -3  18 241.424  25.043   1
  -2   3  18 195.598  22.895   1
  -1  -3  18 61.0396 16.8663   1
  -1   3  18 64.3458 17.7454   1
   0  -3  18 41.8925 16.1144   1
   0   3  18 59.5696 17.8114   1
  -5  -4  18  6.8998 11.8176   1
  -5   4  18 19.7411 12.5919   1
  -4  -4  18 172.834  20.851   1
  -4   4  18 175.390  20.624   1
  -3  -4  18 163.185  20.937   1
  -3   4  18 170.771  21.847   1
  -2  -4  18 66.3961 17.0954   1
  -2   4  18 37.7837 16.5029   1
  -7   0  19 15.4417 10.6128   1
  -6   0  19 -2.1200 10.7062   1
  -5   0  19  4.0644 10.4008   1
  -4   0  19 -5.9117 11.2359   1
  -3   0  19 -1.1407 12.3595   1
  -2   0  19 19.3740 13.2011   1
  -1   0  19  0.0853 13.4378   1
   0   0  19 -5.2328 13.8581   1
  -7  -1  19 49.1062 12.7908   1
  -7   1  19 52.0432 12.4950   1
  -6   1  19 -1.5858 10.3026   1
  -5  -1  19 17.8626 12.1912   1
  -5   1  19 10.4939 11.6148   1
  -4  -1  19 16.9818 12.6163   1
  -4   1  19 41.4588 13.3261   1
  -3  -1  19  8.8484 11.8081   1
  -3   1  19  7.6699 12.0543   1
  -2  -1  19 -2.8731 12.8774   1
  -2   1  19 -32.573  11.417   1
  -1  -1  19  5.7399 13.0745   1
  -1   1  19 -14.506  13.310   1
   0  -1  19 -2.7110 13.5177   1
   0   1  19  4.3754 14.1824   1
  -6  -2  19 -8.9791  9.9296   1
  -6   2  19 15.2229 11.4344   1
  -5   2  19 -0.2222 11.4660   1
  -4  -2  19 57.3872 15.2036   1
  -4   2  19 18.9463 12.9045   1
  -3  -2  19 29.5396 14.3832   1
  -3   2  19 51.0614 15.6541   1
  -2  -2  19 37.5207 15.3021   1
  -2   2  19 74.1883 17.4897   1
  -1  -2  19 20.3399 15.0796   1
  -1   2  19 -5.4397 14.3598   1
  -4   3  19 29.7850 14.2751   1
  -3  -3  19 29.5940 15.0167   1
  -3   3  19 -3.3097 13.0864   1
  -5   0  20 204.736  21.455   1
  -4   0  20 278.822  25.504   1
  -3   0  20 793.507  40.273   1
  -4  -1  20 63.7376 16.1544   1
  -4   1  20 78.5019 16.4736   1
   0   0   0    0.00    0.00   0
;
_shelx_hkl_checksum     57351
_shelx_res_file
;
TITL Rosin_5_0m in P2(1)/c
CELL 0.71073  10.8863   7.6256  16.5300  90.000 106.310  90.000
ZERR    2.00   0.0010   0.0007   0.0015   0.000   0.004   0.000
LATT 1
SYMM -X, 0.5+Y, 0.5-Z
SFAC C  H  N  O  Br
UNIT 52  56  12  8  4
OMIT 1 1 2
OMIT 0 0 2
OMIT -3 53.8
L.S. 16
ACTA
BOND $H
FMAP 2
PLAN 5
HTAB C2A Br1_$6
HTAB C1A O1_$5
HTAB C9 Br1_$4
HTAB C9 N1_$3
HTAB C2 O1A_$2
HTAB C6 O1
HTAB N3 N2_$1
HTAB
CONF
WPDB
SIZE 0.06 0.06 0.34
EQIV $1 -x+1, y+1/2, -z+1/2
HTAB N3 N2_$1
HTAB C6 O1
EQIV $2 x, y-1, z
HTAB C2 O1A_$2
EQIV $3 -x+1, y-1/2, -z+1/2
HTAB C9 N1_$3
EQIV $4 -x+1, -y, -z
HTAB C9 Br1_$4
EQIV $5 -x+2, y-1/2, -z+1/2
HTAB C1A O1_$5
EQIV $6 -x+1, -y+1, -z
HTAB C2A Br1_$6
DFIX 0.89 0.01 N3 H3A
TEMP -173
WGHT    0.074000    4.791200
FVAR       0.45215
MOLE 1
BR1   5    0.402848    0.229547    0.010162    11.00000    0.02365    0.03524 =
         0.02294   -0.00491    0.00474   -0.00194
O1    4    0.858074    1.134530    0.358060    11.00000    0.01861    0.03293 =
         0.03721   -0.02290    0.01345   -0.01227
N1    3    0.644435    0.709499    0.242388    11.00000    0.01045    0.00982 =
         0.01152    0.00027    0.00509    0.00013
N2    3    0.595441    0.439114    0.179916    11.00000    0.01125    0.01054 =
         0.00995    0.00068    0.00509   -0.00090
N3    3    0.674885    0.980931    0.302739    11.00000    0.00877    0.01302 =
         0.01373   -0.00308    0.00640   -0.00116
H3A   2    0.597917    0.976969    0.310430    11.00000    0.01866
C7    1    0.719631    0.849062    0.259561    11.00000    0.01082    0.01201 =
         0.00703    0.00209    0.00116    0.00145
C6    1    0.833431    0.867614    0.235076    11.00000    0.01005    0.01669 =
         0.01307    0.00087    0.00326   -0.00189
AFIX  43
H6    2    0.882965    0.971854    0.247436    11.00000   -1.20000
AFIX   0
C5    1    0.870499    0.731670    0.193114    11.00000    0.00894    0.01928 =
         0.01259    0.00256    0.00400    0.00117
AFIX  43
H5    2    0.946881    0.740224    0.176315    11.00000   -1.20000
AFIX   0
C4    1    0.794437    0.578431    0.174919    11.00000    0.01097    0.01488 =
         0.00621    0.00321    0.00266    0.00389
C3    1    0.823292    0.432036    0.132016    11.00000    0.01162    0.02147 =
         0.00965    0.00002    0.00470    0.00317
AFIX  43
H3    2    0.899859    0.429405    0.115205    11.00000   -1.20000
AFIX   0
C2    1    0.740490    0.293469    0.114632    11.00000    0.01622    0.01467 =
         0.00962   -0.00253    0.00367    0.00554
AFIX  43
H2    2    0.759404    0.192019    0.086990    11.00000   -1.20000
AFIX   0
C1    1    0.626126    0.304567    0.138713    11.00000    0.01281    0.01214 =
         0.00687    0.00271    0.00157    0.00234
C8    1    0.679738    0.577019    0.199318    11.00000    0.01029    0.01272 =
         0.00221    0.00055    0.00216    0.00107
C9    1    0.527017    0.162446    0.114529    11.00000    0.01884    0.01470 =
         0.01190   -0.00372    0.00501    0.00000
AFIX  23
H9A   2    0.484125    0.146775    0.159508    11.00000   -1.20000
H9B   2    0.568020    0.050120    0.106941    11.00000   -1.20000
AFIX   0
C10   1    0.744198    1.115818    0.348680    11.00000    0.01472    0.01701 =
         0.01314   -0.00393    0.00702   -0.00347
C11   1    0.666359    1.235963    0.386933    11.00000    0.02022    0.01676 =
         0.01717   -0.00570    0.00744   -0.00287
AFIX 137
H11A  2    0.723151    1.320216    0.424188    11.00000   -1.50000
H11B  2    0.621078    1.166807    0.419521    11.00000   -1.50000
H11C  2    0.604087    1.299218    0.342038    11.00000   -1.50000
AFIX   0
MOLE 2
O1A   4    0.898533    0.973629    0.036590    11.00000    0.01853    0.02237 =
         0.01625   -0.00199    0.00820    0.00095
C1A   1    1.017382    1.048092    0.083438    11.00000    0.01988    0.01664 =
         0.01289   -0.00616    0.00383    0.00314
AFIX  23
H1A1  2    1.074947    0.953922    0.113470    11.00000   -1.20000
H1A2  2    1.002461    1.130342    0.126047    11.00000   -1.20000
AFIX   0
C2A   1    0.919650    0.855482   -0.025941    11.00000    0.02137    0.02137 =
         0.02007   -0.00208    0.00726   -0.00465
AFIX  23
H2A1  2    0.836923    0.805906   -0.059398    11.00000   -1.20000
H2A2  2    0.975073    0.757444    0.002037    11.00000   -1.20000
AFIX   0
HKLF 4
REM  Rosin_5_0m in P2(1)/c
REM R1 =  0.0512 for    1965 Fo > 4sig(Fo)  and  0.0682 for all    2493 data
REM    177 parameters refined using      1 restraints
END
WGHT      0.0730      4.8676
REM Instructions for potential hydrogen bonds
HTAB N3 N2_$1
HTAB C6 O1
HTAB C2 O1A_$2
HTAB C9 N1_$3
HTAB C9 Br1_$4
HTAB C1A O1_$5
HTAB C2A Br1_$6
REM Highest difference peak  0.933,  deepest hole -0.850,  1-sigma level  0.131
Q1    1   0.3857  0.3491  0.0191  11.00000  0.05    0.93
Q2    1   0.5782 -0.0019  0.0788  11.00000  0.05    0.70
Q3    1   0.7337  0.5808  0.1848  11.00000  0.05    0.64
Q4    1   0.6811  0.3120  0.1235  11.00000  0.05    0.62
Q5    1   0.6996  0.9282  0.2817  11.00000  0.05    0.57
;
_shelx_res_checksum     32357
_shelxl_version_number         .2013
data_II
_audit_creation_method     SHELXL-2013
_database_code_depnum_ccdc_archive     'CCDC 1570289'
_chemical_name_systematic
;
Bis[<i>N</i>-(7-dibromomethyl-1,8-naphthyridin-2-yl)acetamide] dioxane
hemisolvate
;
_chemical_name_common     ?
_chemical_formula_moiety     '2(C11 H9 Br2 N3 O), 0.5(C4 H8 O2)'
_chemical_formula_sum     'C24 H22 Br4 N6 O3'
_chemical_formula_iupac     '2C11 H9 Br2 N3 O, 0.5C4 H8 O2'
_chemical_formula_weight     762.11
_chemical_melting_point     ?
_shelx_space_group_comment
;
The symmetry employed for this shelxl refinement is uniquely defined
by the following loop, which should always be used as a source of
symmetry information in preference to the above space-group names.
They are only intended as comments.
;
_space_group_crystal_system     triclinic
_space_group_name_H-M_alt     'P -1'
_space_group_name_Hall     '-P 1'
loop_
    _space_group_symop_operation_xyz
    'x, y, z'
    '-x, -y, -z'
_cell_length_a     9.4065(5)
_cell_length_b     9.5271(5)
_cell_length_c     16.6464(10)
_cell_angle_alpha     88.777(3)
_cell_angle_beta     81.057(2)
_cell_angle_gamma     64.928(2)
_cell_volume     1333.15(13)
_cell_formula_units_Z     2
_cell_measurement_reflns_used     9921
_cell_measurement_theta_min     2.36
_cell_measurement_theta_max     29.14
_cell_measurement_temperature     100(2)
_exptl_crystal_description     plate
_exptl_crystal_colour     colourless
_exptl_crystal_size_max     0.400
_exptl_crystal_size_mid     0.180
_exptl_crystal_size_min     0.090
_exptl_crystal_density_diffrn     1.899
_exptl_crystal_density_meas     ?
_exptl_crystal_density_method     ?
_exptl_crystal_F_000     744
_exptl_absorpt_coefficient_mu     6.077
_exptl_absorpt_correction_type     multi-scan
_exptl_absorpt_process_details
;
(SADABS; Bruker, 2014)
;
_shelx_estimated_absorpt_T_min     0.195
_shelx_estimated_absorpt_T_max     0.611
_exptl_absorpt_correction_T_min     0.1948
_exptl_absorpt_correction_T_max     0.6111
_exptl_special_details     ?
_diffrn_ambient_temperature     100(2)
_diffrn_radiation_type     MoK\a
_diffrn_radiation_wavelength     0.71073
_diffrn_measurement_device_type     'CCD area detector'
_diffrn_measurement_method     '\f and \w scans'
_diffrn_detector_area_resol_mean     ?
_diffrn_reflns_number     32569
_diffrn_reflns_av_R_equivalents     0.0250
_diffrn_reflns_theta_min     2.363
_diffrn_reflns_theta_max     26.896
_diffrn_reflns_theta_full     25.242
_diffrn_measured_fraction_theta_max     0.985
_diffrn_measured_fraction_theta_full     0.984
_diffrn_reflns_limit_h_min     -11
_diffrn_reflns_limit_h_max     11
_diffrn_reflns_limit_k_min     -12
_diffrn_reflns_limit_k_max     12
_diffrn_reflns_limit_l_min     -21
_diffrn_reflns_limit_l_max     21
_refine_special_details     ?
_reflns_number_total     5659
_reflns_number_gt     5247
_reflns_threshold_expression     'I > 2\s(I)'
_refine_ls_structure_factor_coef     Fsqd
_refine_ls_matrix_type     full
_refine_ls_R_factor_all     0.0320
_refine_ls_R_factor_gt     0.0294
_refine_ls_wR_factor_gt     0.0728
_refine_ls_wR_factor_ref     0.0740
_refine_ls_goodness_of_fit_ref     1.120
_refine_ls_restrained_S_all     1.120
_refine_ls_number_reflns     5659
_refine_ls_number_parameters     354
_refine_ls_number_restraints     6
_refine_ls_hydrogen_treatment     mixed
_refine_ls_weighting_scheme     calc
_refine_ls_weighting_details
              'w=1/[\s^2^(Fo^2^)+(0.0205P)^2^+4.6947P] where P=(Fo^2^+2Fc^2^)/3'
_atom_sites_solution_hydrogens     mixed
_atom_sites_solution_primary     direct
_atom_sites_solution_secondary     difmap
_refine_ls_shift/su_max     0.001
_refine_ls_shift/su_mean     0.000
_refine_diff_density_max     0.922
_refine_diff_density_min     -0.795
_refine_ls_extinction_method     none
_refine_ls_extinction_coef     .
loop_
    _atom_type_symbol
    _atom_type_description
    _atom_type_scat_dispersion_real
    _atom_type_scat_dispersion_imag
    _atom_type_scat_source
    'C' 'C' 0.0033 0.0016
                         'International Tables Vol C Tables 4.2.6.8 and 6.1.1.4'
    'H' 'H' 0.0000 0.0000
                         'International Tables Vol C Tables 4.2.6.8 and 6.1.1.4'
    'N' 'N' 0.0061 0.0033
                         'International Tables Vol C Tables 4.2.6.8 and 6.1.1.4'
    'O' 'O' 0.0106 0.0060
                         'International Tables Vol C Tables 4.2.6.8 and 6.1.1.4'
    'Br' 'Br' -0.2901 2.4595
                         'International Tables Vol C Tables 4.2.6.8 and 6.1.1.4'
_computing_data_collection
;
APEX2 (Bruker, 2014)
;
_computing_cell_refinement
;
SAINT (Bruker, 2014)
;
_computing_data_reduction
;
SAINT (Bruker, 2014)
;
_computing_structure_solution
;
SHELXS97 (Sheldrick, 2008)
;
_computing_structure_refinement
;
SHELXL2013 (Sheldrick, 2015)
;
_computing_molecular_graphics
;
ORTEP-3 for Windows (Farrugia, 2012)
;
_computing_publication_material
;
SHELXTL (Sheldrick, 2008)
;
loop_
    _atom_site_type_symbol
    _atom_site_label
    _atom_site_fract_x
    _atom_site_fract_y
    _atom_site_fract_z
    _atom_site_U_iso_or_equiv
    _atom_site_adp_type
    _atom_site_calc_flag
    _atom_site_occupancy
    _atom_site_disorder_assembly
    _atom_site_disorder_group
    Br Br1 0.65226(4) -0.27545(4) 0.46303(2) 0.02418(9) Uani d 1 A 1
    Br Br2 0.50091(4) -0.43628(4) 0.36111(2) 0.01949(8) Uani d 1 A 1
    O O1 -0.1936(3) 0.5684(2) 0.70075(14) 0.0193(5) Uani d 1 A 1
    N N1 0.2448(3) -0.0854(3) 0.52469(15) 0.0117(5) Uani d 1 A 1
    N N2 0.0579(3) 0.1182(3) 0.60845(15) 0.0122(5) Uani d 1 A 1
    N N3 -0.1214(3) 0.3074(3) 0.70039(16) 0.0136(5) Uani d 1 A 1
    H H3 -0.125(5) 0.230(3) 0.730(2) 0.032(12) Uiso d 1 B 1
    C C1 0.3284(3) -0.1392(3) 0.45189(18) 0.0125(6) Uani d 1 A 1
    C C2 0.3087(4) -0.0548(4) 0.38070(18) 0.0149(6) Uani d 1 A 1
    H H2 0.3725 -0.1004 0.3299 0.018 Uiso calc 1 A 1
    C C3 0.1948(4) 0.0948(4) 0.38720(19) 0.0155(6) Uani d 1 A 1
    H H3AA 0.1775 0.1550 0.3404 0.019 Uiso calc 1 A 1
    C C4 0.1032(4) 0.1593(3) 0.46373(18) 0.0133(6) Uani d 1 A 1
    C C5 -0.0132(4) 0.3143(3) 0.4786(2) 0.0157(6) Uani d 1 A 1
    H H5 -0.0388 0.3810 0.4346 0.019 Uiso calc 1 A 1
    C C6 -0.0883(4) 0.3676(3) 0.55553(19) 0.0142(6) Uani d 1 A 1
    H H6 -0.1660 0.4717 0.5662 0.017 Uiso calc 1 A 1
    C C7 -0.0479(3) 0.2642(3) 0.61988(18) 0.0127(6) Uani d 1 A 1
    C C8 0.1333(3) 0.0649(3) 0.53149(18) 0.0113(5) Uani d 1 A 1
    C C9 0.4604(4) -0.2989(3) 0.45387(18) 0.0139(6) Uani d 1 A 1
    H H9 0.4325 -0.3480 0.5039 0.017 Uiso calc 1 A 1
    C C10 -0.1954(4) 0.4554(3) 0.73566(19) 0.0146(6) Uani d 1 A 1
    C C11 -0.2752(4) 0.4634(4) 0.8217(2) 0.0192(6) Uani d 1 A 1
    H H11A -0.1986 0.4466 0.8588 0.029 Uiso calc 1 A 1
    H H11B -0.3147 0.3831 0.8283 0.029 Uiso calc 1 A 1
    H H11C -0.3644 0.5658 0.8345 0.029 Uiso calc 1 A 1
    Br Br1A 0.80621(4) -0.30529(4) 0.21420(2) 0.02498(9) Uani d 1 C 1
    Br Br2A 0.76639(5) -0.42214(4) 0.04563(2) 0.03087(10) Uani d 1 C 1
    O O1A -0.3475(3) 0.3086(3) 0.21196(14) 0.0213(5) Uani d 1 C 1
    N N1A 0.3820(3) -0.1632(3) 0.17991(15) 0.0114(5) Uani d 1 C 1
    N N2A 0.1123(3) -0.0240(3) 0.21618(14) 0.0108(5) Uani d 1 C 1
    N N3A -0.1546(3) 0.1001(3) 0.26087(16) 0.0131(5) Uani d 1 C 1
    H H3A -0.139(4) 0.027(3) 0.2972(17) 0.018(9) Uiso d 1 D 1
    C C1A 0.5218(3) -0.1707(3) 0.14603(17) 0.0121(6) Uani d 1 C 1
    C C2A 0.5460(4) -0.0467(4) 0.10905(19) 0.0168(6) Uani d 1 C 1
    H H2A 0.6490 -0.0594 0.0843 0.020 Uiso calc 1 C 1
    C C3A 0.4166(4) 0.0928(4) 0.10975(19) 0.0163(6) Uani d 1 C 1
    H H3AB 0.4288 0.1791 0.0856 0.020 Uiso calc 1 C 1
    C C4A 0.2652(4) 0.1076(3) 0.14659(18) 0.0123(6) Uani d 1 C 1
    C C5A 0.1237(4) 0.2459(3) 0.15230(19) 0.0152(6) Uani d 1 C 1
    H H5A 0.1267 0.3378 0.1306 0.018 Uiso calc 1 C 1
    C C6A -0.0172(4) 0.2474(3) 0.18892(19) 0.0142(6) Uani d 1 C 1
    H H6A -0.1130 0.3399 0.1933 0.017 Uiso calc 1 C 1
    C C7A -0.0175(3) 0.1079(3) 0.22022(17) 0.0121(6) Uani d 1 C 1
    C C8A 0.2525(3) -0.0247(3) 0.18011(17) 0.0100(5) Uani d 1 C 1
    C C9A 0.6575(4) -0.3261(3) 0.15233(18) 0.0149(6) Uani d 1 C 1
    H H9A 0.6132 -0.3952 0.1817 0.018 Uiso calc 1 C 1
    C C10A -0.3099(4) 0.1975(3) 0.25486(18) 0.0137(6) Uani d 1 C 1
    C C11A -0.4289(4) 0.1510(4) 0.30498(19) 0.0166(6) Uani d 1 C 1
    H H11D -0.5366 0.2314 0.3038 0.025 Uiso calc 1 C 1
    H H11E -0.4088 0.1389 0.3613 0.025 Uiso calc 1 C 1
    H H11F -0.4190 0.0524 0.2825 0.025 Uiso calc 1 C 1
    O O1B 0.1348(3) 0.0280(3) 1.00203(17) 0.0237(7) Uani d 0.890(5) E 1
    C C1B 0.0015(15) 0.1333(9) 0.9682(7) 0.0242(16) Uani d 0.890(5) E 1
    H H1B1 0.0192 0.1083 0.9090 0.029 Uiso calc 0.890(5) E 1
    H H1B2 -0.0083 0.2401 0.9755 0.029 Uiso calc 0.890(5) E 1
    C C2B 0.150(2) -0.1267(10) 0.9930(6) 0.0223(10) Uani d 0.890(5) E 1
    H H2B1 0.2389 -0.1990 1.0191 0.027 Uiso calc 0.890(5) E 1
    H H2B2 0.1721 -0.1587 0.9345 0.027 Uiso calc 0.890(5) E 1
    O O1BA 0.099(3) -0.003(3) 0.9249(13) 0.0237(7) Uani d 0.110(5) E 2
    C C1BA -0.008(13) 0.147(8) 0.960(7) 0.0242(16) Uani d 0.110(5) E 2
    H H1B3 -0.0491 0.2215 0.9175 0.029 Uiso calc 0.110(5) E 2
    H H1B4 0.0424 0.1879 0.9953 0.029 Uiso calc 0.110(5) E 2
    C C2BA 0.146(18) -0.107(10) 0.988(5) 0.0223(10) Uani d 0.110(5) E 2
    H H2B3 0.1887 -0.0616 1.0262 0.027 Uiso calc 0.110(5) E 2
    H H2B4 0.2343 -0.2048 0.9640 0.027 Uiso calc 0.110(5) E 2
loop_
    _atom_site_aniso_label
    _atom_site_aniso_U_11
    _atom_site_aniso_U_22
    _atom_site_aniso_U_33
    _atom_site_aniso_U_12
    _atom_site_aniso_U_13
    _atom_site_aniso_U_23
    Br1 0.01616(16) 0.02553(18) 0.03175(19) -0.00758(13) -0.01019(13)
                                                                     0.00084(14)
    Br2 0.02109(16) 0.01804(16) 0.01863(16) -0.00768(12) -0.00289(12)
                                                                    -0.00092(12)
    O1 0.0206(12) 0.0118(10) 0.0266(12) -0.0073(9) -0.0054(9) 0.0013(9)
    N1 0.0120(12) 0.0130(12) 0.0119(12) -0.0066(10) -0.0036(9) 0.0025(9)
    N2 0.0119(12) 0.0109(12) 0.0149(12) -0.0055(10) -0.0034(10) 0.0026(9)
    N3 0.0124(12) 0.0104(12) 0.0162(13) -0.0033(10) -0.0022(10) 0.0022(10)
    C1 0.0118(14) 0.0133(14) 0.0137(14) -0.0062(11) -0.0040(11) 0.0020(11)
    C2 0.0164(15) 0.0185(15) 0.0107(14) -0.0078(12) -0.0037(11) 0.0013(11)
    C3 0.0195(15) 0.0183(15) 0.0139(14) -0.0111(13) -0.0083(12) 0.0051(12)
    C4 0.0149(14) 0.0133(14) 0.0157(15) -0.0088(12) -0.0059(11) 0.0026(11)
    C5 0.0167(15) 0.0129(14) 0.0205(16) -0.0079(12) -0.0073(12) 0.0054(12)
    C6 0.0137(14) 0.0102(13) 0.0195(15) -0.0050(11) -0.0059(12) 0.0035(11)
    C7 0.0115(14) 0.0119(14) 0.0168(15) -0.0069(11) -0.0026(11) 0.0019(11)
    C8 0.0109(13) 0.0115(13) 0.0138(14) -0.0065(11) -0.0038(11) 0.0028(11)
    C9 0.0139(14) 0.0137(14) 0.0127(14) -0.0043(12) -0.0030(11) 0.0003(11)
    C10 0.0102(14) 0.0121(14) 0.0207(16) -0.0032(11) -0.0049(11) -0.0011(12)
    C11 0.0179(16) 0.0149(15) 0.0231(17) -0.0059(12) -0.0014(13) -0.0025(12)
    Br1A 0.01866(17) 0.02336(17) 0.03252(19) -0.00674(13) -0.01008(14)
                                                                     0.00544(14)
    Br2A 0.0356(2) 0.02085(17) 0.01875(17) 0.00176(15) 0.00427(14) -0.00107(13)
    O1A 0.0134(11) 0.0211(12) 0.0242(12) -0.0023(9) -0.0046(9) 0.0091(10)
    N1A 0.0120(12) 0.0110(11) 0.0096(11) -0.0032(10) -0.0016(9) 0.0005(9)
    N2A 0.0104(12) 0.0127(12) 0.0089(11) -0.0043(10) -0.0022(9) 0.0010(9)
    N3A 0.0105(12) 0.0112(12) 0.0149(13) -0.0019(10) -0.0028(10) 0.0043(9)
    C1A 0.0115(14) 0.0122(14) 0.0101(13) -0.0024(11) -0.0022(11) -0.0005(10)
    C2A 0.0136(15) 0.0181(15) 0.0175(15) -0.0068(12) 0.0010(12) 0.0014(12)
    C3A 0.0182(15) 0.0141(14) 0.0176(15) -0.0082(12) -0.0021(12) 0.0032(12)
    C4A 0.0142(14) 0.0123(14) 0.0109(13) -0.0055(11) -0.0035(11) 0.0000(11)
    C5A 0.0177(15) 0.0122(14) 0.0162(15) -0.0064(12) -0.0041(12) 0.0034(11)
    C6A 0.0142(14) 0.0087(13) 0.0178(15) -0.0026(11) -0.0044(12) -0.0003(11)
    C7A 0.0126(14) 0.0125(14) 0.0104(13) -0.0041(11) -0.0036(11) 0.0002(11)
    C8A 0.0111(13) 0.0102(13) 0.0079(13) -0.0033(11) -0.0027(10) -0.0011(10)
    C9A 0.0124(14) 0.0149(14) 0.0142(14) -0.0036(12) 0.0006(11) -0.0001(11)
    C10A 0.0114(14) 0.0149(14) 0.0112(14) -0.0019(11) -0.0019(11) -0.0023(11)
    C11A 0.0116(14) 0.0181(15) 0.0182(15) -0.0048(12) -0.0018(12) 0.0008(12)
    O1B 0.0220(14) 0.0322(15) 0.0239(15) -0.0181(12) -0.0031(11) -0.0030(11)
    C1B 0.034(3) 0.025(2) 0.019(4) -0.0170(18) -0.007(2) 0.004(2)
    C2B 0.0226(19) 0.023(4) 0.021(2) -0.008(3) -0.0051(17) -0.0025(18)
    O1BA 0.0220(14) 0.0322(15) 0.0239(15) -0.0181(12) -0.0031(11) -0.0030(11)
    C1BA 0.034(3) 0.025(2) 0.019(4) -0.0170(18) -0.007(2) 0.004(2)
    C2BA 0.0226(19) 0.023(4) 0.021(2) -0.008(3) -0.0051(17) -0.0025(18)
_geom_special_details
;
 All esds (except the esd in the dihedral angle between two l.s. planes)
 are estimated using the full covariance matrix.  The cell esds are taken
 into account individually in the estimation of esds in distances, angles
 and torsion angles; correlations between esds in cell parameters are only
 used when they are defined by crystal symmetry.  An approximate (isotropic)
 treatment of cell esds is used for estimating esds involving l.s. planes.
;
loop_
    _geom_bond_atom_site_label_1
    _geom_bond_atom_site_label_2
    _geom_bond_site_symmetry_2
    _geom_bond_distance
    _geom_bond_publ_flag
    Br1 C9 . 1.939(3) ?
    Br2 C9 . 1.929(3) ?
    O1 C10 . 1.218(4) ?
    N1 C1 . 1.318(4) ?
    N1 C8 . 1.364(4) ?
    N2 C7 . 1.320(4) ?
    N2 C8 . 1.357(4) ?
    N3 C10 . 1.376(4) ?
    N3 C7 . 1.392(4) ?
    N3 H3 . 0.890(10) ?
    C1 C2 . 1.410(4) ?
    C1 C9 . 1.506(4) ?
    C2 C3 . 1.366(4) ?
    C2 H2 . 0.9500 ?
    C3 C4 . 1.409(4) ?
    C3 H3AA . 0.9500 ?
    C4 C5 . 1.415(4) ?
    C4 C8 . 1.415(4) ?
    C5 C6 . 1.357(5) ?
    C5 H5 . 0.9500 ?
    C6 C7 . 1.423(4) ?
    C6 H6 . 0.9500 ?
    C9 H9 . 1.0000 ?
    C10 C11 . 1.498(5) ?
    C11 H11A . 0.9800 ?
    C11 H11B . 0.9800 ?
    C11 H11C . 0.9800 ?
    Br1A C9A . 1.936(3) ?
    Br2A C9A . 1.937(3) ?
    O1A C10A . 1.218(4) ?
    N1A C1A . 1.321(4) ?
    N1A C8A . 1.364(4) ?
    N2A C7A . 1.324(4) ?
    N2A C8A . 1.359(4) ?
    N3A C10A . 1.377(4) ?
    N3A C7A . 1.391(4) ?
    N3A H3A . 0.892(10) ?
    C1A C2A . 1.407(4) ?
    C1A C9A . 1.505(4) ?
    C2A C3A . 1.368(4) ?
    C2A H2A . 0.9500 ?
    C3A C4A . 1.410(4) ?
    C3A H3AB . 0.9500 ?
    C4A C8A . 1.411(4) ?
    C4A C5A . 1.413(4) ?
    C5A C6A . 1.364(4) ?
    C5A H5A . 0.9500 ?
    C6A C7A . 1.418(4) ?
    C6A H6A . 0.9500 ?
    C9A H9A . 1.0000 ?
    C10A C11A . 1.504(4) ?
    C11A H11D . 0.9800 ?
    C11A H11E . 0.9800 ?
    C11A H11F . 0.9800 ?
    O1B C1B . 1.423(8) ?
    O1B C2B . 1.430(8) ?
    C1B C2B 2_557 1.49(2) ?
    C1B H1B1 . 0.9900 ?
    C1B H1B2 . 0.9900 ?
    C2B C1B 2_557 1.49(2) ?
    C2B H2B1 . 0.9900 ?
    C2B H2B2 . 0.9900 ?
    O1BA C1BA . 1.419(10) ?
    O1BA C2BA . 1.420(10) ?
    C1BA C2BA 2_557 1.6(2) ?
    C1BA H1B3 . 0.9900 ?
    C1BA H1B4 . 0.9900 ?
    C2BA C1BA 2_557 1.6(2) ?
    C2BA H2B3 . 0.9900 ?
    C2BA H2B4 . 0.9900 ?
loop_
    _geom_angle_atom_site_label_1
    _geom_angle_atom_site_label_2
    _geom_angle_atom_site_label_3
    _geom_angle_site_symmetry_1
    _geom_angle_site_symmetry_3
    _geom_angle
    _geom_angle_publ_flag
    C1 N1 C8 . . 117.0(3) ?
    C7 N2 C8 . . 118.1(3) ?
    C10 N3 C7 . . 126.9(3) ?
    C10 N3 H3 . . 118(3) ?
    C7 N3 H3 . . 115(3) ?
    N1 C1 C2 . . 125.1(3) ?
    N1 C1 C9 . . 112.1(3) ?
    C2 C1 C9 . . 122.5(3) ?
    C3 C2 C1 . . 117.9(3) ?
    C3 C2 H2 . . 121.1 ?
    C1 C2 H2 . . 121.1 ?
    C2 C3 C4 . . 119.6(3) ?
    C2 C3 H3AA . . 120.2 ?
    C4 C3 H3AA . . 120.2 ?
    C3 C4 C5 . . 124.7(3) ?
    C3 C4 C8 . . 118.0(3) ?
    C5 C4 C8 . . 117.2(3) ?
    C6 C5 C4 . . 120.0(3) ?
    C6 C5 H5 . . 120.0 ?
    C4 C5 H5 . . 120.0 ?
    C5 C6 C7 . . 118.5(3) ?
    C5 C6 H6 . . 120.7 ?
    C7 C6 H6 . . 120.7 ?
    N2 C7 N3 . . 114.0(3) ?
    N2 C7 C6 . . 123.3(3) ?
    N3 C7 C6 . . 122.6(3) ?
    N2 C8 N1 . . 114.9(3) ?
    N2 C8 C4 . . 122.7(3) ?
    N1 C8 C4 . . 122.3(3) ?
    C1 C9 Br2 . . 115.1(2) ?
    C1 C9 Br1 . . 107.8(2) ?
    Br2 C9 Br1 . . 109.38(15) ?
    C1 C9 H9 . . 108.1 ?
    Br2 C9 H9 . . 108.1 ?
    Br1 C9 H9 . . 108.1 ?
    O1 C10 N3 . . 123.2(3) ?
    O1 C10 C11 . . 123.3(3) ?
    N3 C10 C11 . . 113.5(3) ?
    C10 C11 H11A . . 109.5 ?
    C10 C11 H11B . . 109.5 ?
    H11A C11 H11B . . 109.5 ?
    C10 C11 H11C . . 109.5 ?
    H11A C11 H11C . . 109.5 ?
    H11B C11 H11C . . 109.5 ?
    C1A N1A C8A . . 117.6(3) ?
    C7A N2A C8A . . 117.9(3) ?
    C10A N3A C7A . . 127.5(3) ?
    C10A N3A H3A . . 117(2) ?
    C7A N3A H3A . . 115(2) ?
    N1A C1A C2A . . 124.6(3) ?
    N1A C1A C9A . . 113.4(3) ?
    C2A C1A C9A . . 122.1(3) ?
    C3A C2A C1A . . 118.0(3) ?
    C3A C2A H2A . . 121.0 ?
    C1A C2A H2A . . 121.0 ?
    C2A C3A C4A . . 119.6(3) ?
    C2A C3A H3AB . . 120.2 ?
    C4A C3A H3AB . . 120.2 ?
    C3A C4A C8A . . 118.1(3) ?
    C3A C4A C5A . . 124.7(3) ?
    C8A C4A C5A . . 117.1(3) ?
    C6A C5A C4A . . 120.0(3) ?
    C6A C5A H5A . . 120.0 ?
    C4A C5A H5A . . 120.0 ?
    C5A C6A C7A . . 118.5(3) ?
    C5A C6A H6A . . 120.7 ?
    C7A C6A H6A . . 120.7 ?
    N2A C7A N3A . . 114.2(3) ?
    N2A C7A C6A . . 123.4(3) ?
    N3A C7A C6A . . 122.4(3) ?
    N2A C8A N1A . . 114.9(3) ?
    N2A C8A C4A . . 123.1(3) ?
    N1A C8A C4A . . 122.0(3) ?
    C1A C9A Br1A . . 110.6(2) ?
    C1A C9A Br2A . . 111.2(2) ?
    Br1A C9A Br2A . . 110.01(15) ?
    C1A C9A H9A . . 108.3 ?
    Br1A C9A H9A . . 108.3 ?
    Br2A C9A H9A . . 108.3 ?
    O1A C10A N3A . . 123.5(3) ?
    O1A C10A C11A . . 123.1(3) ?
    N3A C10A C11A . . 113.4(3) ?
    C10A C11A H11D . . 109.5 ?
    C10A C11A H11E . . 109.5 ?
    H11D C11A H11E . . 109.5 ?
    C10A C11A H11F . . 109.5 ?
    H11D C11A H11F . . 109.5 ?
    H11E C11A H11F . . 109.5 ?
    C1B O1B C2B . . 110.0(8) ?
    O1B C1B C2B . 2_557 112.0(10) ?
    O1B C1B H1B1 . . 109.2 ?
    C2B C1B H1B1 2_557 . 109.2 ?
    O1B C1B H1B2 . . 109.2 ?
    C2B C1B H1B2 2_557 . 109.2 ?
    H1B1 C1B H1B2 . . 107.9 ?
    O1B C2B C1B . 2_557 109.4(10) ?
    O1B C2B H2B1 . . 109.8 ?
    C1B C2B H2B1 2_557 . 109.8 ?
    O1B C2B H2B2 . . 109.8 ?
    C1B C2B H2B2 2_557 . 109.8 ?
    H2B1 C2B H2B2 . . 108.2 ?
    C1BA O1BA C2BA . . 109(8) ?
    O1BA C1BA C2BA . 2_557 100(9) ?
    O1BA C1BA H1B3 . . 111.8 ?
    C2BA C1BA H1B3 2_557 . 111.8 ?
    O1BA C1BA H1B4 . . 111.8 ?
    C2BA C1BA H1B4 2_557 . 111.8 ?
    H1B3 C1BA H1B4 . . 109.5 ?
    O1BA C2BA C1BA . 2_557 116(9) ?
    O1BA C2BA H2B3 . . 108.4 ?
    C1BA C2BA H2B3 2_557 . 108.4 ?
    O1BA C2BA H2B4 . . 108.3 ?
    C1BA C2BA H2B4 2_557 . 108.3 ?
    H2B3 C2BA H2B4 . . 107.4 ?
loop_
    _geom_torsion_atom_site_label_1
    _geom_torsion_atom_site_label_2
    _geom_torsion_atom_site_label_3
    _geom_torsion_atom_site_label_4
    _geom_torsion_site_symmetry_1
    _geom_torsion_site_symmetry_2
    _geom_torsion_site_symmetry_3
    _geom_torsion_site_symmetry_4
    _geom_torsion
    _geom_torsion_publ_flag
    C8 N1 C1 C2 . . . . -1.6(4) ?
    C8 N1 C1 C9 . . . . 173.1(2) ?
    N1 C1 C2 C3 . . . . 0.4(5) ?
    C9 C1 C2 C3 . . . . -173.8(3) ?
    C1 C2 C3 C4 . . . . 0.5(4) ?
    C2 C3 C4 C5 . . . . 177.3(3) ?
    C2 C3 C4 C8 . . . . -0.1(4) ?
    C3 C4 C5 C6 . . . . -176.0(3) ?
    C8 C4 C5 C6 . . . . 1.4(4) ?
    C4 C5 C6 C7 . . . . -0.5(4) ?
    C8 N2 C7 N3 . . . . 178.7(3) ?
    C8 N2 C7 C6 . . . . 0.9(4) ?
    C10 N3 C7 N2 . . . . 157.9(3) ?
    C10 N3 C7 C6 . . . . -24.3(5) ?
    C5 C6 C7 N2 . . . . -0.8(5) ?
    C5 C6 C7 N3 . . . . -178.3(3) ?
    C7 N2 C8 N1 . . . . 177.8(3) ?
    C7 N2 C8 C4 . . . . 0.1(4) ?
    C1 N1 C8 N2 . . . . -175.7(3) ?
    C1 N1 C8 C4 . . . . 2.0(4) ?
    C3 C4 C8 N2 . . . . 176.4(3) ?
    C5 C4 C8 N2 . . . . -1.2(4) ?
    C3 C4 C8 N1 . . . . -1.2(4) ?
    C5 C4 C8 N1 . . . . -178.8(3) ?
    N1 C1 C9 Br2 . . . . 143.1(2) ?
    C2 C1 C9 Br2 . . . . -42.1(4) ?
    N1 C1 C9 Br1 . . . . -94.6(3) ?
    C2 C1 C9 Br1 . . . . 80.3(3) ?
    C7 N3 C10 O1 . . . . -6.4(5) ?
    C7 N3 C10 C11 . . . . 174.9(3) ?
    C8A N1A C1A C2A . . . . -1.1(4) ?
    C8A N1A C1A C9A . . . . 177.4(2) ?
    N1A C1A C2A C3A . . . . 1.6(5) ?
    C9A C1A C2A C3A . . . . -176.7(3) ?
    C1A C2A C3A C4A . . . . -0.3(5) ?
    C2A C3A C4A C8A . . . . -1.4(4) ?
    C2A C3A C4A C5A . . . . 178.9(3) ?
    C3A C4A C5A C6A . . . . 179.6(3) ?
    C8A C4A C5A C6A . . . . -0.1(4) ?
    C4A C5A C6A C7A . . . . -0.3(4) ?
    C8A N2A C7A N3A . . . . -177.6(2) ?
    C8A N2A C7A C6A . . . . 0.0(4) ?
    C10A N3A C7A N2A . . . . -159.0(3) ?
    C10A N3A C7A C6A . . . . 23.4(5) ?
    C5A C6A C7A N2A . . . . 0.4(5) ?
    C5A C6A C7A N3A . . . . 177.8(3) ?
    C7A N2A C8A N1A . . . . 178.3(2) ?
    C7A N2A C8A C4A . . . . -0.5(4) ?
    C1A N1A C8A N2A . . . . -179.7(3) ?
    C1A N1A C8A C4A . . . . -0.8(4) ?
    C3A C4A C8A N2A . . . . -179.2(3) ?
    C5A C4A C8A N2A . . . . 0.5(4) ?
    C3A C4A C8A N1A . . . . 2.0(4) ?
    C5A C4A C8A N1A . . . . -178.2(3) ?
    N1A C1A C9A Br1A . . . . -118.3(2) ?
    C2A C1A C9A Br1A . . . . 60.3(3) ?
    N1A C1A C9A Br2A . . . . 119.2(2) ?
    C2A C1A C9A Br2A . . . . -62.3(3) ?
    C7A N3A C10A O1A . . . . -1.1(5) ?
    C7A N3A C10A C11A . . . . 177.5(3) ?
    C2B O1B C1B C2B . . . 2_557 58.1(11) ?
    C1B O1B C2B C1B . . . 2_557 -56.6(11) ?
    C2BA O1BA C1BA C2BA . . . 2_557 -58(10) ?
    C1BA O1BA C2BA C1BA . . . 2_557 68(11) ?
loop_
    _geom_hbond_atom_site_label_D
    _geom_hbond_atom_site_label_H
    _geom_hbond_atom_site_label_A
    _geom_hbond_site_symmetry_A
    _geom_hbond_distance_DH
    _geom_hbond_distance_HA
    _geom_hbond_distance_DA
    _geom_hbond_angle_DHA
    C6 H6 O1 . 0.95 2.37 2.886(4) 113
    C6A H6A O1A . 0.95 2.32 2.871(5) 116
    N3 H3 N2A 2_556 0.89(3) 2.10(3) 2.985(4) 171(4)
    N3A H3A N2 2_556 0.89(3) 2.09(3) 2.950(4) 163(3)
    C2 H2 N1A . 0.95 2.56 3.397(4) 147
    C2A H2A O1B 2_656 0.95 2.42 3.344(5) 163
    C11 H11B N1A 2_556 0.98 2.44 3.411(5) 169
    C11A H11D O1 2_466 0.98 2.46 3.437(5) 179
    C11A H11E N1 2_556 0.98 2.54 3.459(4) 156
    C3 H3AA Cg4 1_555 0.95 2.82 3.548(3) 134
    C2BA H2B3 Cg4 1_556 0.99 2.96 3.82(9) 145
    C9 Br1 Cg1 2_656 1.939(3) 3.6195(14) 5.270(4) 141.03(8)
    C9 Br1 Cg2 2_656 1.939(3) 3.3171(15) 5.247(4) 172.98(9)
_shelx_hkl_file
;
  -1   0   0    0.61    0.03
   1   0   0    0.72    0.03
  -2   0   0   48.40    1.30
  -2   0   0   48.08    1.24
  -2   0   0   46.61    1.30
   2   0   0   47.73    1.29
   2   0   0   46.88    1.29
  -3   0   0   54.92    1.49
  -3   0   0   53.69    1.49
  -3   0   0   54.82    1.42
  -3   0   0   54.51    1.42
   3   0   0   53.74    1.47
   3   0   0   54.51    1.48
  -4   0   0   14.29    0.41
  -4   0   0   13.38    0.38
  -4   0   0   13.53    0.38
  -5   0   0    0.69    0.08
  -5   0   0    0.97    0.08
  -5   0   0    0.86    0.07
  -5   0   0    1.10    0.09
  -5   0   0    0.89    0.09
  -6   0   0   60.90    1.72
  -6   0   0   62.22    1.92
  -6   0   0   62.08    1.64
  -6   0   0   63.43    1.92
  -7   0   0   69.55    1.81
  -7   0   0   66.25    2.12
  -7   0   0   69.20    2.12
  -8   0   0    8.42    0.35
  -8   0   0    8.97    0.37
   8   0   0    8.73    0.32
  -9   0   0    5.24    0.27
  -9   0   0    4.45    0.28
  -9   0   0    4.83    0.30
   9   0   0    4.91    0.24
 -10   0   0    0.30    0.17
 -10   0   0    0.49    0.18
 -10   0   0    0.35    0.18
 -10   0   0    0.24    0.18
  10   0   0    0.63    0.13
 -11   0   0    0.10    0.21
 -11   0   0    0.18    0.21
 -11   0   0    0.02    0.19
  11   0   0    0.27    0.13
  11  -1   0   -0.07    0.16
 -11   1   0    0.18    0.24
 -11   1   0   -0.08    0.23
 -11   1   0    0.08    0.23
  10  -1   0    7.15    0.34
 -10   1   0    7.08    0.42
 -10   1   0    8.42    0.43
 -10   1   0    7.31    0.42
   9  -1   0    0.48    0.15
  -9   1   0    0.84    0.21
  -9   1   0    0.98    0.20
  -9   1   0    0.75    0.20
   8  -1   0   39.44    1.16
  -8   1   0   42.27    1.31
  -8   1   0   42.76    1.39
  -8   1   0   41.10    1.38
  -8   1   0   42.11    1.31
  -7   1   0   86.97    2.66
  -7   1   0   84.45    2.65
  -7   1   0   86.96    2.27
  -7   1   0   81.86    2.52
   6  -1   0   10.25    0.33
   6  -1   0   10.11    0.32
  -6   1   0    9.87    0.41
  -6   1   0   10.76    0.38
  -6   1   0   11.18    0.42
  -6   1   0   10.81    0.35
  -6   1   0   10.72    0.39
   5  -1   0   12.12    0.37
   5  -1   0   11.63    0.38
  -5   1   0   12.11    0.40
  -5   1   0   11.93    0.44
  -5   1   0   11.26    0.40
  -5   1   0   11.97    0.37
  -5   1   0   12.32    0.43
   4  -1   0  152.81    4.17
   4  -1   0  153.66    4.18
  -4   1   0  154.62    4.74
  -4   1   0  157.48    4.74
  -4   1   0  151.40    4.51
  -4   1   0  156.32    4.24
  -4   1   0  157.41    4.05
   3  -1   0    1.37    0.10
   3  -1   0    1.40    0.10
  -3   1   0    1.30    0.10
  -3   1   0    1.37    0.10
  -3   1   0    1.42    0.09
  -3   1   0    1.20    0.11
  -3   1   0    1.32    0.11
   2  -1   0   11.90    0.38
   2  -1   0   10.80    0.33
   2  -1   0   11.71    0.37
   2  -1   0   10.84    0.32
   2  -1   0   11.11    0.35
  -2   1   0   13.14    0.36
  -2   1   0   11.03    0.34
  -2   1   0   11.95    0.39
  -2   1   0   11.55    0.40
  -2   1   0   10.97    0.37
  -2   1   0   11.65    0.36
  -2   1   0   10.65    0.34
   1  -1   0  272.77    7.40
   1  -1   0  283.84    8.27
   1  -1   0  284.74    8.18
   1  -1   0  273.61    6.98
   1  -1   0  258.48    7.84
   1  -1   0  280.70    7.05
   1  -1   0  233.75    7.35
  -1   1   0  273.03    7.08
  -1   1   0  275.75    7.49
  -1   1   0  275.33    8.33
  -1   1   0  279.42    7.15
  -1   1   0  261.17    7.97
  -1   1   0  281.99    8.38
  -1   1   0  268.57    7.94
  -1   1   0  278.72    7.47
   0  -1   0    7.66    0.23
   0  -1   0    8.51    0.24
   0  -1   0    8.28    0.26
  -1  -1   0   11.50    0.32
  -1  -1   0   11.60    0.36
  -1  -1   0   10.79    0.31
  -1  -1   0   11.92    0.36
   1   1   0    8.52    0.26
   1   1   0   10.91    0.26
  -2  -1   0    5.04    0.15
  -2  -1   0    5.30    0.15
   2   1   0    5.17    0.15
  -7  -1   0   37.31    0.99
  -7  -1   0   37.09    0.99
   7   1   0   37.15    1.03
   8   1   0   13.98    0.42
  -9  -1   0    3.00    0.20
  -9  -1   0    2.45    0.18
   9   1   0    2.67    0.14
 -10  -1   0    3.09    0.23
 -10  -1   0    3.11    0.22
 -11  -1   0    2.14    0.21
 -11  -1   0    1.92    0.20
  10  -2   0   -0.14    0.19
 -10   2   0    0.03    0.23
 -10   2   0   -0.02    0.24
 -10   2   0    0.06    0.26
   9  -2   0    5.92    0.34
  -9   2   0    6.93    0.41
  -9   2   0    5.98    0.40
  -9   2   0    6.13    0.41
   8  -2   0   24.23    0.79
  -8   2   0   26.91    0.89
  -8   2   0   24.24    0.92
  -8   2   0   25.78    0.93
   7  -2   0    1.00    0.12
   7  -2   0    0.90    0.14
   7  -2   0    0.80    0.16
  -7   2   0    0.93    0.18
  -7   2   0    0.71    0.19
  -7   2   0    0.38    0.19
  -7   2   0    0.76    0.18
   6  -2   0   75.07    2.07
   6  -2   0   73.72    2.09
  -6   2   0   79.79    2.43
  -6   2   0   76.68    2.30
  -6   2   0   78.53    2.07
  -6   2   0   73.25    2.41
  -6   2   0   74.75    2.30
   5  -2   0    8.24    0.32
   5  -2   0    8.11    0.31
  -5   2   0    8.28    0.33
  -5   2   0    8.37    0.37
  -5   2   0    8.31    0.34
  -5   2   0    8.00    0.36
  -5   2   0    7.96    0.31
  -5   2   0    8.23    0.35
   4  -2   0  138.05    3.69
   4  -2   0  141.91    3.68
   4  -2   0  141.13    3.88
   4  -2   0  144.61    3.88
  -4   2   0  141.77    4.16
  -4   2   0  146.19    4.36
  -4   2   0  145.50    3.73
  -4   2   0  143.74    4.37
  -4   2   0  134.69    4.16
  -4   2   0  140.64    3.91
   3  -2   0    2.75    0.13
   3  -2   0    2.37    0.17
   3  -2   0    2.43    0.14
  -3   2   0    2.57    0.18
  -3   2   0    2.64    0.16
  -3   2   0    2.62    0.16
  -3   2   0    2.32    0.17
  -3   2   0    2.68    0.16
  -3   2   0    2.66    0.18
   2  -2   0    2.59    0.15
   2  -2   0    2.77    0.15
   2  -2   0    2.73    0.18
   2  -2   0    2.74    0.14
   2  -2   0    2.79    0.15
   2  -2   0    2.96    0.14
  -2   2   0    2.68    0.15
  -2   2   0    2.77    0.16
  -2   2   0    2.65    0.18
  -2   2   0    2.58    0.17
  -2   2   0    2.62    0.16
  -2   2   0    2.68    0.14
   1  -2   0  168.41    4.34
   1  -2   0  167.37    5.08
   1  -2   0  162.34    4.85
   1  -2   0  166.18    4.34
   1  -2   0  173.93    5.08
   1  -2   0  163.79    4.55
   1  -2   0  165.69    4.55
  -1   2   0  178.17    5.17
  -1   2   0  167.09    4.93
  -1   2   0  168.89    4.62
  -1   2   0  163.08    4.41
  -1   2   0  176.46    5.17
  -1   2   0  170.61    4.62
  -1   2   0  164.12    4.93
  -1   2   0  168.37    4.41
   0  -2   0    6.49    0.22
   0  -2   0    6.12    0.21
   0  -2   0    6.11    0.20
   0  -2   0    6.44    0.22
   0  -2   0    6.62    0.25
   0  -2   0    6.02    0.24
   0  -2   0    6.12    0.23
   0   2   0    6.06    0.23
   0   2   0    6.20    0.23
   0   2   0    6.09    0.20
   0   2   0    6.13    0.22
   0   2   0    6.11    0.20
   0   2   0    5.91    0.21
   0   2   0    6.17    0.24
  -1  -2   0  105.16    2.93
  -1  -2   0  108.40    2.93
  -1  -2   0  109.07    3.28
  -1  -2   0  105.64    2.80
  -1  -2   0  108.05    3.13
  -1  -2   0  104.74    3.13
  -1  -2   0  111.22    3.28
  -1  -2   0  107.17    2.80
   1   2   0  105.48    2.82
   1   2   0  109.15    2.82
   1   2   0  109.85    3.30
   1   2   0  108.92    3.30
   1   2   0  107.65    2.95
   1   2   0  108.03    2.95
  -2  -2   0    9.70    0.29
  -2  -2   0   10.09    0.32
  -2  -2   0    9.79    0.31
  -2  -2   0   10.08    0.31
  -2  -2   0    9.93    0.29
  -2  -2   0   10.80    0.34
  -2  -2   0   10.15    0.34
  -2  -2   0   10.01    0.32
  -2  -2   0   10.22    0.31
   2   2   0   10.34    0.31
   2   2   0   10.06    0.29
   2   2   0   10.60    0.34
   2   2   0   10.03    0.29
  -3  -2   0  422.17   11.22
  -3  -2   0  429.20   11.21
  -3  -2   0  443.92   13.14
  -3  -2   0  438.25   11.75
  -3  -2   0  438.49   11.77
  -3  -2   0  429.73   13.14
   3   2   0  432.21   11.75
   3   2   0  434.27   11.76
  -4  -2   0   24.86    0.75
  -4  -2   0   29.79    0.76
   9  -3   0    7.18    0.39
  -9   3   0    6.83    0.47
  -9   3   0    7.17    0.48
  -9   3   0    7.72    0.49
   8  -3   0    0.33    0.20
   8  -3   0    0.15    0.15
  -8   3   0    0.47    0.24
  -8   3   0    0.27    0.24
  -8   3   0   -0.11    0.22
   7  -3   0   17.20    0.58
   7  -3   0   16.51    0.60
  -7   3   0   16.23    0.68
  -7   3   0   17.83    0.67
  -7   3   0   17.07    0.70
   6  -3   0    1.49    0.19
  -6   3   0    1.48    0.20
  -6   3   0    1.73    0.20
  -6   3   0    1.59    0.21
  -6   3   0    1.33    0.21
  -6   3   0    1.52    0.23
   5  -3   0   81.87    2.28
   5  -3   0   85.91    2.41
   5  -3   0   90.37    2.43
  -5   3   0   87.87    2.47
  -5   3   0   87.90    2.35
  -5   3   0   86.37    2.76
  -5   3   0   89.19    2.62
  -5   3   0   84.42    2.62
  -5   3   0   87.03    2.75
   4  -3   0   37.53    1.04
   4  -3   0   37.55    1.11
   4  -3   0   36.77    1.03
  -4   3   0   39.04    1.07
  -4   3   0   36.63    1.24
  -4   3   0   37.42    1.18
  -4   3   0   36.11    1.11
  -4   3   0   36.20    1.18
  -4   3   0   39.41    1.26
   3  -3   0    4.65    0.24
   3  -3   0    5.05    0.21
   3  -3   0    4.37    0.22
   3  -3   0    4.29    0.22
  -3   3   0    4.67    0.25
  -3   3   0    4.89    0.26
  -3   3   0    4.70    0.28
  -3   3   0    4.68    0.23
  -3   3   0    5.07    0.27
  -3   3   0    4.75    0.26
   2  -3   0    2.34    0.19
   2  -3   0    2.11    0.15
   2  -3   0    3.52    0.20
   2  -3   0    2.41    0.16
   2  -3   0    2.27    0.18
   2  -3   0    2.07    0.15
  -2   3   0    2.45    0.17
  -2   3   0    2.12    0.17
  -2   3   0    2.40    0.17
  -2   3   0    2.90    0.20
  -2   3   0    2.12    0.18
  -2   3   0    2.22    0.17
   1  -3   0    5.55    0.24
   1  -3   0    5.87    0.22
   1  -3   0    5.08    0.22
   1  -3   0    5.35    0.24
   1  -3   0    5.39    0.25
   1  -3   0    5.68    0.26
  -1   3   0    5.45    0.22
  -1   3   0    6.11    0.27
  -1   3   0    5.40    0.25
  -1   3   0    5.34    0.23
  -1   3   0    5.71    0.26
  -1   3   0    5.55    0.25
   0  -3   0   15.80    0.51
   0  -3   0   16.61    0.57
   0  -3   0   16.67    0.49
   0  -3   0   16.82    0.52
   0  -3   0   16.92    0.55
   0  -3   0   16.32    0.49
   0  -3   0   17.14    0.58
   0   3   0   16.87    0.53
   0   3   0   16.51    0.50
   0   3   0   16.97    0.56
   0   3   0   16.47    0.52
   0   3   0   17.75    0.59
   0   3   0   16.52    0.50
  -1  -3   0   26.54    0.77
  -1  -3   0   26.74    0.82
  -1  -3   0   25.67    0.73
  -1  -3   0   26.05    0.77
  -1  -3   0   25.41    0.81
  -1  -3   0   26.98    0.86
  -1  -3   0   27.35    0.86
  -1  -3   0   25.02    0.73
   1   3   0   26.74    0.88
   1   3   0   25.81    0.78
   1   3   0   25.74    0.74
   1   3   0   27.10    0.74
   1   3   0   26.16    0.83
   1   3   0   28.43    0.87
   1   3   0   27.44    0.79
  -2  -3   0   88.72    2.31
  -2  -3   0   86.64    2.58
  -2  -3   0   88.46    2.58
  -2  -3   0   84.41    2.42
  -2  -3   0   89.69    2.70
  -2  -3   0   85.61    2.42
  -2  -3   0   87.33    2.31
  -2  -3   0   91.09    2.71
   2   3   0   88.14    2.48
   2   3   0   90.89    2.36
   2   3   0   90.91    2.77
   2   3   0   87.77    2.63
   2   3   0   89.38    2.36
   2   3   0   92.87    2.77
  -3  -3   0    4.19    0.18
  -3  -3   0    4.52    0.18
  -3  -3   0    4.61    0.18
  -3  -3   0    4.31    0.20
  -3  -3   0    4.51    0.17
  -3  -3   0    4.59    0.17
  -3  -3   0    4.32    0.19
  -3  -3   0    4.92    0.20
   3   3   0    4.56    0.16
   3   3   0    4.53    0.16
   3   3   0    4.35    0.18
   3   3   0    4.72    0.18
   3   3   0    4.35    0.17
  -4  -3   0    9.40    0.33
  -4  -3   0    8.86    0.28
  -4  -3   0    9.34    0.28
  -4  -3   0    9.68    0.30
  -4  -3   0    9.10    0.33
   4   3   0    8.77    0.28
   4   3   0    9.07    0.29
  -5  -3   0   48.21    1.30
  -5  -3   0   48.03    1.30
  -5  -3   0   50.12    1.37
  -5  -3   0   50.88    1.52
  -6  -3   0    7.06    0.21
  -6  -3   0    6.92    0.21
  -6  -3   0    6.79    0.23
   9  -4   0    2.69    0.31
  -9   4   0    2.59    0.37
  -9   4   0    2.32    0.37
   8  -4   0    0.45    0.22
   8  -4   0    0.72    0.21
  -8   4   0    0.19    0.26
  -8   4   0    0.32    0.29
   7  -4   0    6.89    0.37
   7  -4   0    6.17    0.38
  -7   4   0    5.94    0.42
  -7   4   0    5.94    0.43
  -7   4   0    6.29    0.45
   6  -4   0   21.15    0.72
  -6   4   0   23.04    0.87
  -6   4   0   21.42    0.81
  -6   4   0   22.24    0.73
  -6   4   0   20.86    0.84
   5  -4   0   38.32    1.09
   5  -4   0   37.78    1.17
  -5   4   0   38.82    1.26
  -5   4   0   38.58    1.12
  -5   4   0   37.63    1.31
  -5   4   0   37.76    1.32
   4  -4   0   17.67    0.63
   4  -4   0   18.24    0.57
   4  -4   0   17.94    0.62
   4  -4   0   19.24    0.59
  -4   4   0   17.39    0.71
  -4   4   0   19.46    0.65
  -4   4   0   19.62    0.69
  -4   4   0   18.71    0.62
  -4   4   0   19.04    0.69
  -4   4   0   18.42    0.73
   3  -4   0   17.04    0.59
   3  -4   0   18.19    0.57
   3  -4   0   17.76    0.61
  -3   4   0   18.24    0.65
  -3   4   0   18.61    0.62
  -3   4   0   17.81    0.64
  -3   4   0   17.92    0.69
  -3   4   0   17.19    0.67
  -3   4   0   18.05    0.58
   2  -4   0    9.30    0.38
   2  -4   0   10.80    0.40
   2  -4   0    9.74    0.36
   2  -4   0   10.03    0.43
  -2   4   0    9.09    0.37
  -2   4   0    9.65    0.39
  -2   4   0    9.72    0.42
  -2   4   0    9.68    0.40
  -2   4   0    9.86    0.37
  -2   4   0   10.14    0.43
   1  -4   0   -0.03    0.03
   1  -4   0   -0.12    0.11
   1  -4   0    0.20    0.12
   1  -4   0    0.04    0.10
   1  -4   0   -0.05    0.10
   1  -4   0    0.02    0.09
  -1   4   0   -0.11    0.10
  -1   4   0    0.08    0.11
  -1   4   0   -0.15    0.10
  -1   4   0    0.20    0.11
  -1   4   0    0.18    0.11
  -1   4   0    0.01    0.11
   0  -4   0    0.98    0.14
   0  -4   0    1.04    0.14
   0  -4   0    0.91    0.12
   0  -4   0    1.06    0.13
   0  -4   0    1.09    0.14
   0  -4   0    1.50    0.14
   0   4   0    0.97    0.13
   0   4   0    1.08    0.13
   0   4   0    1.13    0.15
   0   4   0    0.98    0.12
  -1  -4   0   12.76    0.49
  -1  -4   0   12.81    0.47
  -1  -4   0   13.46    0.42
  -1  -4   0   12.92    0.44
   1   4   0   13.38    0.44
   1   4   0   12.90    0.44
   1   4   0   12.66    0.48
   1   4   0   12.45    0.48
   1   4   0   12.86    0.41
   1   4   0   13.09    0.46
  -2  -4   0    4.43    0.24
  -2  -4   0    4.79    0.20
  -2  -4   0    4.71    0.22
  -2  -4   0    4.47    0.23
  -2  -4   0    4.57    0.21
  -2  -4   0    4.48    0.23
   2   4   0    4.49    0.24
   2   4   0    4.65    0.21
   2   4   0    4.76    0.23
   2   4   0    4.50    0.20
   2   4   0    4.77    0.21
  -3  -4   0    0.62    0.11
  -3  -4   0    0.57    0.11
  -3  -4   0    0.62    0.11
  -3  -4   0    0.64    0.10
  -3  -4   0    0.62    0.11
  -3  -4   0    0.62    0.10
  -3  -4   0    0.72    0.10
   3   4   0    1.22    0.12
   3   4   0    0.42    0.09
   3   4   0    0.68    0.10
   3   4   0    0.67    0.09
   3   4   0    0.80    0.11
   3   4   0    0.49    0.09
  -4  -4   0    4.58    0.19
  -4  -4   0    4.30    0.21
  -4  -4   0    5.41    0.23
  -4  -4   0    4.33    0.20
  -4  -4   0    4.26    0.21
  -4  -4   0    4.27    0.22
   4   4   0    4.46    0.17
   4   4   0    4.14    0.20
   4   4   0    4.36    0.19
   4   4   0    4.51    0.17
  -5  -4   0   26.67    0.82
  -5  -4   0   26.40    0.87
  -5  -4   0   26.31    0.82
  -5  -4   0   27.12    0.87
  -5  -4   0   26.27    0.78
  -5  -4   0   27.65    0.75
   5   4   0   26.63    0.76
   5   4   0   25.48    0.75
  -6  -4   0    0.35    0.09
  -6  -4   0    0.27    0.10
  -6  -4   0    0.35    0.08
  -6  -4   0    0.30    0.10
  -7  -4   0   48.09    1.26
  -7  -4   0   47.83    1.47
  -7  -4   0   45.92    1.47
  -8  -4   0   -0.02    0.09
  -8  -4   0    0.16    0.09
   8  -5   0    1.06    0.25
   8  -5   0    1.00    0.27
  -8   5   0    0.66    0.32
   7  -5   0    0.55    0.23
   7  -5   0    0.19    0.21
  -7   5   0    0.14    0.27
  -7   5   0    0.17    0.27
   6  -5   0    8.61    0.44
   6  -5   0    8.14    0.43
  -6   5   0    8.86    0.52
  -6   5   0    8.79    0.53
  -6   5   0    8.01    0.49
  -6   5   0    9.04    0.45
   5  -5   0   23.63    0.76
   5  -5   0   24.79    0.83
  -5   5   0   24.35    0.80
  -5   5   0   25.09    0.90
  -5   5   0   22.58    0.92
  -5   5   0   22.66    0.92
   4  -5   0   14.02    0.54
   4  -5   0   12.87    0.49
  -4   5   0   14.12    0.61
  -4   5   0   14.22    0.53
  -4   5   0   14.62    0.57
  -4   5   0   13.45    0.59
  -4   5   0   13.82    0.62
   3  -5   0    4.26    0.27
   3  -5   0    3.53    0.28
  -3   5   0    3.06    0.29
  -3   5   0    3.82    0.29
  -3   5   0    3.82    0.30
  -3   5   0    3.63    0.26
  -3   5   0    3.32    0.27
   2  -5   0    0.33    0.16
   2  -5   0    0.43    0.14
   2  -5   0    0.36    0.14
  -2   5   0    0.23    0.14
  -2   5   0    0.35    0.17
  -2   5   0    0.33    0.15
  -2   5   0    0.29    0.14
  -2   5   0    0.35    0.15
  -2   5   0    0.16    0.16
   1  -5   0    6.09    0.30
   1  -5   0    5.35    0.33
   1  -5   0    6.16    0.32
   1  -5   0    5.85    0.31
  -1   5   0    6.32    0.34
  -1   5   0    6.84    0.35
  -1   5   0    5.98    0.31
  -1   5   0    6.30    0.29
  -1   5   0    5.81    0.32
   0  -5   0   41.83    1.26
   0  -5   0   42.71    1.39
   0  -5   0   41.08    1.40
   0  -5   0   43.37    1.33
   0  -5   0   42.21    1.20
   0   5   0   43.47    1.29
   0   5   0   43.54    1.23
   0   5   0   43.40    1.43
   0   5   0   43.25    1.36
  -1  -5   0   59.34    1.75
  -1  -5   0   61.54    1.67
  -1  -5   0   61.57    1.95
  -1  -5   0   60.52    1.96
  -1  -5   0   61.23    1.86
   1   5   0   58.47    1.93
   1   5   0   62.48    1.94
   1   5   0   60.29    1.73
   1   5   0   60.08    1.84
  -2  -5   0   37.70    1.19
  -2  -5   0   37.27    1.13
  -2  -5   0   37.14    1.07
  -2  -5   0   39.40    1.25
  -2  -5   0   37.87    1.26
   2   5   0   37.65    1.09
   2   5   0   39.39    1.28
   2   5   0   38.00    1.15
   2   5   0   39.78    1.15
   2   5   0   38.33    1.21
   2   5   0   39.81    1.27
  -3  -5   0   29.49    0.95
  -3  -5   0   29.40    0.90
  -3  -5   0   30.52    0.96
  -3  -5   0   30.76    0.86
  -3  -5   0   29.55    1.00
  -3  -5   0   29.32    0.90
  -3  -5   0   29.36    1.01
   3   5   0   30.06    0.91
   3   5   0   30.04    0.95
   3   5   0   31.52    1.01
   3   5   0   29.13    0.91
   3   5   0   30.27    0.86
   3   5   0   30.52    1.01
  -4  -5   0   41.04    1.29
  -4  -5   0   41.96    1.29
  -4  -5   0   41.54    1.22
  -4  -5   0   41.00    1.36
  -4  -5   0   42.58    1.16
  -4  -5   0   42.40    1.35
   4   5   0   41.42    1.20
   4   5   0   42.45    1.20
   4   5   0   41.96    1.13
   4   5   0   38.97    1.13
  -5  -5   0    5.33    0.24
  -5  -5   0    5.37    0.26
  -5  -5   0    5.52    0.28
  -5  -5   0    5.08    0.25
  -5  -5   0    5.05    0.24
  -5  -5   0    5.47    0.27
   5   5   0    5.46    0.21
   5   5   0    5.55    0.25
   5   5   0    5.33    0.24
  -6  -5   0   41.66    1.21
  -6  -5   0   40.16    1.35
  -6  -5   0   42.04    1.35
  -6  -5   0   42.00    1.15
  -6  -5   0   42.46    1.28
  -6  -5   0   42.27    1.27
   6   5   0   41.42    1.19
   6   5   0   42.08    1.19
  -7  -5   0    1.75    0.17
  -7  -5   0    1.86    0.17
  -7  -5   0    1.84    0.15
  -7  -5   0    1.94    0.15
  -7  -5   0    1.72    0.15
  -7  -5   0    1.89    0.16
   7   5   0    1.84    0.12
  -8  -5   0   55.63    1.58
  -8  -5   0   51.42    1.68
  -8  -5   0   52.68    1.68
  -9  -5   0   15.59    0.55
  -9  -5   0   14.94    0.54
 -10  -5   0   -0.15    0.12
 -10  -5   0    0.02    0.12
 -11  -5   0    4.01    0.23
 -11  -5   0    4.18    0.23
   7  -6   0    1.67    0.31
   7  -6   0    2.35    0.33
  -7   6   0    2.19    0.38
   6  -6   0    9.80    0.53
   6  -6   0    9.57    0.51
  -6   6   0    8.70    0.49
  -6   6   0    9.17    0.56
   5  -6   0    2.70    0.26
   5  -6   0    2.90    0.31
   5  -6   0    2.89    0.31
  -5   6   0    2.63    0.34
  -5   6   0    2.21    0.33
  -5   6   0    2.86    0.30
   4  -6   0   17.11    0.67
   4  -6   0   17.41    0.62
  -4   6   0   18.69    0.75
  -4   6   0   17.97    0.66
  -4   6   0   17.17    0.76
   3  -6   0   13.59    0.51
   3  -6   0   12.33    0.54
  -3   6   0   12.54    0.57
  -3   6   0   13.08    0.52
  -3   6   0   13.25    0.61
  -3   6   0   12.56    0.60
  -3   6   0   13.71    0.56
   2  -6   0    1.70    0.21
   2  -6   0    1.95    0.25
  -2   6   0    1.95    0.26
  -2   6   0    2.17    0.25
  -2   6   0    1.73    0.26
  -2   6   0    1.95    0.25
  -2   6   0    2.21    0.24
   1  -6   0    9.14    0.39
   1  -6   0    8.30    0.46
   1  -6   0    8.92    0.43
  -1   6   0    8.18    0.44
  -1   6   0    8.35    0.42
  -1   6   0    8.37    0.42
  -1   6   0    9.22    0.38
  -1   6   0    8.12    0.45
   0  -6   0   44.64    1.38
   0  -6   0   47.79    1.47
   0  -6   0   46.50    1.53
   0  -6   0   44.62    1.54
   0  -6   0   45.61    1.32
   0   6   0   45.55    1.32
   0   6   0   46.93    1.54
   0   6   0   44.75    1.38
   0   6   0   47.16    1.47
  -1  -6   0   69.48    2.17
  -1  -6   0   64.11    1.95
  -1  -6   0   66.95    2.08
  -1  -6   0   65.45    2.18
  -1  -6   0   70.71    1.87
   1   6   0   67.54    1.87
   1   6   0   68.14    2.08
   1   6   0   66.79    1.96
   1   6   0   69.22    2.18
   1   6   0   67.01    2.19
  -2  -6   0    0.01    0.14
  -2  -6   0   -0.02    0.13
  -2  -6   0    0.10    0.13
  -2  -6   0    0.01    0.13
  -2  -6   0   -0.05    0.11
   2   6   0   -0.08    0.11
   2   6   0    0.22    0.12
   2   6   0    0.06    0.14
   2   6   0    0.17    0.13
   2   6   0    0.04    0.14
  -3  -6   0    3.49    0.26
  -3  -6   0    2.95    0.24
  -3  -6   0    3.14    0.22
  -3  -6   0    3.07    0.25
  -3  -6   0    3.24    0.22
  -3  -6   0    3.46    0.23
   3   6   0    3.28    0.26
   3   6   0    3.79    0.24
   3   6   0    3.18    0.23
   3   6   0    3.44    0.24
   3   6   0    3.32    0.22
   3   6   0    3.25    0.24
  -4  -6   0   28.31    0.92
  -4  -6   0   26.23    0.90
  -4  -6   0   26.96    0.86
  -4  -6   0   27.71    0.82
  -4  -6   0   27.71    0.96
  -4  -6   0   28.59    0.96
   4   6   0   29.14    0.83
   4   6   0   27.47    0.87
   4   6   0   27.74    0.88
  -5  -6   0    4.47    0.28
  -5  -6   0    4.67    0.28
  -5  -6   0    4.38    0.24
  -5  -6   0    4.22    0.26
  -5  -6   0    4.03    0.27
  -5  -6   0    4.41    0.26
   5   6   0    4.53    0.24
   5   6   0    4.22    0.22
   5   6   0    4.81    0.22
  -6  -6   0   14.07    0.52
  -6  -6   0   13.32    0.55
  -6  -6   0   14.41    0.47
  -6  -6   0   13.55    0.55
  -6  -6   0   14.37    0.52
  -6  -6   0   14.30    0.50
   6   6   0   14.15    0.42
   6   6   0   13.63    0.42
   6   6   0   13.38    0.48
   6   6   0   13.56    0.47
  -7  -6   0   31.38    0.89
  -7  -6   0   31.12    0.99
  -7  -6   0   30.56    0.98
  -7  -6   0   29.64    1.04
  -7  -6   0   30.53    1.04
   7   6   0   30.18    0.87
   7   6   0   28.26    0.87
  -8  -6   0   60.68    1.82
  -8  -6   0   59.79    1.82
  -8  -6   0   60.82    1.92
  -8  -6   0   58.81    1.92
  -8  -6   0   60.69    1.64
  -9  -6   0    2.69    0.23
  -9  -6   0    2.84    0.21
  -9  -6   0    3.10    0.21
  -9  -6   0    2.41    0.23
 -10  -6   0    0.01    0.16
 -10  -6   0    0.08    0.15
 -10  -6   0    0.28    0.15
 -10  -6   0    0.15    0.16
 -11  -6   0    6.85    0.32
 -11  -6   0    6.79    0.34
 -11  -6   0    6.51    0.34
 -11  -6   0    6.55    0.31
 -12  -6   0    0.21    0.17
 -12  -6   0    0.07    0.16
   6  -7   0    8.20    0.53
   6  -7   0    8.78    0.51
  -6   7   0    8.99    0.58
   5  -7   0   -0.17    0.24
   5  -7   0    0.06    0.24
   5  -7   0    0.07    0.20
  -5   7   0   -0.10    0.30
  -5   7   0    0.06    0.26
   4  -7   0    0.93    0.26
   4  -7   0    0.77    0.22
   4  -7   0    0.56    0.23
  -4   7   0    0.74    0.26
  -4   7   0    0.75    0.29
   3  -7   0    6.48    0.43
   3  -7   0    6.85    0.41
   3  -7   0    6.69    0.38
  -3   7   0    7.20    0.42
  -3   7   0    6.54    0.47
   2  -7   0    2.12    0.26
   2  -7   0    1.89    0.25
  -2   7   0    2.08    0.27
  -2   7   0    2.02    0.29
  -2   7   0    2.24    0.26
  -2   7   0    1.80    0.27
   1  -7   0   18.88    0.68
   1  -7   0   19.82    0.71
  -1   7   0   20.67    0.75
  -1   7   0   19.94    0.71
  -1   7   0   20.10    0.81
  -1   7   0   20.45    0.78
   0  -7   0  170.74    5.16
   0  -7   0  160.63    5.17
   0  -7   0  168.57    4.42
   0  -7   0  164.21    4.63
   0  -7   0  163.23    4.93
   0   7   0  167.24    4.68
   0   7   0  164.99    5.23
   0   7   0  173.05    4.98
   0   7   0  166.74    4.46
   0   7   0  163.85    5.21
  -1  -7   0    3.91    0.29
  -1  -7   0    3.68    0.32
  -1  -7   0    4.18    0.30
  -1  -7   0    4.36    0.31
  -1  -7   0    3.59    0.26
   1   7   0    3.79    0.27
   1   7   0    4.03    0.32
   1   7   0    4.13    0.30
   1   7   0    3.98    0.31
   1   7   0    3.86    0.31
  -2  -7   0   29.39    0.91
  -2  -7   0   29.38    0.95
  -2  -7   0   29.10    1.01
  -2  -7   0   29.37    1.06
  -2  -7   0   28.95    0.95
   2   7   0   29.07    1.03
   2   7   0   28.97    0.94
   2   7   0   29.46    0.89
   2   7   0   28.82    0.98
   2   7   0   28.39    1.05
  -3  -7   0   10.57    0.48
  -3  -7   0   10.62    0.49
  -3  -7   0   10.88    0.45
  -3  -7   0   10.29    0.50
  -3  -7   0   10.86    0.43
  -3  -7   0   11.29    0.45
   3   7   0   10.74    0.43
   3   7   0   10.88    0.45
   3   7   0   10.97    0.45
   3   7   0   11.00    0.49
  -4  -7   0   51.50    1.72
  -4  -7   0   51.98    1.54
  -4  -7   0   50.89    1.62
  -4  -7   0   51.52    1.63
  -4  -7   0   51.51    1.71
  -4  -7   0   52.22    1.47
   4   7   0   49.85    1.52
   4   7   0   52.44    1.53
   4   7   0   51.83    1.44
  -5  -7   0    0.67    0.18
  -5  -7   0    0.62    0.17
  -5  -7   0    0.52    0.16
  -5  -7   0    0.64    0.18
  -5  -7   0    0.58    0.17
  -5  -7   0    0.42    0.18
   5   7   0    0.25    0.14
   5   7   0    0.59    0.16
   5   7   0    0.43    0.14
  -6  -7   0   21.70    0.83
  -6  -7   0   21.98    0.78
  -6  -7   0   23.11    0.74
  -6  -7   0   21.72    0.70
  -6  -7   0   22.22    0.83
  -6  -7   0   23.02    0.80
   6   7   0   22.55    0.74
   6   7   0   22.56    0.68
  -7  -7   0  115.96    3.67
  -7  -7   0  117.90    3.49
  -7  -7   0  116.17    3.49
  -7  -7   0  118.71    3.13
  -7  -7   0  116.24    3.67
   7   7   0  118.70    3.25
   7   7   0  114.84    3.05
  -8  -7   0    3.30    0.23
  -8  -7   0    2.74    0.25
  -8  -7   0    2.67    0.26
  -8  -7   0    3.23    0.25
  -8  -7   0    3.02    0.27
   8   7   0    2.92    0.20
  -9  -7   0    3.20    0.28
  -9  -7   0    3.45    0.27
  -9  -7   0    3.44    0.26
  -9  -7   0    3.25    0.28
 -10  -7   0    2.61    0.25
 -10  -7   0    3.24    0.28
 -10  -7   0    3.09    0.27
 -11  -7   0    2.95    0.26
 -11  -7   0    2.90    0.26
 -11  -7   0    2.53    0.27
 -12  -7   0    3.54    0.29
 -12  -7   0    2.97    0.27
 -12  -7   0    3.61    0.30
   5  -8   0    0.45    0.29
  -5   8   0    0.40    0.34
  -5   8   0    0.86    0.32
   4  -8   0   16.85    0.75
   4  -8   0   16.66    0.68
  -4   8   0   17.24    0.73
  -4   8   0   17.02    0.79
   3  -8   0   10.82    0.51
   3  -8   0   11.38    0.57
  -3   8   0   10.83    0.62
  -3   8   0   12.39    0.55
   2  -8   0    3.04    0.33
   2  -8   0    2.83    0.30
  -2   8   0    3.39    0.33
  -2   8   0    2.66    0.34
  -2   8   0    3.43    0.36
   1  -8   0   55.84    1.72
   1  -8   0   55.52    1.63
  -1   8   0   55.30    1.85
  -1   8   0   58.09    1.67
  -1   8   0   57.89    1.77
   0  -8   0   53.77    1.58
   0  -8   0   54.01    1.66
   0   8   0   52.93    1.75
   0   8   0   56.03    1.58
   0   8   0   52.83    1.67
  -1  -8   0    0.67    0.22
  -1  -8   0    1.13    0.21
  -1  -8   0    1.05    0.23
   1   8   0    1.01    0.22
   1   8   0    0.81    0.20
   1   8   0    0.93    0.24
  -2  -8   0    4.33    0.34
  -2  -8   0    4.04    0.31
  -2  -8   0    4.48    0.33
  -2  -8   0    4.49    0.37
   2   8   0    3.18    0.30
   2   8   0    3.95    0.29
  -3  -8   0  105.64    3.17
  -3  -8   0  101.85    3.31
  -3  -8   0  105.08    3.33
  -3  -8   0  103.87    2.98
  -3  -8   0  102.98    2.84
   3   8   0  108.19    3.02
   3   8   0  102.65    2.86
  -4  -8   0   28.01    1.00
  -4  -8   0   27.70    1.05
  -4  -8   0   28.15    0.94
  -4  -8   0   28.74    0.90
  -4  -8   0   29.18    1.05
   4   8   0   28.00    0.88
   4   8   0   28.60    0.94
  -5  -8   0    1.58    0.25
  -5  -8   0    1.63    0.25
  -5  -8   0    1.91    0.27
  -5  -8   0    2.00    0.24
  -5  -8   0    2.14    0.24
   5   8   0    1.85    0.20
   5   8   0    1.71    0.23
  -6  -8   0   29.87    1.12
  -6  -8   0   30.92    1.07
  -6  -8   0   31.94    0.96
  -6  -8   0   31.58    1.12
   6   8   0   32.79    0.98
   6   8   0   34.34    1.06
  -7  -8   0   13.13    0.50
  -7  -8   0   13.18    0.56
  -7  -8   0   12.36    0.58
  -7  -8   0   13.22    0.58
   7   8   0   13.27    0.45
   7   8   0   12.97    0.50
  -8  -8   0    6.54    0.42
  -8  -8   0    7.03    0.42
  -8  -8   0    6.89    0.42
  -8  -8   0    7.62    0.37
   8   8   0    7.04    0.35
  -9  -8   0    0.09    0.20
  -9  -8   0    0.10    0.22
  -9  -8   0   -0.04    0.20
   9   8   0    0.32    0.15
 -10  -8   0   20.78    0.76
 -10  -8   0   19.68    0.79
 -10  -8   0   20.17    0.80
 -11  -8   0    3.25    0.31
 -11  -8   0    3.24    0.31
 -11  -8   0    3.04    0.32
 -12  -8   0    1.58    0.28
 -12  -8   0    1.67    0.27
 -12  -8   0    1.49    0.26
   4  -9   0   37.68    1.33
   4  -9   0   38.25    1.24
  -4   9   0   36.18    1.26
  -4   9   0   37.39    1.39
   3  -9   0    0.19    0.25
   3  -9   0    0.41    0.30
  -3   9   0    0.03    0.33
  -3   9   0   -0.10    0.28
   2  -9   0    1.43    0.28
   2  -9   0    1.62    0.31
  -2   9   0    1.47    0.33
  -2   9   0    1.05    0.30
   1  -9   0   16.31    0.66
   1  -9   0   17.09    0.73
  -1   9   0   16.99    0.68
  -1   9   0   16.03    0.72
   0  -9   0    3.19    0.32
   0  -9   0    3.28    0.36
   0   9   0    2.81    0.34
   0   9   0    3.34    0.33
  -1  -9   0   28.25    1.00
  -1  -9   0   28.16    0.94
   1   9   0   27.78    1.01
   1   9   0   28.84    0.95
  -2  -9   0   12.46    0.57
  -2  -9   0   13.16    0.56
   2   9   0   13.09    0.60
   2   9   0   13.26    0.56
  -3  -9   0   74.12    2.07
  -3  -9   0   73.28    2.31
  -3  -9   0   70.99    2.17
   3   9   0   72.65    2.03
   3   9   0   70.50    2.13
  -4  -9   0    4.28    0.36
  -4  -9   0    4.11    0.33
  -4  -9   0    3.69    0.34
   4   9   0    3.53    0.33
   4   9   0    3.64    0.29
  -5  -9   0    1.80    0.28
  -5  -9   0    1.65    0.25
  -5  -9   0    1.59    0.27
  -5  -9   0    1.66    0.26
   5   9   0    1.66    0.26
   5   9   0    1.90    0.23
  -6  -9   0   20.02    0.84
  -6  -9   0   20.81    0.73
   6   9   0   21.30    0.77
   6   9   0   21.40    0.71
  -7  -9   0    0.30    0.21
  -7  -9   0    0.21    0.23
  -7  -9   0    0.04    0.22
  -7  -9   0    0.06    0.23
   7   9   0    0.04    0.20
   7   9   0    0.30    0.16
  -8  -9   0    0.56    0.25
  -8  -9   0    0.67    0.25
  -8  -9   0    0.76    0.23
  -8  -9   0    0.63    0.26
   8   9   0    0.51    0.20
  -9  -9   0   37.73    1.26
  -9  -9   0   36.91    1.32
  -9  -9   0   35.59    1.32
   9   9   0   38.45    1.18
 -10  -9   0    7.63    0.47
 -10  -9   0    7.93    0.47
 -10  -9   0    7.23    0.46
  10   9   0    7.97    0.35
 -11  -9   0    0.99    0.28
 -11  -9   0    0.66    0.28
 -11  -9   0    0.66    0.27
 -12  -9   0    7.40    0.48
 -12  -9   0    7.04    0.49
 -12  -9   0    6.19    0.46
   3 -10   0    5.82    0.52
   3 -10   0    6.11    0.48
  -3  10   0    6.68    0.53
   2 -10   0    1.32    0.36
   2 -10   0    1.40    0.31
  -2  10   0    1.09    0.32
   1 -10   0   10.80    0.57
   1 -10   0   10.00    0.61
  -1  10   0   11.76    0.62
   0 -10   0    0.44    0.27
   0 -10   0    0.19    0.27
   0  10   0    0.22    0.27
   0  10   0    0.27    0.29
  -1 -10   0   -0.07    0.24
  -1 -10   0   -0.21    0.28
   1  10   0   -0.32    0.28
   1  10   0    0.20    0.26
  -2 -10   0   37.37    1.26
  -2 -10   0   37.23    1.20
   2  10   0   38.36    1.28
   2  10   0   37.42    1.20
  -3 -10   0    8.72    0.49
  -3 -10   0    9.12    0.54
   3  10   0    9.23    0.51
   3  10   0    9.21    0.46
  -4 -10   0    2.74    0.36
  -4 -10   0    3.05    0.33
  -4 -10   0    3.27    0.36
   4  10   0    2.22    0.32
   4  10   0    3.45    0.31
  -5 -10   0   -0.29    0.24
  -5 -10   0   -0.13    0.20
   5  10   0    0.12    0.24
   5  10   0    0.30    0.20
  -6 -10   0    4.03    0.35
  -6 -10   0    4.20    0.39
   6  10   0    4.25    0.32
   6  10   0    4.01    0.36
  -7 -10   0    0.83    0.29
  -7 -10   0    1.10    0.26
   7  10   0    0.80    0.24
   7  10   0    1.03    0.21
  -8 -10   0   11.60    0.64
  -8 -10   0   12.11    0.54
  -8 -10   0   11.35    0.59
   8  10   0   11.75    0.54
  -9 -10   0    8.11    0.54
  -9 -10   0    7.69    0.51
   9  10   0    8.12    0.43
 -10 -10   0   -0.01    0.27
 -10 -10   0    0.14    0.30
  10  10   0    0.22    0.20
 -11 -10   0    0.04    0.29
 -11 -10   0    0.32    0.31
   1 -11   0    6.45    0.54
   1 -11   0    6.58    0.51
  -1  11   0    6.97    0.53
   0 -11   0   -0.22    0.30
   0 -11   0    0.00    0.26
   0  11   0    0.06    0.31
   0  11   0    0.09    0.27
  -1 -11   0    0.49    0.31
  -1 -11   0    0.29    0.28
   1  11   0    0.75    0.32
   1  11   0    0.20    0.27
  -2 -11   0    4.39    0.40
  -2 -11   0    4.68    0.47
   2  11   0    4.79    0.41
   2  11   0    4.97    0.45
  -3 -11   0    0.97    0.30
  -3 -11   0    0.85    0.31
   3  11   0    1.14    0.29
   3  11   0    1.16    0.33
  -4 -11   0    0.20    0.27
  -4 -11   0    0.56    0.28
   4  11   0    0.60    0.24
   4  11   0    0.59    0.30
  -5 -11   0    2.09    0.33
  -5 -11   0    2.01    0.36
   5  11   0    1.72    0.30
[truncated: 1,043,583 more chars]
