# Supplementary material for: Crystal structures of the dioxane hemisolvates of N-(7-bromo­methyl-1,8-naphthyridin-2-yl)acetamide and bis­[N-(7-di­bromo­methyl-1,8-naphthyridin-2-yl)acetamide]
Source: Acta Crystallogr E Crystallogr Commun. 2017 Sep 5;73(Pt 10):1409–13. doi: 10.1107/S2056989017012208 (PMC5730284; doi:10.1107/S2056989017012208)
Supplement: Supplementary file 2 [file e-73-01409-Isup4.hkl]

data_I                                                                          
_shelx_title ' Rosin_5_0m in P2(1)/c'                                           
_shelx_refln_list_code          4                                               
_shelx_F_calc_maximum      195.15                                               
_exptl_crystal_F_000       656.00                                               
_reflns_d_resolution_high  0.8194                                               
                                                                                
loop_                                                                           
 _space_group_symop_operation_xyz                                               
 'x, y, z'                                                                      
 '-x, y+1/2, -z+1/2'                                                            
 '-x, -y, -z'                                                                   
 'x, -y-1/2, z-1/2'                                                             
                                                                                
_cell_length_a    10.8863                                                       
_cell_length_b     7.6256                                                       
_cell_length_c    16.5300                                                       
_cell_angle_alpha  90.000                                                       
_cell_angle_beta  106.310                                                       
_cell_angle_gamma  90.000                                                       
                                                                                
_shelx_F_squared_multiplier     1.000                                           
                                                                                
loop_                                                                           
 _refln_index_h                                                                 
 _refln_index_k                                                                 
 _refln_index_l                                                                 
 _refln_F_squared_calc                                                          
 _refln_F_squared_meas                                                          
 _refln_F_squared_sigma                                                         
 _refln_observed_status                                                         
   1   0   0       8508.30       7942.48       172.37 o                         
   2   0   0        783.78       1171.09        43.76 o                         
   3   0   0       2490.16       2505.65        47.42 o                         
   4   0   0      20262.28      21485.71       332.79 o                         
   5   0   0       4764.14       4084.76        83.94 o                         
   6   0   0       2379.41       1848.10        75.76 o                         
   7   0   0       1448.84       1512.32        51.12 o                         
   8   0   0        704.47        612.04        37.31 o                         
   9   0   0       1442.34       1461.33        99.87 o                         
  10   0   0       2082.58       2285.04       129.01 o                         
  11   0   0        982.61       1133.28       102.84 o                         
  12   0   0       1041.96       1006.48       103.97 o                         
   1   1   0       4208.29       3994.79        41.27 o                         
   2   1   0       3816.34       3178.43        37.07 o                         
   3   1   0      15175.36      15547.36       171.28 o                         
   4   1   0       1259.69        997.94        19.84 o                         
   5   1   0         39.34         61.65        11.84 o                         
   6   1   0       1834.27       1850.22        41.88 o                         
   7   1   0       2618.11       2370.10        46.82 o                         
   8   1   0       3082.87       2878.30        65.21 o                         
   9   1   0       2983.01       2853.89       101.30 o                         
  10   1   0        219.60        216.78        41.21 o                         
  11   1   0        484.79        510.16        53.59 o                         
  12   1   0        483.05        558.11        69.17 o                         
   0   2   0      13015.25      13042.93       167.07 o                         
   1   2   0      15916.97      16462.07       162.06 o                         
   2   2   0        316.06        237.17        11.74 o                         
   3   2   0       1115.91       1226.82        23.67 o                         
   4   2   0       4913.13       4691.27        56.66 o                         
   5   2   0       5513.59       5091.82        71.01 o                         
   6   2   0       3314.31       3109.62        55.80 o                         
   7   2   0        444.40        437.41        24.26 o                         
   8   2   0       1268.57       1205.45        50.54 o                         
   9   2   0       2500.92       2379.73       114.28 o                         
  10   2   0        198.46        258.84        37.48 o                         
  11   2   0        636.83        700.96        85.40 o                         
  12   2   0         17.11         43.24        42.40 o                         
   1   3   0       1304.41       1084.69        20.16 o                         
   2   3   0       4422.66       3888.81        47.03 o                         
   3   3   0      11075.45      11234.88       123.23 o                         
   4   3   0       7161.65       7684.60       101.16 o                         
   5   3   0          1.56         40.89        15.40 o                         
   6   3   0        735.54        713.11        35.73 o                         
   7   3   0       5155.73       5162.29       105.54 o                         
   8   3   0       4662.11       4541.15        99.36 o                         
   9   3   0        267.53        240.97        36.22 o                         
  10   3   0          3.56          5.28        30.68 o                         
  11   3   0         86.18        102.36        43.08 o                         
  12   3   0        784.70        763.31        70.78 o                         
   0   4   0       4833.88       4695.06        90.90 o                         
   1   4   0       4480.33       4655.76        60.18 o                         
   2   4   0       1194.80       1409.69        43.27 o                         
   3   4   0       3416.71       3616.78        57.36 o                         
   4   4   0       5140.85       5455.70        79.00 o                         
   5   4   0       2535.20       2311.40        48.36 o                         
   6   4   0       1575.92       1504.91        63.10 o                         
   7   4   0         56.36         41.65        24.94 o                         
   8   4   0        153.88        143.14        28.82 o                         
   9   4   0         12.74         -6.06        34.44 o                         
  10   4   0       1221.33       1204.94        75.33 o                         
  11   4   0       1035.11        982.74        78.44 o                         
   1   5   0       1397.47       1355.06        33.40 o                         
   2   5   0       1285.86       1242.87        32.32 o                         
   3   5   0       2968.83       2887.14        53.13 o                         
   4   5   0        536.17        486.49        33.74 o                         
   5   5   0          9.52         15.47        18.69 o                         
   6   5   0        116.79         94.37        27.55 o                         
   7   5   0        892.76        868.72        47.00 o                         
   8   5   0        235.12        227.30        34.53 o                         
   9   5   0         13.17        106.58        35.68 o                         
  10   5   0        645.66        633.36        65.99 o                         
   0   6   0       1616.88       1682.68        79.43 o                         
   1   6   0        824.19        713.99        40.71 o                         
   2   6   0          3.82          0.50        21.82 o                         
   3   6   0        142.41        119.68        25.50 o                         
   4   6   0        925.20        832.14        39.57 o                         
   5   6   0       2623.77       2384.07        70.88 o                         
   6   6   0        363.17        423.04        38.87 o                         
   7   6   0        118.98        139.81        32.09 o                         
   8   6   0          1.67          1.41        42.44 o                         
   9   6   0         51.65        108.57        50.84 o                         
   1   7   0         88.85         27.52        39.87 o                         
   2   7   0        685.00        611.16        49.82 o                         
   3   7   0        799.12        698.52        45.59 o                         
   4   7   0       1330.22       1239.89        58.57 o                         
   5   7   0          0.13          3.06        30.79 o                         
   6   7   0        263.19        228.48        42.00 o                         
   7   7   0        291.42        321.31        69.28 o                         
   8   7   0        455.75        457.47        62.02 o                         
   0   8   0        120.04         91.46        65.68 o                         
   1   8   0          3.72         60.56        50.16 o                         
   2   8   0          0.58        -20.57        49.14 o                         
   3   8   0         12.16         -1.84        35.11 o                         
   4   8   0        222.87        171.07        43.42 o                         
   5   8   0         54.56         50.82        41.10 o                         
   6   8   0         96.90        110.97        42.80 o                         
   1   9   0        229.53        158.07        55.87 o                         
   2   9   0          5.10         -9.63        50.33 o                         
   3   9   0        261.57        226.14        56.61 o                         
 -12   1   1         13.56         71.98        42.85 o                         
 -11   1   1        297.38        217.39        42.59 o                         
 -10   1   1        356.52        305.58        73.98 o                         
  -9   1   1         58.94         70.87        31.72 o                         
  -8   1   1         35.32         10.71        14.55 o                         
  -7   1   1         16.76         20.32        12.90 o                         
  -6   1   1        220.87        327.26        16.94 o                         
  -5   1   1         57.80         74.19         9.79 o                         
  -4   1   1        393.67        407.37        14.21 o                         
  -3   1   1        590.07        669.21        14.02 o                         
  -2   1   1       3389.03       4038.43        47.97 o                         
  -1   1   1        868.74       1124.96        17.75 o                         
   0   1   1        157.70        157.28         4.85 o                         
   1   1   1       1410.17       1778.06        22.64 o                         
   2   1   1       8752.06      11047.16       116.02 o                         
   3   1   1         72.58        117.21         8.86 o                         
   4   1   1        254.58        372.19        13.77 o                         
   5   1   1        244.51        320.04        17.36 o                         
   6   1   1       3376.59       3943.33        64.89 o                         
   7   1   1          1.30         -6.91        14.51 o                         
   8   1   1         36.87         37.35        19.65 o                         
   9   1   1        356.21        364.61        45.45 o                         
  10   1   1        119.47        106.54        37.91 o                         
  11   1   1         19.30         75.13        40.63 o                         
  12   1   1          0.81        -52.20        39.67 o                         
 -12   2   1         15.30        -56.39        48.40 o                         
 -11   2   1         54.42         64.41        32.23 o                         
 -10   2   1         25.54         36.07        29.18 o                         
  -9   2   1        916.61        844.39        49.80 o                         
  -8   2   1        327.59        325.18        24.05 o                         
  -7   2   1        486.35        431.79        20.18 o                         
  -6   2   1          5.21         27.73        11.77 o                         
  -5   2   1         82.64        113.51        10.67 o                         
  -4   2   1        307.85        310.83        16.24 o                         
  -3   2   1       2985.80       3245.11        43.17 o                         
  -2   2   1          5.97         13.97         7.25 o                         
  -1   2   1       3156.40       3514.17        40.29 o                         
   0   2   1        421.80        491.21        15.98 o                         
   1   2   1       4449.74       5273.49        56.96 o                         
   2   2   1        354.34        605.69        16.90 o                         
   3   2   1       1980.71       2068.49        32.07 o                         
   4   2   1          6.31         24.63        10.50 o                         
   5   2   1        226.21        277.46        16.43 o                         
   6   2   1        553.52        576.04        22.87 o                         
   7   2   1       1725.39       1617.37        53.33 o                         
   8   2   1       1155.36       1010.06        45.63 o                         
   9   2   1        304.12        290.70        32.18 o                         
  10   2   1         97.32         74.83        51.71 o                         
  11   2   1        288.25        276.28        41.65 o                         
  12   2   1         46.71         73.87        44.50 o                         
 -12   3   1        171.60        131.51        45.37 o                         
 -11   3   1        321.29        357.27        49.93 o                         
 -10   3   1        774.72        756.65        52.14 o                         
  -9   3   1        311.06        288.98        46.94 o                         
  -8   3   1       1668.05       1754.00        55.84 o                         
  -7   3   1         76.82        105.75        19.09 o                         
  -6   3   1          5.81          4.43        14.08 o                         
  -5   3   1        208.33        141.55        14.48 o                         
  -4   3   1        306.00        544.51        38.46 o                         
  -3   3   1        320.74        355.09        13.97 o                         
  -2   3   1         90.97        180.16        10.60 o                         
  -1   3   1       3244.55       3345.12        39.58 o                         
   0   3   1        306.13        190.74        12.04 o                         
   1   3   1       2372.28       2276.05        30.50 o                         
   2   3   1       3323.74       3990.84        49.29 o                         
   3   3   1        196.48        315.27        14.34 o                         
   4   3   1       1166.01       1166.57        30.99 o                         
   5   3   1       1775.37       1758.66        39.59 o                         
   6   3   1       1049.48        972.09        32.49 o                         
   7   3   1         96.14         42.69        19.37 o                         
   8   3   1         17.94          3.95        24.93 o                         
   9   3   1        196.64        198.48        54.54 o                         
  10   3   1         72.84         51.22        49.64 o                         
  11   3   1        214.54        153.55        45.81 o                         
 -11   4   1          4.12        -22.77        39.30 o                         
 -10   4   1         28.94         15.62        32.53 o                         
  -9   4   1        253.58        221.12        36.25 o                         
  -8   4   1        402.66        394.30        34.40 o                         
  -7   4   1        528.10        499.60        32.78 o                         
  -6   4   1        240.81        226.00        20.34 o                         
  -5   4   1         20.02         26.18        12.44 o                         
  -4   4   1        383.47        569.78        22.51 o                         
  -3   4   1       1117.04       1035.67        28.55 o                         
  -2   4   1       5299.25       6009.26        83.25 o                         
  -1   4   1       1671.93       1875.62        32.99 o                         
   0   4   1        247.84        293.61        16.40 o                         
   1   4   1        252.30        227.77        14.81 o                         
   2   4   1        881.99        768.17        25.32 o                         
   3   4   1         96.41         28.49        13.62 o                         
   4   4   1       2170.21       2344.36        44.87 o                         
   5   4   1          0.97         -3.20        16.36 o                         
   6   4   1        593.00        580.05        28.77 o                         
   7   4   1        642.69        548.41        38.21 o                         
   8   4   1        331.09        356.42        35.31 o                         
   9   4   1        323.48        361.70        43.03 o                         
  10   4   1          0.66         28.74        35.97 o                         
  11   4   1         66.68         70.92        71.43 o                         
 -10   5   1        161.35        164.92        46.17 o                         
  -9   5   1        234.86        199.67        38.60 o                         
  -8   5   1        123.76         93.09        29.97 o                         
  -7   5   1         72.19         74.41        27.42 o                         
  -6   5   1        667.04        649.30        40.01 o                         
  -5   5   1        757.55        804.62        39.50 o                         
  -4   5   1        965.42        895.12        33.30 o                         
  -3   5   1         10.92         19.99        15.62 o                         
  -2   5   1        282.75        302.50        19.64 o                         
  -1   5   1        183.16        207.54        17.80 o                         
   0   5   1       2479.17       2570.43        48.96 o                         
   1   5   1        818.54        839.67        29.37 o                         
   2   5   1        256.17        267.14        19.41 o                         
   3   5   1        198.51        250.02        20.69 o                         
   4   5   1        448.11        473.09        27.34 o                         
   5   5   1       1034.29       1086.81        38.60 o                         
   6   5   1       1056.84       1119.18        50.77 o                         
   7   5   1       1383.74       1351.44        56.04 o                         
   8   5   1        106.53        121.70        32.12 o                         
   9   5   1       1301.00       1180.86        66.36 o                         
  10   5   1       1333.57       1154.74        83.91 o                         
  -9   6   1        332.70        258.75        52.63 o                         
  -8   6   1        930.66       1017.70        73.57 o                         
  -7   6   1        540.31        609.89        53.24 o                         
  -6   6   1         16.87         24.89        28.33 o                         
  -5   6   1          6.99         14.71        26.86 o                         
  -4   6   1        360.57        391.52        35.70 o                         
  -3   6   1       1193.87       1325.78        46.75 o                         
  -2   6   1       1810.28       1860.49        53.06 o                         
  -1   6   1        487.29        521.65        36.87 o                         
   0   6   1         29.85         16.42        25.12 o                         
   1   6   1        808.54        869.66        44.07 o                         
   2   6   1       1461.54       1582.44        50.00 o                         
   3   6   1       1809.49       1833.01        99.39 o                         
   4   6   1        503.29        568.82        34.99 o                         
   5   6   1         71.74        113.57        38.48 o                         
   6   6   1       1164.21       1051.72        52.70 o                         
   7   6   1        715.45        749.45        48.72 o                         
   8   6   1        400.51        481.80        60.36 o                         
   9   6   1        102.03        105.44        47.59 o                         
  -8   7   1        229.71        186.24        57.10 o                         
  -7   7   1        546.70        465.72        92.96 o                         
  -6   7   1        316.46        403.31        48.23 o                         
  -5   7   1        311.58        400.58        41.64 o                         
  -4   7   1        462.68        552.98        62.01 o                         
  -3   7   1        193.87        180.92        33.54 o                         
  -2   7   1         28.00         54.96        33.75 o                         
  -1   7   1        575.71        516.99        62.88 o                         
   0   7   1        131.60        146.06        30.95 o                         
   1   7   1       5237.54       5507.49       118.74 o                         
   2   7   1        505.15        589.63        42.30 o                         
   3   7   1         46.74         19.25        30.29 o                         
   4   7   1        160.33        169.60        35.09 o                         
   5   7   1       1894.39       1869.60        90.51 o                         
   6   7   1        265.95        361.88        46.87 o                         
   7   7   1        276.91        313.09        48.88 o                         
   8   7   1         12.68        -23.11        45.51 o                         
  -6   8   1         12.82         87.28        42.63 o                         
  -5   8   1        131.93         98.11        41.29 o                         
  -4   8   1         84.30         77.94        39.79 o                         
  -3   8   1         19.45         88.04        38.67 o                         
  -2   8   1        605.52        830.65        82.68 o                         
  -1   8   1        413.97        494.61        49.81 o                         
   0   8   1        454.48        424.51        78.17 o                         
   1   8   1        145.27        151.88        48.76 o                         
   2   8   1       3176.04       3259.43       128.46 o                         
   3   8   1        707.82        822.57        60.95 o                         
   4   8   1        893.56        921.94        65.48 o                         
   5   8   1          3.12        -34.50        38.54 o                         
   6   8   1        190.33        208.00        59.00 o                         
  -3   9   1          8.00          0.93        62.38 o                         
  -2   9   1         26.31        -18.16        47.21 o                         
  -1   9   1        520.00        475.96        67.12 o                         
   0   9   1        133.36        192.14        55.91 o                         
   1   9   1        241.26        437.42        65.02 o                         
   2   9   1         36.09         27.95        52.54 o                         
   3   9   1          0.57         -9.39        67.53 o                         
 -13   0   2        139.73        122.36        60.01 o                         
 -12   0   2        221.86        204.37        65.03 o                         
 -11   0   2       1808.00       1876.98       119.17 o                         
 -10   0   2       6620.14       6887.16       262.48 o                         
  -9   0   2        646.15        611.74        46.79 o                         
  -8   0   2       1018.52       1032.77        91.64 o                         
  -7   0   2        487.24        428.14        26.12 o                         
  -6   0   2      14451.60      15325.72       280.09 o                         
  -5   0   2       4637.27       3754.29       131.74 o                         
  -4   0   2         89.06        148.24        10.35 o                         
  -3   0   2         41.87         15.72         7.37 o                         
   1   0   2        183.94         81.60         8.21 o                         
   2   0   2      18569.17      20774.12       320.80 o                         
   3   0   2        184.20        202.40        19.31 o                         
   4   0   2       7685.33       8008.95       151.99 o                         
   5   0   2       6706.86       6718.91       137.57 o                         
   6   0   2       9185.36       8958.55       179.57 o                         
   7   0   2        208.42        126.15        25.59 o                         
   8   0   2          0.26         30.42        48.02 o                         
   9   0   2       1131.70       1088.74        95.21 o                         
  10   0   2       1218.01       1299.53       109.35 o                         
  11   0   2        128.94        199.30        67.62 o                         
  12   0   2        576.15        684.47        94.09 o                         
 -12   1   2       1467.63       1708.33        85.74 o                         
 -11   1   2         39.02         95.75        36.25 o                         
 -10   1   2         28.41         32.15        31.67 o                         
  -9   1   2        862.27        779.77        42.66 o                         
  -8   1   2       3366.30       3076.08        64.74 o                         
  -7   1   2       5220.95       4834.71        79.81 o                         
  -6   1   2       5400.49       5821.85        77.38 o                         
  -5   1   2         53.20         69.61         8.43 o                         
  -4   1   2       8869.26       9469.58       123.27 o                         
  -3   1   2      14893.68      14755.61       186.17 o                         
  -2   1   2      16992.13      17115.51       234.96 o                         
  -1   1   2       4083.48       3804.65        44.19 o                         
   0   1   2        227.33        276.74         6.89 o                         
   2   1   2       2184.31       1593.04        23.82 o                         
   3   1   2      16740.37      17337.47       201.59 o                         
   4   1   2       1993.65       1710.46        29.93 o                         
   5   1   2       3243.62       3731.02        61.54 o                         
   6   1   2        491.10        441.17        22.37 o                         
   7   1   2       5956.56       5841.99       100.89 o                         
   8   1   2       4069.10       4043.41        99.84 o                         
   9   1   2       4306.44       4255.25       187.32 o                         
  10   1   2        413.41        331.47        46.88 o                         
  11   1   2        787.43        726.54        65.94 o                         
  12   1   2        998.65       1167.99        82.09 o                         
 -12   2   2        512.71        492.63        54.32 o                         
 -11   2   2       2760.68       3036.58       171.29 o                         
 -10   2   2       2704.42       2692.26        84.75 o                         
  -9   2   2       4781.32       4756.39       117.11 o                         
  -8   2   2        111.43         93.97        17.76 o                         
  -7   2   2        707.94        656.57        25.80 o                         
  -6   2   2       2590.16       2226.22        42.93 o                         
  -5   2   2       6127.77       5657.07        89.43 o                         
  -4   2   2       5049.81       4959.51        71.33 o                         
  -3   2   2       3421.14       3861.00        46.12 o                         
  -2   2   2        163.26        114.88         8.29 o                         
  -1   2   2      11712.17      11890.36       125.20 o                         
   0   2   2       9497.04       8911.15        86.62 o                         
   1   2   2      17662.98      18623.74       182.98 o                         
   2   2   2        482.34        377.08        12.68 o                         
   3   2   2        265.63        298.28        12.71 o                         
   4   2   2        656.12        391.40        18.86 o                         
   5   2   2       9824.27       9647.41       124.65 o                         
   6   2   2       3991.00       3777.67        65.89 o                         
   7   2   2        699.90        588.38        28.34 o                         
   8   2   2        221.58        219.66        29.37 o                         
   9   2   2         55.67         36.37        26.64 o                         
  10   2   2       1754.36       1856.52        74.64 o                         
  11   2   2       1922.44       2142.83       100.17 o                         
  12   2   2        805.83        764.05       116.00 o                         
 -12   3   2        661.47        738.96       184.40 o                         
 -11   3   2        226.42        233.33        50.43 o                         
 -10   3   2         49.72         36.52        30.59 o                         
  -9   3   2       1489.28       1504.30        74.44 o                         
  -8   3   2       1569.71       1499.61        51.56 o                         
  -7   3   2        694.04        621.26        33.76 o                         
  -6   3   2       3099.52       3077.26        49.87 o                         
  -5   3   2         72.09        109.20        15.86 o                         
  -4   3   2       4026.26       4351.16        56.27 o                         
  -3   3   2       3178.43       2491.95        35.33 o                         
  -2   3   2       3012.52       2355.47        34.25 o                         
  -1   3   2       2587.22       2430.19        41.11 o                         
   0   3   2         17.51         16.52         8.31 o                         
   1   3   2       1717.24       1712.67        25.76 o                         
   2   3   2      12729.22      13371.42       144.45 o                         
   3   3   2       1147.87        718.37        24.93 o                         
   4   3   2       1946.26       1853.44        52.49 o                         
   5   3   2          7.98         21.95        15.44 o                         
   6   3   2         58.03         15.56        16.79 o                         
   7   3   2        864.63        788.41        33.12 o                         
   8   3   2       3447.34       3382.35        84.15 o                         
   9   3   2       2103.32       2066.78        77.25 o                         
  10   3   2         17.39         42.43        33.43 o                         
  11   3   2        154.07        127.09        57.08 o                         
 -11   4   2        158.79        274.59        50.35 o                         
 -10   4   2       1806.00       1645.12        72.86 o                         
  -9   4   2       2929.21       2965.63        91.35 o                         
  -8   4   2          6.12          7.09        24.08 o                         
  -7   4   2       3659.63       3956.78        81.17 o                         
  -6   4   2        904.73        858.93        29.39 o                         
  -5   4   2       2942.10       2773.87        51.98 o                         
  -4   4   2       1174.20        908.16        26.71 o                         
  -3   4   2         16.67          7.52        11.03 o                         
  -2   4   2        973.75       1199.65        29.43 o                         
  -1   4   2       2796.14       2671.58        42.84 o                         
   0   4   2       6480.00       6339.10        81.72 o                         
   1   4   2       1281.67       1112.38        25.89 o                         
   2   4   2       2483.61       2374.26        41.12 o                         
   3   4   2          1.18         18.24        14.49 o                         
   4   4   2       1020.53        886.44        34.23 o                         
   5   4   2       3696.65       3725.38        67.97 o                         
   6   4   2       3534.52       3658.40        69.10 o                         
   7   4   2         46.85         80.03        34.19 o                         
   8   4   2        266.92        243.38        33.62 o                         
   9   4   2        349.03        291.21        42.38 o                         
  10   4   2        832.68        870.44        61.70 o                         
  11   4   2        383.69        510.64        65.13 o                         
 -11   5   2        368.35        332.96        54.40 o                         
 -10   5   2         58.82         45.82        48.60 o                         
  -9   5   2         18.55         50.83        72.11 o                         
  -8   5   2       2149.05       2235.71        78.44 o                         
  -7   5   2       3923.00       3877.48        92.20 o                         
  -6   5   2        529.02        487.44        36.16 o                         
  -5   5   2        222.35        221.05        21.53 o                         
  -4   5   2       1162.88       1233.06        41.98 o                         
  -3   5   2       2256.05       2175.22        47.56 o                         
  -2   5   2       1986.86       1836.94        38.36 o                         
  -1   5   2        606.28        536.89        26.73 o                         
   0   5   2        129.10        155.49        18.03 o                         
   1   5   2       1040.94       1065.09        35.36 o                         
   2   5   2       2459.14       2261.34        46.24 o                         
   3   5   2       2155.25       1947.71        46.88 o                         
   4   5   2       2065.48       2153.70        55.22 o                         
   5   5   2       1470.60       1481.78        47.72 o                         
   6   5   2        183.62        168.08        30.29 o                         
   7   5   2        226.08        215.21        33.74 o                         
   8   5   2       2690.41       2701.37        91.12 o                         
   9   5   2       1269.88       1243.97       116.43 o                         
  10   5   2         33.17        -44.38        46.72 o                         
 -10   6   2         55.86         77.26        46.41 o                         
  -9   6   2         85.04        106.14        44.55 o                         
  -8   6   2          3.52        -11.46        50.79 o                         
  -7   6   2        141.34         93.15        31.25 o                         
  -6   6   2        328.38        305.80        42.87 o                         
  -5   6   2       1789.01       1646.44        59.51 o                         
  -4   6   2        180.81        198.87        30.88 o                         
  -3   6   2        567.00        552.64        30.35 o                         
  -2   6   2         40.30         63.18        22.77 o                         
  -1   6   2       2309.79       2330.82       101.24 o                         
   0   6   2        745.87        683.83        39.97 o                         
   1   6   2        668.88        673.59        40.53 o                         
   2   6   2        407.17        423.74        31.93 o                         
   3   6   2        132.04        101.55        25.44 o                         
   4   6   2        478.53        422.15        32.39 o                         
   5   6   2        451.81        495.86        39.70 o                         
   6   6   2        237.20        267.60        43.37 o                         
   7   6   2        576.91        555.35        44.91 o                         
   8   6   2        151.77        117.13        47.88 o                         
   9   6   2       1238.05       1061.63        83.16 o                         
  -8   7   2        513.58        591.74        65.10 o                         
  -7   7   2        176.44        245.82        50.28 o                         
  -6   7   2        378.88        385.08        76.35 o                         
  -5   7   2         16.17        -18.09        29.44 o                         
  -4   7   2         41.26         20.33        29.04 o                         
  -3   7   2        321.94        346.99        37.73 o                         
  -2   7   2       1861.98       1758.63        73.01 o                         
  -1   7   2         50.91         42.78        33.40 o                         
   0   7   2        969.11       1026.06        50.87 o                         
   1   7   2        297.18        331.96        42.39 o                         
   2   7   2        960.24        919.90        49.99 o                         
   3   7   2         39.58          6.37        30.93 o                         
   4   7   2        179.07        212.23        37.04 o                         
   5   7   2         24.49         11.71        31.45 o                         
   6   7   2          2.59         42.17        33.08 o                         
   7   7   2        215.74        181.95        66.78 o                         
  -6   8   2        186.16        165.88        52.71 o                         
  -5   8   2        131.64         58.90        38.87 o                         
  -4   8   2        513.92        375.99        48.84 o                         
  -3   8   2        116.80         58.51        38.94 o                         
  -2   8   2         15.79         -4.09        36.15 o                         
  -1   8   2         49.00         -5.92        36.08 o                         
   0   8   2        320.00        400.10        57.92 o                         
   1   8   2       2247.35       1876.15       212.68 o                         
   2   8   2        409.34        372.17        80.84 o                         
   3   8   2        125.70         61.34        78.27 o                         
   4   8   2        195.61        148.13        73.22 o                         
   5   8   2        440.40        337.87        61.40 o                         
   6   8   2        398.10        361.81        63.46 o                         
  -3   9   2        104.91         79.95        50.72 o                         
  -2   9   2         93.27         10.38        49.69 o                         
  -1   9   2         61.06         23.03        62.33 o                         
   0   9   2         66.80         86.68        51.44 o                         
   1   9   2         31.99         14.98        49.93 o                         
   2   9   2          4.47         16.13        53.68 o                         
 -13   1   3         14.26         12.48        39.30 o                         
 -12   1   3        367.33        275.57        63.68 o                         
 -11   1   3        237.31        146.85        37.95 o                         
 -10   1   3        100.67         61.12        30.58 o                         
  -9   1   3          0.51        -12.77        19.56 o                         
  -8   1   3        303.06        262.89        20.62 o                         
  -7   1   3        430.63        449.72        21.04 o                         
  -6   1   3         15.00         17.76        10.73 o                         
  -5   1   3         34.58         -0.35         7.63 o                         
  -4   1   3       2276.61       2397.76        38.97 o                         
  -3   1   3         82.79        226.02        14.34 o                         
  -2   1   3       1226.58       1351.99        29.87 o                         
  -1   1   3        324.50        425.37        10.64 o                         
   0   1   3      27068.76      33884.40       308.64 o                         
   1   1   3        211.62        206.21         8.95 o                         
   2   1   3       2268.43       3114.77        42.12 o                         
   3   1   3        514.18        637.29        18.22 o                         
   4   1   3       2198.23       2680.08        48.10 o                         
   5   1   3          4.94          3.48        13.22 o                         
   6   1   3        594.79        585.70        29.79 o                         
   7   1   3         95.63        105.19        23.28 o                         
   8   1   3        501.86        509.39        35.49 o                         
   9   1   3         15.58         -6.32        28.09 o                         
  10   1   3        468.87        407.67        52.51 o                         
  11   1   3         56.14        137.41        83.02 o                         
 -12   2   3        138.63        130.86        39.06 o                         
 -11   2   3        267.99        285.43        38.56 o                         
 -10   2   3         59.44         84.54        29.59 o                         
  -9   2   3        290.41        255.95        32.80 o                         
  -8   2   3        352.84        380.74        22.24 o                         
  -7   2   3        438.11        372.18        19.80 o                         
  -6   2   3         43.16         28.88        11.81 o                         
  -5   2   3        219.92        312.18        23.96 o                         
  -4   2   3          9.09         26.93         8.42 o                         
  -3   2   3       2173.48       2267.88        32.51 o                         
  -2   2   3       1549.23       1565.51        25.14 o                         
  -1   2   3         92.52        217.85        12.78 o                         
   0   2   3       2276.04       2701.58        33.14 o                         
   1   2   3         17.96          7.00         7.04 o                         
   2   2   3         63.23          6.63         7.27 o                         
   3   2   3        124.66         29.67         9.30 o                         
   4   2   3        527.94        882.42        30.12 o                         
   5   2   3        204.96        261.92        19.49 o                         
   6   2   3         66.61         93.52        18.51 o                         
   7   2   3        466.07        629.76        33.81 o                         
   8   2   3        179.96        212.72        25.95 o                         
   9   2   3       1451.29       1204.66        53.58 o                         
  10   2   3        109.66         98.45        35.39 o                         
  11   2   3        149.20        127.39        38.94 o                         
 -12   3   3         31.39         20.73        37.94 o                         
 -11   3   3         55.98         36.35        91.79 o                         
 -10   3   3        230.11        245.36        35.45 o                         
  -9   3   3       1794.10       1816.41        66.07 o                         
  -8   3   3       1370.96       1356.64        64.54 o                         
  -7   3   3        109.67         92.35        21.21 o                         
  -6   3   3       1299.24       1401.18        41.77 o                         
  -5   3   3       2089.38       2109.77        45.01 o                         
  -4   3   3        711.94        706.15        28.21 o                         
  -3   3   3          8.39         -0.02         7.78 o                         
  -2   3   3         91.14        104.19        12.68 o                         
  -1   3   3         32.70        132.10         9.45 o                         
   0   3   3       1461.96       1347.50        23.65 o                         
   1   3   3        499.74        402.98        13.62 o                         
   2   3   3        247.14        452.92        19.10 o                         
   3   3   3         81.74        122.95        14.87 o                         
   4   3   3        418.77        298.56        19.84 o                         
   5   3   3        225.86        202.57        19.82 o                         
   6   3   3        662.20        583.21        30.76 o                         
   7   3   3       1327.41       1345.05        45.35 o                         
   8   3   3          0.10          7.45        26.59 o                         
   9   3   3         36.06         78.39        34.20 o                         
  10   3   3        166.40        159.90        51.26 o                         
  11   3   3         36.06        -23.81        41.89 o                         
 -11   4   3         52.04         41.97        41.50 o                         
 -10   4   3        253.91        246.67        43.03 o                         
  -9   4   3         94.37        122.13        33.71 o                         
  -8   4   3       3275.62       3164.64        78.47 o                         
  -7   4   3        988.60        998.49        38.59 o                         
  -6   4   3        243.02        238.06        22.90 o                         
  -5   4   3        724.25        828.04        32.61 o                         
  -4   4   3       1353.37       1504.65        32.46 o                         
  -3   4   3       6004.72       6517.65        88.81 o                         
  -2   4   3        884.93        721.03        27.37 o                         
  -1   4   3         53.34         18.81        11.92 o                         
   0   4   3         60.56         89.99        14.22 o                         
   1   4   3         23.65          3.00        11.28 o                         
   2   4   3       1011.41        963.64        26.99 o                         
   3   4   3        551.43        471.46        24.16 o                         
   4   4   3       1665.97       1702.46        41.51 o                         
   5   4   3          3.10         -4.97        19.26 o                         
   6   4   3         55.88         28.70        21.68 o                         
   7   4   3        514.95        490.72        38.14 o                         
   8   4   3        278.38        371.02        37.13 o                         
   9   4   3        395.96        318.83        43.56 o                         
  10   4   3         70.33         89.27        38.71 o                         
 -11   5   3        106.40        133.32        46.29 o                         
 -10   5   3        439.47        397.70        53.30 o                         
  -9   5   3        276.19        223.13        38.37 o                         
  -8   5   3        619.11        580.85        46.28 o                         
  -7   5   3          4.29        -19.85        23.63 o                         
  -6   5   3        603.71        611.46        47.16 o                         
  -5   5   3       1139.41       1104.33        34.24 o                         
  -4   5   3       1739.00       1750.61        45.61 o                         
  -3   5   3        267.58        241.83        24.04 o                         
  -2   5   3         11.88         29.31        14.44 o                         
  -1   5   3        667.35        687.95        25.16 o                         
   0   5   3       1610.59       1533.17        37.80 o                         
   1   5   3       1544.09       1519.68        40.58 o                         
   2   5   3       1095.23       1072.65        35.99 o                         
   3   5   3        788.89        909.97        34.33 o                         
   4   5   3       1371.62       1489.56        57.42 o                         
   5   5   3        122.29        167.98        26.37 o                         
   6   5   3        462.52        479.57        38.66 o                         
   7   5   3        406.53        445.61        40.16 o                         
   8   5   3          7.69        -14.82        29.88 o                         
   9   5   3         51.32        118.79        39.64 o                         
  10   5   3         44.88         62.71        49.98 o                         
 -10   6   3         10.11          7.87        41.84 o                         
  -9   6   3        277.74        362.12        52.24 o                         
  -8   6   3        767.50        725.39        61.96 o                         
  -7   6   3        654.84        681.36        50.80 o                         
  -6   6   3          7.01         54.26        27.86 o                         
  -5   6   3        408.15        421.35        36.74 o                         
  -4   6   3        642.19        631.61        40.71 o                         
  -3   6   3        284.07        331.24        26.14 o                         
  -2   6   3       1243.56       1354.64        42.74 o                         
  -1   6   3       1486.85       1619.79        54.96 o                         
   0   6   3        478.36        525.39        36.65 o                         
   1   6   3        413.15        367.83        33.49 o                         
   2   6   3         29.77         -7.32        23.12 o                         
   3   6   3       1590.05       1663.94        52.74 o                         
   4   6   3         70.78         77.20        25.76 o                         
   5   6   3        110.10        140.84        31.01 o                         
   6   6   3          9.63         74.19        31.07 o                         
   7   6   3        198.46        277.75        42.13 o                         
   8   6   3         85.60         86.53        40.94 o                         
   9   6   3          8.07         62.49        79.58 o                         
  -8   7   3        108.11        163.29        48.88 o                         
  -7   7   3          6.75        -12.70        54.10 o                         
  -6   7   3        163.92        258.35        42.30 o                         
  -5   7   3       3384.45       3400.39       136.55 o                         
  -4   7   3       1498.02       1607.97        77.25 o                         
  -3   7   3        145.98        169.69        36.37 o                         
  -2   7   3        107.39         85.61        35.01 o                         
  -1   7   3       2286.64       2480.16        84.84 o                         
   0   7   3       2411.07       2786.69        91.62 o                         
   1   7   3        826.03       1047.42        52.27 o                         
   2   7   3          5.61         26.94        29.23 o                         
   3   7   3          1.16        -43.71        29.14 o                         
   4   7   3         45.39         52.12        31.57 o                         
   5   7   3        733.66        814.73        51.65 o                         
   6   7   3        333.93        442.56        51.82 o                         
   7   7   3        309.48        320.09        49.77 o                         
  -6   8   3        640.14        643.79        69.11 o                         
  -5   8   3        151.82        161.17        42.67 o                         
  -4   8   3        320.12        326.04        47.08 o                         
  -3   8   3        743.92        983.85        91.34 o                         
  -2   8   3        712.15        868.73        60.66 o                         
  -1   8   3         91.71        153.17        41.43 o                         
   0   8   3        392.90        358.04        47.50 o                         
   1   8   3        119.17        174.40        57.98 o                         
   2   8   3        167.16        212.88        52.12 o                         
   3   8   3        249.62        384.96        61.01 o                         
   4   8   3       1115.35       1102.79       156.24 o                         
   5   8   3          1.53         26.62        49.15 o                         
  -3   9   3         81.60        115.74        52.72 o                         
  -2   9   3          3.80        -23.52        47.46 o                         
  -1   9   3        423.63        503.30        68.79 o                         
   0   9   3        627.11        679.49       171.89 o                         
   1   9   3        186.15        321.70        68.96 o                         
   2   9   3         98.22        134.55       102.88 o                         
 -13   0   4         12.84         89.37        56.06 o                         
 -12   0   4         24.20         31.93        47.41 o                         
 -11   0   4        275.94        280.22        56.87 o                         
 -10   0   4       4740.43       4699.27       190.85 o                         
  -9   0   4       2768.45       2578.97        85.62 o                         
  -8   0   4        437.50        428.78        64.18 o                         
  -7   0   4        195.76        194.77        22.88 o                         
  -6   0   4       1083.89        727.21        33.40 o                         
  -5   0   4       2085.65       1337.23        58.52 o                         
  -4   0   4      20829.54      21649.01       465.39 o                         
  -1   0   4        544.89        331.58        12.43 o                         
   0   0   4       3372.60       2676.55        49.50 o                         
   1   0   4      11737.45      11718.30       186.35 o                         
   2   0   4       4722.35       4844.73       100.13 o                         
   3   0   4          0.42         24.59        13.49 o                         
   4   0   4       3591.41       3762.58        87.53 o                         
   5   0   4       3841.95       3524.91       106.43 o                         
   6   0   4      10779.02      11139.68       271.26 o                         
   7   0   4        631.79        519.94        48.28 o                         
   8   0   4        885.55        858.22        61.91 o                         
   9   0   4        178.71        155.01        59.99 o                         
  10   0   4       1620.27       1857.88       129.05 o                         
  11   0   4       1574.62       1935.17       139.42 o                         
 -13   1   4       1082.96       1086.56        72.52 o                         
 -12   1   4        799.06        945.06        65.17 o                         
 -11   1   4        355.80        432.05        45.81 o                         
 -10   1   4        246.46        212.06        35.34 o                         
  -9   1   4        102.83         64.10        27.11 o                         
  -8   1   4       2760.97       2637.09        51.27 o                         
  -7   1   4       6286.20       6131.75        94.98 o                         
  -6   1   4       1644.20       1272.93        35.07 o                         
  -5   1   4        794.64        935.92        19.26 o                         
  -4   1   4        722.11        545.61        18.15 o                         
  -3   1   4      18213.11      19534.95       268.00 o                         
  -2   1   4      14642.58      14370.34       222.52 o                         
  -1   1   4      31416.95      36265.06       365.16 o                         
   0   1   4       6518.20       7810.89        79.21 o                         
   1   1   4      38083.31      46017.29       465.56 o                         
   2   1   4      13089.71      14106.57       158.18 o                         
   3   1   4       7090.27       6809.15        84.16 o                         
   4   1   4       3486.81       3187.31        55.81 o                         
   5   1   4         10.81         44.78        16.35 o                         
   6   1   4        271.51        242.41        25.92 o                         
   7   1   4       1996.23       1930.28        57.83 o                         
   8   1   4       3509.38       3613.56        85.94 o                         
   9   1   4        326.46        333.82        40.94 o                         
  10   1   4         67.40         54.80        41.04 o                         
  11   1   4         48.52         77.94        45.59 o                         
 -12   2   4         68.32         52.40        36.37 o                         
 -11   2   4        911.50        912.66        64.65 o                         
 -10   2   4       2513.88       2652.06        81.45 o                         
  -9   2   4       2338.28       2414.82        73.97 o                         
  -8   2   4          8.86         30.73        13.39 o                         
  -7   2   4         84.03         70.66        14.29 o                         
  -6   2   4       4287.28       4143.17       108.12 o                         
  -5   2   4       6509.23       6129.34        86.12 o                         
  -4   2   4       2012.80       1667.01        28.24 o                         
  -3   2   4       3998.28       4083.24        51.19 o                         
  -2   2   4       1284.43       1453.01        23.89 o                         
  -1   2   4        766.61        512.75        12.73 o                         
   0   2   4       6969.12       6623.57        70.06 o                         
   1   2   4       8581.91       8090.35        80.51 o                         
   2   2   4       1992.61       1967.69        28.56 o                         
   3   2   4        525.25        754.48        24.10 o                         
   4   2   4       4529.08       4752.96        75.22 o                         
   5   2   4      12092.24      12640.16       189.93 o                         
   6   2   4       1524.54       1369.53        42.33 o                         
   7   2   4       2012.28       1977.67        81.77 o                         
   8   2   4         32.38         23.74        22.31 o                         
   9   2   4       1050.76       1003.10        50.89 o                         
  10   2   4       1029.62       1178.75        90.74 o                         
  11   2   4        575.26        709.42        70.98 o                         
 -12   3   4        496.54        555.28        62.57 o                         
 -11   3   4        910.07        944.77        64.62 o                         
 -10   3   4          6.92         15.75        27.47 o                         
  -9   3   4         24.55        -21.50        24.11 o                         
  -8   3   4        545.66        488.88        25.12 o                         
  -7   3   4       4368.30       4344.49        85.46 o                         
  -6   3   4       6969.77       6792.50        99.66 o                         
  -5   3   4         64.03         87.18        13.57 o                         
  -4   3   4        253.57        497.33        18.64 o                         
  -3   3   4       5559.70       5478.49        74.43 o                         
  -2   3   4      21706.20      23678.66       245.06 o                         
  -1   3   4       3886.07       3922.29        47.36 o                         
   0   3   4        344.27        355.96        13.53 o                         
   1   3   4        107.93         74.43        10.25 o                         
   2   3   4       8717.66       8869.90       106.76 o                         
   3   3   4       3610.70       3454.22        58.44 o                         
   4   3   4       4126.33       4314.13        78.61 o                         
   5   3   4        194.98        196.72        22.36 o                         
   6   3   4        329.74        338.55        27.28 o                         
   7   3   4        955.43        878.68        39.98 o                         
   8   3   4       1746.88       1712.02        74.76 o                         
   9   3   4        838.92        804.85        59.38 o                         
  10   3   4        413.77        438.99        48.13 o                         
  11   3   4         24.82         52.78        47.14 o                         
 -11   4   4        742.66        666.07        60.42 o                         
 -10   4   4        902.37        997.95        65.55 o                         
  -9   4   4         18.73         17.41        27.00 o                         
  -8   4   4       2296.92       2171.77        70.88 o                         
  -7   4   4          1.22         23.45        19.66 o                         
  -6   4   4       1701.11       1704.19        68.46 o                         
  -5   4   4       3095.35       2802.62        57.99 o                         
  -4   4   4       5572.75       5335.45        83.34 o                         
  -3   4   4         82.15         62.12        15.18 o                         
  -2   4   4        417.78        513.43        26.55 o                         
  -1   4   4       2357.93       2331.30        39.63 o                         
   0   4   4       5359.28       5187.86        74.40 o                         
   1   4   4       2733.80       2541.39        42.41 o                         
   2   4   4       1630.00       1478.94        34.90 o                         
   3   4   4        120.71        125.26        17.74 o                         
   4   4   4        916.79        914.25        36.70 o                         
   5   4   4       1891.26       1899.17        51.62 o                         
   6   4   4       1535.35       1456.02        48.20 o                         
   7   4   4       1028.69       1009.00        50.40 o                         
   8   4   4          0.98         20.05        29.03 o                         
   9   4   4        707.20        716.27        65.67 o                         
  10   4   4        470.46        506.19       189.24 o                         
 -11   5   4        129.05        128.75        45.02 o                         
 -10   5   4        114.40         78.16        40.47 o                         
  -9   5   4       1032.22       1038.54       137.53 o                         
  -8   5   4        209.94        288.53        36.38 o                         
  -7   5   4       1549.97       1523.78        55.32 o                         
  -6   5   4        651.29        585.76        37.86 o                         
  -5   5   4        675.59        638.13        32.84 o                         
  -4   5   4        982.88       1015.40        32.09 o                         
  -3   5   4       1656.89       1704.50        41.37 o                         
  -2   5   4       3720.32       3624.54        56.49 o                         
  -1   5   4        666.09        553.92        23.47 o                         
   0   5   4          1.92         23.53        15.62 o                         
   1   5   4        439.41        431.63        31.40 o                         
   2   5   4       2999.92       3062.41        60.08 o                         
   3   5   4       3035.42       2950.92        65.33 o                         
   4   5   4        154.02        163.72        25.40 o                         
   5   5   4         12.26         30.72        23.38 o                         
   6   5   4        903.14        775.10        45.55 o                         
   7   5   4        603.79        641.26        45.72 o                         
   8   5   4        521.09        611.23        47.12 o                         
   9   5   4        510.64        551.82        54.63 o                         
 -10   6   4        871.16        943.78        73.16 o                         
  -9   6   4        588.19        580.60        61.71 o                         
  -8   6   4        269.16        218.60        44.97 o                         
  -7   6   4        146.04        114.18        34.41 o                         
  -6   6   4        511.18        556.80        40.55 o                         
  -5   6   4        610.49        609.80        40.95 o                         
  -4   6   4        628.77        552.32        39.07 o                         
  -3   6   4        272.62        246.00        32.47 o                         
  -2   6   4        251.87        336.41        32.07 o                         
  -1   6   4        105.70         66.50        28.77 o                         
   0   6   4        448.17        471.16        42.97 o                         
   1   6   4       5010.91       4970.31       134.88 o                         
   2   6   4       1281.56       1358.35        55.43 o                         
   3   6   4         38.41         10.07        24.31 o                         
   4   6   4        357.26        375.99        41.45 o                         
   5   6   4       1536.74       1361.14        59.45 o                         
   6   6   4        305.49        358.72        39.01 o                         
   7   6   4         25.22         76.52        37.32 o                         
   8   6   4        135.19         50.27        41.92 o                         
  -8   7   4        444.42        360.71        56.73 o                         
  -7   7   4        223.19        198.49        48.40 o                         
  -6   7   4        388.49        486.69        47.90 o                         
  -5   7   4          2.20         -7.92        28.74 o                         
  -4   7   4         16.13        -17.64        29.22 o                         
  -3   7   4        242.24        260.63        36.24 o                         
  -2   7   4        114.71        147.58        36.80 o                         
  -1   7   4        324.54        282.95        41.38 o                         
   0   7   4        518.67        545.38        47.58 o                         
   1   7   4         54.89         76.37        55.65 o                         
   2   7   4        627.57        605.90        43.74 o                         
   3   7   4        216.86        212.75        43.31 o                         
   4   7   4        759.12        685.30        58.73 o                         
   5   7   4         24.67         19.50        32.41 o                         
   6   7   4          3.86        -19.22        37.91 o                         
   7   7   4        107.95        131.28        45.34 o                         
  -6   8   4        296.20        249.96        54.55 o                         
  -5   8   4        492.35        354.48        48.20 o                         
  -4   8   4        208.79        214.00        44.13 o                         
  -3   8   4          2.08         59.75        39.40 o                         
  -2   8   4        247.05        207.91        43.59 o                         
  -1   8   4        445.80        383.49        47.38 o                         
   0   8   4        771.37        829.75        60.00 o                         
   1   8   4         10.69        -63.52        42.73 o                         
   2   8   4         13.73        -35.77        45.19 o                         
   3   8   4         26.76         10.30        48.01 o                         
   4   8   4         63.63         66.34        51.53 o                         
   5   8   4        450.27        388.23       148.35 o                         
  -2   9   4         34.03        -15.22        47.94 o                         
  -1   9   4         39.97         79.78        52.68 o                         
   0   9   4         27.55         14.95        49.06 o                         
   1   9   4        171.96        160.20        56.51 o                         
 -13   1   5         23.28         77.48        38.88 o                         
 -12   1   5         64.29         29.62        33.66 o                         
 -11   1   5         17.94         56.85        30.34 o                         
 -10   1   5         30.80          0.58        27.69 o                         
  -9   1   5         12.31         14.81        20.38 o                         
  -8   1   5        227.97        224.74        24.10 o                         
  -7   1   5          6.54         21.31        12.12 o                         
  -6   1   5        974.03       1140.58        28.39 o                         
  -5   1   5         71.51         68.77        13.59 o                         
  -4   1   5        128.03         60.77         8.14 o                         
  -3   1   5       2932.99       3912.50        59.88 o                         
  -2   1   5        254.89        278.18        14.91 o                         
  -1   1   5          3.64          8.42         5.27 o                         
   0   1   5       1415.48       2171.98        26.98 o                         
   1   1   5       2748.81       4120.82        49.34 o                         
   2   1   5        431.45        449.26        15.09 o                         
   3   1   5        957.85       1129.56        29.36 o                         
   4   1   5        952.15       1125.56        53.47 o                         
   5   1   5         30.10         46.78        20.27 o                         
   6   1   5        336.03        323.87        34.43 o                         
   7   1   5          1.45        -19.84        23.23 o                         
   8   1   5         53.29         52.60        28.96 o                         
   9   1   5       1032.70        910.40        56.40 o                         
  10   1   5        159.93        154.48        47.52 o                         
  11   1   5        360.66        254.90        55.39 o                         
 -12   2   5        317.66        330.06        45.60 o                         
 -11   2   5          1.87        -35.37        25.41 o                         
 -10   2   5        525.75        460.36        38.08 o                         
  -9   2   5        143.31        158.52        27.78 o                         
  -8   2   5        334.77        307.79        18.78 o                         
  -7   2   5          5.29         15.60        11.40 o                         
  -6   2   5        268.23        218.86        14.65 o                         
  -5   2   5         80.42        111.51        18.84 o                         
  -4   2   5          5.68         -0.45        12.32 o                         
  -3   2   5         57.18         30.52        10.74 o                         
  -2   2   5       2738.77       2927.35        39.35 o                         
  -1   2   5        105.46         75.68         7.44 o                         
   0   2   5        393.82        608.60        23.59 o                         
   1   2   5       1545.04       2114.23        27.93 o                         
   2   2   5        235.07        388.52        24.96 o                         
   3   2   5       6279.81       7105.37        94.85 o                         
   4   2   5       2244.84       2450.06        52.52 o                         
   5   2   5       1716.00       1756.72        45.97 o                         
   6   2   5         26.91          7.95        19.59 o                         
   7   2   5       1393.51       1466.10        53.22 o                         
   8   2   5         41.42         45.64        24.12 o                         
   9   2   5         98.46         66.67        32.72 o                         
  10   2   5          1.40          1.72        32.94 o                         
  11   2   5          1.19        -37.43        44.11 o                         
 -12   3   5        226.03        226.04        43.73 o                         
 -11   3   5        527.21        518.64        51.11 o                         
 -10   3   5        416.87        385.80        38.23 o                         
  -9   3   5        195.39        181.48        29.39 o                         
  -8   3   5        285.03        270.89        26.06 o                         
  -7   3   5         24.64         11.13        15.34 o                         
  -6   3   5        530.17        534.57        21.74 o                         
  -5   3   5        876.47        869.80        33.55 o                         
  -4   3   5       1070.65       1129.65        25.99 o                         
  -3   3   5       6113.30       7045.67        92.01 o                         
  -2   3   5        325.18        336.51        24.05 o                         
  -1   3   5         11.02         10.60         4.97 o                         
   0   3   5       3187.91       3387.55        48.09 o                         
   1   3   5       1994.88       2078.00        34.92 o                         
   2   3   5        242.61        353.46        26.66 o                         
   3   3   5          6.30         -9.62        15.30 o                         
   4   3   5        431.80        430.93        26.62 o                         
   5   3   5       1121.88       1050.85        38.78 o                         
   6   3   5        143.90        134.31        23.91 o                         
   7   3   5        427.97        444.57        32.32 o                         
   8   3   5         32.02         56.39        29.37 o                         
   9   3   5         15.25         36.23        38.45 o                         
  10   3   5         22.43         87.86        37.06 o                         
 -11   4   5         61.53         17.96        37.69 o                         
 -10   4   5         39.05         35.45        33.44 o                         
  -9   4   5        764.13        706.56        45.50 o                         
  -8   4   5         16.37          6.32        24.68 o                         
  -7   4   5       1238.37       1383.54        42.10 o                         
  -6   4   5       1142.93       1119.51        36.91 o                         
  -5   4   5         20.10         15.81        16.00 o                         
  -4   4   5         54.00         89.52        15.92 o                         
  -3   4   5         32.68         12.05        13.77 o                         
  -2   4   5        319.08        193.85        15.54 o                         
  -1   4   5       1247.09       1247.37        29.64 o                         
   0   4   5        437.57        464.28        20.92 o                         
   1   4   5         63.94         70.89        14.50 o                         
   2   4   5        493.70        501.02        22.93 o                         
   3   4   5       1178.69       1139.84        34.89 o                         
   4   4   5       1323.61       1291.30        43.02 o                         
   5   4   5        114.58        101.39        23.77 o                         
   6   4   5         46.75         73.72        31.40 o                         
   7   4   5         79.97         77.33        29.11 o                         
   8   4   5        384.82        458.77        55.16 o                         
   9   4   5        158.81        162.96        41.45 o                         
  10   4   5         91.68         44.15        81.72 o                         
 -11   5   5        174.35        195.00        45.41 o                         
 -10   5   5        568.96        546.18        54.47 o                         
  -9   5   5        874.12        750.57        63.66 o                         
  -8   5   5         87.42         65.49        75.15 o                         
  -7   5   5        550.29        570.82        37.57 o                         
  -6   5   5        408.33        432.55        33.62 o                         
  -5   5   5        573.28        584.96        31.63 o                         
  -4   5   5       1236.06       1230.25        41.62 o                         
  -3   5   5        666.24        689.85        27.58 o                         
  -2   5   5        265.55        300.71        23.04 o                         
  -1   5   5        815.39        870.28        29.42 o                         
   0   5   5       1357.36       1352.05        35.98 o                         
   1   5   5       1298.05       1254.47        38.35 o                         
   2   5   5        533.76        447.00        26.98 o                         
   3   5   5         54.34         85.08        21.92 o                         
   4   5   5          8.91        -15.57        21.85 o                         
   5   5   5       1551.42       1468.72        53.31 o                         
   6   5   5       2213.81       2120.81        68.63 o                         
   7   5   5         53.83          1.94        29.56 o                         
   8   5   5          4.35         23.40        32.39 o                         
   9   5   5          1.23         84.74        45.03 o                         
 -10   6   5        120.43         72.00        41.59 o                         
  -9   6   5          3.32         -9.34        35.92 o                         
  -8   6   5        127.78        225.87        45.02 o                         
  -7   6   5       2175.31       2321.44        81.52 o                         
  -6   6   5         75.62        123.89        32.83 o                         
  -5   6   5        310.00        345.05        65.04 o                         
  -4   6   5        398.09        414.48        35.86 o                         
  -3   6   5        729.18        744.07        43.01 o                         
  -2   6   5        302.85        349.24        30.58 o                         
  -1   6   5        468.21        499.07        37.47 o                         
   0   6   5       2262.25       2274.43        66.25 o                         
   1   6   5        428.65        456.81        37.33 o                         
   2   6   5       1447.82       1537.43        73.68 o                         
   3   6   5       1734.79       1738.85        61.08 o                         
   4   6   5       1463.48       1491.18        53.07 o                         
   5   6   5        985.51        985.65        52.56 o                         
   6   6   5        136.48        212.26        36.85 o                         
   7   6   5        278.02        267.12        39.69 o                         
   8   6   5       1194.95       1193.40        74.80 o                         
  -8   7   5        105.72         84.14        46.93 o                         
  -7   7   5         58.78        116.98        45.37 o                         
  -6   7   5        294.83        362.48        77.48 o                         
  -5   7   5        249.85        312.32        37.67 o                         
  -4   7   5         13.92         -2.47        29.10 o                         
  -3   7   5        269.35        308.18        37.22 o                         
  -2   7   5        202.16        176.72        44.78 o                         
  -1   7   5       1163.42       1186.90        64.99 o                         
   0   7   5        451.41        533.34        49.36 o                         
   1   7   5       1063.40       1244.11        66.67 o                         
   2   7   5        458.23        489.66        48.47 o                         
   3   7   5         15.14         -0.62        39.94 o                         
   4   7   5        172.73        152.67        41.76 o                         
   5   7   5        376.92        403.98        49.10 o                         
   6   7   5        298.77        334.74        61.29 o                         
  -6   8   5        337.04        372.51        59.52 o                         
  -5   8   5          3.17        -45.27        43.45 o                         
  -4   8   5          2.51         33.45        57.70 o                         
  -3   8   5        244.24        387.99        49.87 o                         
  -2   8   5        733.35        835.55        61.07 o                         
  -1   8   5        152.25        239.38        46.17 o                         
   0   8   5        535.74        441.45        51.27 o                         
   1   8   5        161.42         86.64        57.96 o                         
   2   8   5        727.61        758.76        73.34 o                         
   3   8   5        369.21        521.70        65.82 o                         
   4   8   5        571.65        561.21        70.09 o                         
  -1   9   5         63.51        168.75        56.39 o                         
 -13   0   6        501.30        377.13        67.91 o                         
 -12   0   6         59.50         -3.56        42.05 o                         
 -11   0   6       2779.50       2674.74       132.35 o                         
 -10   0   6        918.15        823.13        70.55 o                         
  -9   0   6       2586.34       2762.55        91.55 o                         
  -8   0   6        865.38        879.20        42.30 o                         
  -7   0   6        265.24        213.48        21.90 o                         
  -6   0   6       3321.36       2877.18       121.74 o                         
  -5   0   6      16137.59      17039.40       368.62 o                         
  -3   0   6         30.61         74.33        10.55 o                         
  -2   0   6       2020.20       2396.89        72.49 o                         
  -1   0   6       5407.78       4885.69       135.21 o                         
   0   0   6      13710.14      13175.08       345.06 o                         
   1   0   6       5656.80       4989.46       103.55 o                         
   2   0   6       8408.43       8811.32       159.88 o                         
   3   0   6        214.27        242.82        25.54 o                         
   4   0   6       3030.65       3078.11        97.85 o                         
   5   0   6       1994.45       1781.59        85.06 o                         
   6   0   6       9192.83       9632.02       245.40 o                         
   7   0   6        824.56        748.36        60.49 o                         
   8   0   6        185.06        202.46        50.09 o                         
   9   0   6        176.42        102.92        59.70 o                         
  10   0   6       4665.28       5293.70       245.07 o                         
  11   0   6       2600.03       2638.91       171.77 o                         
 -13   1   6        799.14        927.81        96.62 o                         
 -12   1   6       2895.47       2905.48       104.22 o                         
 -11   1   6       2037.42       2185.54        84.22 o                         
 -10   1   6          8.10         16.22        38.09 o                         
  -9   1   6       1451.58       1376.94        46.49 o                         
  -8   1   6       2124.17       1902.58        45.05 o                         
  -7   1   6       4552.20       4273.78        76.52 o                         
  -6   1   6       3570.17       3602.19       111.15 o                         
  -5   1   6         28.15         93.34        17.64 o                         
  -4   1   6        269.91        237.07        20.25 o                         
  -3   1   6       3778.32       3077.70        49.28 o                         
  -2   1   6       6533.32       5992.00        88.19 o                         
  -1   1   6       2552.99       2087.53        25.99 o                         
   0   1   6         82.00         46.18         9.86 o                         
   1   1   6        138.44        110.98         9.54 o                         
   2   1   6       2646.13       2470.50        38.08 o                         
   3   1   6       8877.09       9151.90       127.02 o                         
   4   1   6       4361.31       4273.48        87.88 o                         
   5   1   6       1777.20       1687.81        52.43 o                         
   6   1   6          7.41         60.99        24.24 o                         
   7   1   6       1046.11       1048.65        48.78 o                         
   8   1   6        534.71        641.09        42.13 o                         
   9   1   6       2071.72       2425.54       145.84 o                         
  10   1   6       1020.61       1175.61        83.58 o                         
 -12   2   6          1.99         -1.35        31.93 o                         
 -11   2   6        248.35        274.48        35.13 o                         
 -10   2   6        811.53        841.77        46.27 o                         
  -9   2   6       2568.83       2571.95       103.20 o                         
  -8   2   6       1415.93       1329.73        45.56 o                         
  -7   2   6        186.70        206.57        13.82 o                         
  -6   2   6       2005.61       1967.63        53.26 o                         
  -5   2   6      11928.75      12180.48       245.44 o                         
  -4   2   6       4799.65       4535.91        97.47 o                         
  -3   2   6       2478.70       2255.86        36.29 o                         
  -2   2   6       1796.68       2097.67        31.49 o                         
  -1   2   6        122.36         62.63         7.64 o                         
   0   2   6       2799.91       2346.14        31.42 o                         
   1   2   6       2644.80       2348.34        33.46 o                         
   2   2   6       6264.93       6753.31        96.70 o                         
   3   2   6        730.13        882.02        30.55 o                         
   4   2   6        788.31        727.94        30.55 o                         
   5   2   6       1214.97       1125.56        39.75 o                         
   6   2   6       3286.56       3345.18        82.10 o                         
   7   2   6       4980.52       4979.35        95.42 o                         
   8   2   6          1.62         -9.27        27.21 o                         
   9   2   6        256.00        236.53        39.96 o                         
  10   2   6       1674.65       1757.99        79.28 o                         
 -12   3   6       1589.95       1667.03       138.25 o                         
 -11   3   6        259.48        262.55        41.94 o                         
 -10   3   6        237.35        156.12        31.17 o                         
  -9   3   6        286.68        263.54        30.91 o                         
  -8   3   6      10237.68       9965.25       177.47 o                         
  -7   3   6       2694.43       2448.18        92.91 o                         
  -6   3   6        127.42         64.33        13.38 o                         
  -5   3   6         73.00         69.38        12.17 o                         
  -4   3   6        923.59        923.74        25.40 o                         
  -3   3   6       4236.46       4109.60        59.27 o                         
  -2   3   6       3781.20       3063.63        47.75 o                         
  -1   3   6       5360.52       4799.15        59.37 o                         
   0   3   6        548.54        433.02        16.95 o                         
   1   3   6        892.40        939.42        25.66 o                         
   2   3   6       2201.28       2072.93        38.38 o                         
   3   3   6       4598.46       4582.27        81.93 o                         
   4   3   6       3189.08       3101.61        74.07 o                         
   5   3   6       1070.85       1078.30        40.87 o                         
   6   3   6        316.04        331.23        29.68 o                         
   7   3   6       2187.93       2237.84        60.94 o                         
   8   3   6       1578.82       1586.16        62.52 o                         
   9   3   6        288.58        338.60        45.27 o                         
  10   3   6        604.42        567.22       136.20 o                         
 -11   4   6        933.41        964.54       141.55 o                         
 -10   4   6       1769.77       1764.66        78.52 o                         
  -9   4   6       1338.32       1230.72        56.44 o                         
  -8   4   6       1053.34        984.80        48.49 o                         
  -7   4   6        438.61        393.78        29.51 o                         
  -6   4   6        650.77        626.08        35.80 o                         
  -5   4   6       1636.80       1494.86        37.81 o                         
  -4   4   6       4539.02       4359.38        66.35 o                         
  -3   4   6         35.12         11.57        18.45 o                         
  -2   4   6         89.59        144.12        16.06 o                         
  -1   4   6        920.36        819.04        26.56 o                         
   0   4   6       2554.85       2364.52        48.49 o                         
   1   4   6       4480.01       4082.80        66.76 o                         
   2   4   6       2386.44       2345.46        45.15 o                         
   3   4   6        101.20        113.79        17.55 o                         
   4   4   6        381.88        363.16        32.19 o                         
   5   4   6       1949.74       1919.75        67.56 o                         
   6   4   6       1756.01       1690.40        53.55 o                         
   7   4   6        889.54        883.00        49.45 o                         
   8   4   6        569.74        519.06        44.70 o                         
   9   4   6        499.79        505.19        53.41 o                         
 -11   5   6        305.90        270.29        46.66 o                         
 -10   5   6          9.10         11.71        35.22 o                         
  -9   5   6        116.70        131.08        43.09 o                         
  -8   5   6       1172.12       1282.44        72.79 o                         
  -7   5   6        636.47        649.27        44.34 o                         
  -6   5   6         26.83         39.11        23.87 o                         
  -5   5   6       1236.92       1186.44        41.47 o                         
  -4   5   6        547.13        577.06        49.70 o                         
  -3   5   6         30.99         20.74        15.34 o                         
  -2   5   6       1996.90       1956.29        41.56 o                         
  -1   5   6       8149.73       8198.51       132.09 o                         
   0   5   6          3.40          3.17        15.59 o                         
   1   5   6         15.34          6.47        19.28 o                         
   2   5   6        206.43        193.37        23.67 o                         
   3   5   6       1291.13       1251.16        44.59 o                         
   4   5   6        530.35        485.32        33.76 o                         
   5   5   6        226.91        267.50        30.37 o                         
   6   5   6          4.30        100.38        31.24 o                         
   7   5   6        636.20        695.99        48.25 o                         
   8   5   6        649.52        602.53        59.42 o                         
 -10   6   6        279.92        328.29        52.72 o                         
  -9   6   6        745.22        664.13        59.86 o                         
  -8   6   6        524.29        421.26        78.71 o                         
  -7   6   6          0.49         -0.30        30.79 o                         
  -6   6   6        316.59        407.49        36.02 o                         
  -5   6   6       1374.49       1360.48        58.65 o                         
  -4   6   6       1284.85       1239.70        61.06 o                         
  -3   6   6         90.40        103.58        28.51 o                         
  -2   6   6        151.43        155.24        38.81 o                         
  -1   6   6       1936.16       1954.86        72.50 o                         
   0   6   6       2172.80       2182.38        69.34 o                         
   1   6   6        352.34        298.12        33.67 o                         
   2   6   6        110.08         77.38        28.39 o                         
   3   6   6         46.86         74.01        29.49 o                         
   4   6   6         28.71         24.42        25.79 o                         
   5   6   6        766.44        724.97        48.41 o                         
   6   6   6       1123.11       1063.45        57.20 o                         
   7   6   6        608.81        676.90        62.36 o                         
  -8   7   6         55.07        100.66        43.66 o                         
  -7   7   6        111.58        145.67        46.35 o                         
  -6   7   6        753.59        595.99        60.15 o                         
  -5   7   6         39.34         45.09        33.79 o                         
  -4   7   6         37.59         82.55        31.90 o                         
  -3   7   6        885.55        815.37        48.96 o                         
  -2   7   6        899.98        826.52        55.84 o                         
  -1   7   6        461.85        383.86        45.16 o                         
   0   7   6        338.71        310.85        43.20 o                         
   1   7   6         55.63         70.25        36.87 o                         
   2   7   6        383.46        325.77        49.46 o                         
   3   7   6        676.27        625.37        66.88 o                         
   4   7   6        251.12        199.25        45.60 o                         
   5   7   6          6.36         -9.89        47.08 o                         
   6   7   6         38.59        -33.80        41.44 o                         
  -6   8   6         66.30        112.87        48.68 o                         
  -5   8   6         68.66        114.65        49.38 o                         
  -4   8   6         18.53         23.68        36.91 o                         
  -3   8   6        152.03        109.34        43.24 o                         
  -2   8   6         26.56         42.06        39.14 o                         
  -1   8   6        145.98        120.42        42.05 o                         
   0   8   6        191.67        168.65        42.80 o                         
   1   8   6         16.10        -17.28        44.23 o                         
   2   8   6        496.79        462.19        63.80 o                         
   3   8   6         25.82         40.58        50.03 o                         
   4   8   6         79.77          3.82        51.58 o                         
 -13   1   7         13.98         -4.28        32.44 o                         
 -12   1   7        224.10        188.34        37.24 o                         
 -11   1   7        102.14        141.05        31.99 o                         
 -10   1   7         83.09         59.38        27.77 o                         
  -9   1   7          7.71         26.80        22.08 o                         
  -8   1   7          0.34         14.34        13.96 o                         
  -7   1   7         62.73         50.28        19.31 o                         
  -6   1   7          2.27         -0.26        15.69 o                         
  -5   1   7        110.65        255.77        24.09 o                         
  -4   1   7       2214.82       2501.37        65.56 o                         
  -3   1   7       1613.38       1940.96        35.28 o                         
  -2   1   7        208.29        284.34        19.20 o                         
  -1   1   7        985.48       1065.15        17.63 o                         
   0   1   7         83.55        177.23        11.82 o                         
   1   1   7       2574.31       2891.86        50.58 o                         
   2   1   7        644.83        731.07        24.62 o                         
   3   1   7        648.95        861.89        29.49 o                         
   4   1   7        297.03        417.98        24.60 o                         
   5   1   7        398.90        497.23        34.01 o                         
   6   1   7        150.43         98.84        29.99 o                         
   7   1   7         57.83         95.70        28.34 o                         
   8   1   7        503.43        474.69        41.91 o                         
   9   1   7        319.90        268.10        51.93 o                         
  10   1   7        150.71        175.73        51.53 o                         
 -12   2   7        194.10        190.92        65.10 o                         
 -11   2   7        115.09        104.92        31.55 o                         
 -10   2   7         17.12         11.36        26.20 o                         
  -9   2   7        257.59        269.20        28.58 o                         
  -8   2   7        782.35        791.05        27.66 o                         
  -7   2   7        811.60        796.22        38.14 o                         
  -6   2   7         37.66         17.50        13.07 o                         
  -5   2   7        146.85        106.33        14.46 o                         
  -4   2   7         41.48         68.75        23.29 o                         
  -3   2   7        566.07        603.05        18.20 o                         
  -2   2   7        546.08        857.17        21.34 o                         
  -1   2   7       1300.80       1228.15        20.65 o                         
   0   2   7        956.09       1063.63        22.47 o                         
   1   2   7       5080.94       6061.48        80.12 o                         
   2   2   7       2507.09       2982.34        52.01 o                         
   3   2   7          7.78          5.25        14.83 o                         
   4   2   7         18.14         57.52        18.16 o                         
   5   2   7         20.88         43.64        19.92 o                         
   6   2   7        142.52        146.88        24.42 o                         
   7   2   7        127.46        131.07        34.30 o                         
   8   2   7         13.24         14.41        27.44 o                         
   9   2   7        222.06        200.02        40.09 o                         
  10   2   7          8.82        -54.22        44.33 o                         
 -12   3   7         30.47         33.42        37.84 o                         
 -11   3   7         49.75         53.84        33.07 o                         
 -10   3   7        445.03        366.00        35.77 o                         
  -9   3   7        555.80        538.18        36.34 o                         
  -8   3   7          4.77         28.33        16.83 o                         
  -7   3   7         58.30         79.75        18.61 o                         
  -6   3   7       1812.77       1838.07        49.11 o                         
  -5   3   7        713.70        714.67        29.73 o                         
  -4   3   7         32.12         93.05        16.94 o                         
  -3   3   7       1682.50       1480.74        30.27 o                         
  -2   3   7       2261.08       3030.95        47.78 o                         
  -1   3   7        147.43        188.14        12.46 o                         
   0   3   7         67.05         34.42        13.45 o                         
   1   3   7       1702.46       1611.20        33.56 o                         
   2   3   7        370.15        326.35        16.94 o                         
   3   3   7        431.50        476.45        26.96 o                         
   4   3   7         27.99          9.97        18.75 o                         
   5   3   7        250.15        233.06        26.07 o                         
   6   3   7         41.87         41.74        23.68 o                         
   7   3   7          5.38         -1.24        23.24 o                         
   8   3   7         17.93         37.87        30.32 o                         
   9   3   7         50.66         43.50        45.14 o                         
 -11   4   7        499.92        444.35        48.29 o                         
 -10   4   7        203.69        191.38        38.99 o                         
  -9   4   7        333.43        280.70        33.30 o                         
  -8   4   7        113.93        156.64        39.51 o                         
  -7   4   7       4257.99       4216.35        86.80 o                         
  -6   4   7       3746.77       3640.54        84.61 o                         
  -5   4   7          5.25          4.81        14.54 o                         
  -4   4   7         21.45         41.93        13.77 o                         
  -3   4   7        803.34        780.08        28.07 o                         
  -2   4   7       1743.33       1733.89        33.39 o                         
  -1   4   7        397.86        358.08        24.38 o                         
   0   4   7        828.38        889.41        27.85 o                         
   1   4   7        250.28        273.75        19.14 o                         
   2   4   7        243.06        241.29        19.54 o                         
   3   4   7       1716.08       1660.52        39.85 o                         
   4   4   7        716.89        651.03        35.05 o                         
   5   4   7        206.06        262.40        28.18 o                         
   6   4   7        228.08        240.31        34.42 o                         
   7   4   7         16.37         40.14        30.17 o                         
   8   4   7        960.73        846.30        58.21 o                         
   9   4   7        170.71        174.95        56.51 o                         
 -11   5   7        126.05        127.94        40.59 o                         
 -10   5   7        137.28        154.73        40.96 o                         
  -9   5   7        204.69        257.28        41.31 o                         
  -8   5   7        408.49        503.90        94.51 o                         
  -7   5   7         64.24         60.09        47.18 o                         
  -6   5   7        309.31        310.54        39.45 o                         
  -5   5   7       1106.23       1113.31        46.59 o                         
  -4   5   7       1589.76       1681.14        47.29 o                         
  -3   5   7         77.67         50.73        21.82 o                         
  -2   5   7         40.41         47.06        16.26 o                         
  -1   5   7       1121.05       1170.26        40.98 o                         
   0   5   7       1612.16       1649.18        66.93 o                         
   1   5   7         16.55         17.50        20.27 o                         
   2   5   7        179.98        184.00        24.94 o                         
   3   5   7        285.55        298.38        25.41 o                         
   4   5   7         11.40         -9.07        23.13 o                         
   5   5   7        157.66        158.17        28.75 o                         
   6   5   7        175.14        212.02        34.99 o                         
   7   5   7        386.54        453.13        43.58 o                         
   8   5   7        186.33        100.66        45.79 o                         
  -9   6   7         55.08         24.06        48.96 o                         
  -8   6   7         62.14        106.01        49.50 o                         
  -7   6   7        529.44        525.44        46.17 o                         
  -6   6   7        972.53        971.32        71.99 o                         
  -5   6   7        785.83        737.06        51.79 o                         
  -4   6   7        527.68        523.15        38.89 o                         
  -3   6   7       1572.94       1610.76        57.82 o                         
  -2   6   7       1676.66       1832.57        61.58 o                         
  -1   6   7       1039.64       1218.31        65.55 o                         
   0   6   7         99.24        113.01        41.84 o                         
   1   6   7        106.81        160.56        56.81 o                         
   2   6   7       1161.65       1206.59        94.56 o                         
   3   6   7        306.75        313.91        46.51 o                         
   4   6   7        231.53        258.61        32.77 o                         
   5   6   7          7.93         14.93        30.96 o                         
   6   6   7          6.90         40.34        38.24 o                         
   7   6   7          6.70         26.50        52.52 o                         
  -8   7   7        117.34        124.22        55.14 o                         
  -7   7   7         27.94         60.54        50.25 o                         
  -6   7   7         66.00         87.11        43.54 o                         
  -5   7   7        156.08        230.88        48.56 o                         
  -4   7   7       1483.45       1427.72        70.67 o                         
  -3   7   7        307.29        334.58        41.32 o                         
  -2   7   7        111.50        123.85        66.82 o                         
  -1   7   7        148.04        190.42        40.22 o                         
   0   7   7        431.60        484.13        49.37 o                         
   1   7   7        615.18        778.00        57.07 o                         
   2   7   7        437.53        508.47        52.05 o                         
   3   7   7        244.84        199.48        52.44 o                         
   4   7   7        156.55        124.70        51.18 o                         
   5   7   7        392.18        419.71       106.99 o                         
  -6   8   7        433.68        361.43        80.24 o                         
  -5   8   7         52.35        158.21        51.49 o                         
  -4   8   7        157.86        122.45        52.27 o                         
  -3   8   7        772.06        883.57        77.39 o                         
  -2   8   7        838.98       1004.37        67.19 o                         
  -1   8   7        602.93        702.37        58.60 o                         
   0   8   7        446.46        351.22        50.14 o                         
   1   8   7         91.45         32.48        87.95 o                         
   2   8   7        212.06        230.24        57.06 o                         
   3   8   7        191.79        304.23        63.24 o                         
 -13   0   8        178.92        263.45        58.65 o                         
 -12   0   8         82.52         99.62        45.91 o                         
 -11   0   8        140.83        205.43        46.01 o                         
 -10   0   8         44.42        105.97        36.87 o                         
  -9   0   8       3565.69       3278.04        92.69 o                         
  -8   0   8       3805.01       3850.36       100.22 o                         
  -7   0   8        122.97        134.40        18.06 o                         
  -6   0   8       2052.84       2205.41        58.13 o                         
  -5   0   8       5016.36       4504.32       104.34 o                         
  -4   0   8       8550.10       8544.70       191.16 o                         
  -3   0   8       1238.59       1118.05        39.16 o                         
  -2   0   8        219.79        273.63        12.33 o                         
  -1   0   8       1505.71       1430.59        54.93 o                         
   0   0   8      11891.42      12116.74       376.86 o                         
   1   0   8       9403.97       9696.42       189.33 o                         
   2   0   8       1312.02       1125.07        44.91 o                         
   3   0   8        355.91        339.51        37.67 o                         
   4   0   8        150.80        140.50        34.00 o                         
   5   0   8       2011.09       1711.84        79.03 o                         
   6   0   8       1256.56       1302.55        76.09 o                         
   7   0   8       1496.04       1678.29        85.35 o                         
   8   0   8         52.56         43.04        51.22 o                         
   9   0   8       2067.74       2018.96       143.10 o                         
  10   0   8        158.06        312.27        86.90 o                         
 -13   1   8        279.08        321.50        74.44 o                         
 -12   1   8        895.84        898.34        56.96 o                         
 -11   1   8        723.34        791.53        54.68 o                         
 -10   1   8        817.27        888.49        58.09 o                         
  -9   1   8        817.95        777.47        33.35 o                         
  -8   1   8       4287.60       4027.02        73.57 o                         
  -7   1   8       2716.87       2536.76        81.88 o                         
  -6   1   8       4072.80       3835.72       100.35 o                         
  -5   1   8        868.12        869.35        49.62 o                         
  -4   1   8        561.12        860.46        32.18 o                         
  -3   1   8       1843.33       1578.26        25.52 o                         
  -2   1   8      12765.76      12889.34       166.72 o                         
  -1   1   8       3879.85       3435.57        45.27 o                         
   0   1   8       1847.91       1853.36        34.47 o                         
   1   1   8        491.00        699.48        24.00 o                         
   2   1   8       3356.55       3309.61        78.69 o                         
   3   1   8       6959.30       6809.48       109.68 o                         
   4   1   8       7302.41       7699.90       124.63 o                         
   5   1   8       1790.17       1767.33        48.45 o                         
   6   1   8        368.17        423.03        30.47 o                         
   7   1   8       1959.52       1988.14        63.76 o                         
   8   1   8       1631.90       1744.68        59.81 o                         
   9   1   8       2083.94       2178.69       105.06 o                         
  10   1   8        200.23        224.09        56.60 o                         
 -12   2   8        281.99        280.40        39.79 o                         
 -11   2   8        275.76        255.54        36.09 o                         
 -10   2   8       2018.62       2131.24        67.10 o                         
  -9   2   8       1471.54       1398.25        41.67 o                         
  -8   2   8        830.87        772.39        75.74 o                         
  -7   2   8        670.51        705.40        39.72 o                         
  -6   2   8        881.13        828.60        39.89 o                         
  -5   2   8       4714.25       4300.49        80.75 o                         
  -4   2   8       5913.54       5539.82        98.76 o                         
  -3   2   8      15375.37      16690.48       214.25 o                         
  -2   2   8          1.56          7.46         9.14 o                         
  -1   2   8       2510.19       2748.33        37.04 o                         
   0   2   8      15569.76      17000.10       190.22 o                         
   1   2   8      16859.31      18310.08       238.73 o                         
   2   2   8        531.25        464.24        19.24 o                         
   3   2   8        129.53        232.87        28.92 o                         
   4   2   8        609.39        673.05        31.46 o                         
   5   2   8       1997.24       2171.22        55.11 o                         
   6   2   8       1846.44       2050.26        73.54 o                         
   7   2   8        842.59        896.37        52.23 o                         
   8   2   8        136.28        131.77        31.64 o                         
   9   2   8         22.99         14.69        45.22 o                         
 -12   3   8        247.94        244.99        40.67 o                         
 -11   3   8        699.12        636.76        50.12 o                         
 -10   3   8         38.27         40.47        26.67 o                         
  -9   3   8        860.99        911.07        43.32 o                         
  -8   3   8         57.73         40.96        22.46 o                         
  -7   3   8        750.11        606.37        33.48 o                         
  -6   3   8       3029.89       3160.51        84.80 o                         
  -5   3   8        870.52        882.18        30.00 o                         
  -4   3   8        110.09         94.85        12.67 o                         
  -3   3   8       1117.60        992.68        25.78 o                         
  -2   3   8       3035.23       2616.56        43.86 o                         
  -1   3   8       3842.29       3801.24        50.14 o                         
   0   3   8       2813.51       2973.53        50.52 o                         
   1   3   8        503.54        557.27        21.48 o                         
   2   3   8       1363.96       1412.35        38.00 o                         
   3   3   8       2867.22       2686.80        59.22 o                         
   4   3   8       2363.20       2355.77        57.45 o                         
   5   3   8        480.71        539.39        40.47 o                         
   6   3   8         84.99         77.78        24.95 o                         
   7   3   8         65.24         70.24        27.01 o                         
   8   3   8       1161.97       1198.25        89.66 o                         
   9   3   8        665.25        616.88       110.16 o                         
 -11   4   8         13.74          5.29        32.38 o                         
 -10   4   8        839.24        889.33       117.73 o                         
  -9   4   8        908.73        988.11        68.34 o                         
  -8   4   8        774.24        731.44        41.42 o                         
  -7   4   8        538.56        523.97        29.47 o                         
  -6   4   8        374.94        424.65        26.72 o                         
  -5   4   8       4023.21       3882.22        66.23 o                         
  -4   4   8       3310.28       3226.65        57.78 o                         
  -3   4   8       1868.75       1754.32        40.07 o                         
  -2   4   8        618.78        572.49        23.60 o                         
  -1   4   8       4189.08       4282.97        65.03 o                         
   0   4   8        738.60        654.21        25.00 o                         
   1   4   8       1964.24       1778.61        48.57 o                         
   2   4   8       2538.62       2413.00        55.56 o                         
   3   4   8        354.69        382.84        26.33 o                         
   4   4   8         33.76         46.15        22.76 o                         
   5   4   8       1767.48       1854.97        55.88 o                         
   6   4   8       2164.14       2177.33        62.58 o                         
   7   4   8        168.27        167.24        43.83 o                         
   8   4   8        241.52        263.98        52.85 o                         
 -10   5   8          4.69        -24.07        32.74 o                         
  -9   5   8         44.21         20.28        31.27 o                         
  -8   5   8        411.43        511.45        42.80 o                         
  -7   5   8       3415.54       3322.81       101.64 o                         
  -6   5   8        929.64        896.60        49.51 o                         
  -5   5   8          8.45        -19.50        22.07 o                         
  -4   5   8        646.06        713.16        38.83 o                         
  -3   5   8       2237.60       2146.77        49.64 o                         
  -2   5   8       1751.74       1697.38        42.14 o                         
  -1   5   8       1051.92        905.01        37.30 o                         
   0   5   8        335.15        298.67        23.86 o                         
   1   5   8       1302.09       1355.78        46.03 o                         
   2   5   8       2584.59       2605.05        63.10 o                         
   3   5   8       2315.72       2271.94        54.19 o                         
   4   5   8       2177.84       2051.95        59.64 o                         
   5   5   8        455.02        532.36        37.74 o                         
   6   5   8        119.68        131.12        32.55 o                         
   7   5   8        416.55        475.97        57.97 o                         
   8   5   8        589.01        532.88        92.59 o                         
  -9   6   8        228.01        232.53        46.12 o                         
  -8   6   8         54.52         73.24        37.67 o                         
  -7   6   8        171.68        167.19        35.51 o                         
  -6   6   8        252.96        253.09        39.12 o                         
  -5   6   8        546.84        606.40        47.68 o                         
  -4   6   8        393.15        412.50        43.34 o                         
  -3   6   8        505.84        458.11        37.90 o                         
  -2   6   8        194.82        163.62        33.83 o                         
  -1   6   8        128.43        149.62        33.90 o                         
   0   6   8        159.15        182.71        35.96 o                         
   1   6   8        723.80        645.30        50.40 o                         
   2   6   8        657.63        647.79       136.97 o                         
   3   6   8         12.87          5.89        34.03 o                         
   4   6   8        722.19        632.11        47.04 o                         
   5   6   8        562.31        600.68        54.15 o                         
   6   6   8        125.19        172.46        53.67 o                         
  -8   7   8        146.63         69.79        92.23 o                         
  -7   7   8        203.86        155.82        45.79 o                         
  -6   7   8        102.18        112.34        65.88 o                         
  -5   7   8         27.72         40.40        41.04 o                         
  -4   7   8         23.98         -9.11        34.73 o                         
  -3   7   8        302.80        372.10        47.26 o                         
  -2   7   8        903.40        903.70        64.53 o                         
  -1   7   8         67.01         26.89        35.55 o                         
   0   7   8        327.41        257.97        49.67 o                         
   1   7   8         50.87          9.18        35.28 o                         
   2   7   8        133.90        137.15        41.58 o                         
   3   7   8        416.81        303.75        59.43 o                         
   4   7   8        312.88        235.89        58.48 o                         
   5   7   8         15.29        -53.62        47.68 o                         
  -5   8   8        278.08        263.06        56.75 o                         
  -4   8   8        426.21        328.91        59.11 o                         
  -3   8   8        172.90         76.69        51.58 o                         
  -2   8   8         75.61         52.46        39.74 o                         
  -1   8   8          2.11         27.79        38.07 o                         
   0   8   8        368.15        379.60        51.30 o                         
   1   8   8        341.25        276.78       130.24 o                         
   2   8   8          1.76         -7.67        78.69 o                         
 -12   1   9          6.21        -24.22        27.68 o                         
 -11   1   9        422.28        350.13        37.01 o                         
 -10   1   9         23.98         31.82        31.37 o                         
  -9   1   9        381.26        407.02        29.25 o                         
  -8   1   9         88.30        131.60        25.03 o                         
  -7   1   9        215.63        295.16        28.02 o                         
  -6   1   9        106.41         95.33        20.27 o                         
  -5   1   9        491.81        606.93        79.48 o                         
  -4   1   9          2.36         13.82        13.88 o                         
  -3   1   9        191.55        304.90        20.62 o                         
  -2   1   9        441.68        562.99        20.66 o                         
  -1   1   9       1123.47       1244.99        25.53 o                         
   0   1   9        346.79        396.84        18.69 o                         
   1   1   9          1.12         10.04        10.41 o                         
   2   1   9        845.92        984.04        39.60 o                         
   3   1   9        103.87        155.13        17.32 o                         
   4   1   9          6.48         26.16        17.21 o                         
   5   1   9        887.99        935.72        37.86 o                         
   6   1   9        408.03        404.30        30.05 o                         
   7   1   9         20.55         36.76        24.01 o                         
   8   1   9         47.77         83.37        33.00 o                         
   9   1   9          0.08        -47.76        45.03 o                         
 -12   2   9         97.12        112.96        38.39 o                         
 -11   2   9        181.06        160.05        30.71 o                         
 -10   2   9         91.13         99.83        34.80 o                         
  -9   2   9        172.41        157.98        22.78 o                         
  -8   2   9          2.13        -24.55        38.12 o                         
  -7   2   9         22.68         64.12        21.81 o                         
  -6   2   9       2162.91       2198.95        63.15 o                         
  -5   2   9        135.46        105.35        16.96 o                         
  -4   2   9          0.30          4.17        12.47 o                         
  -3   2   9         17.14         14.30        10.64 o                         
  -2   2   9        124.87        153.39        14.88 o                         
  -1   2   9        457.81        537.90        15.92 o                         
   0   2   9         27.60          2.06         8.96 o                         
   1   2   9         26.59         38.34        13.76 o                         
   2   2   9        443.38        651.98        22.41 o                         
   3   2   9          7.27         20.09        16.64 o                         
   4   2   9        797.99        852.21        36.00 o                         
   5   2   9         20.73         20.69        20.12 o                         
   6   2   9         33.57         20.66        22.72 o                         
   7   2   9          7.78          9.56        28.96 o                         
   8   2   9        246.51        250.28        44.89 o                         
   9   2   9        139.97        195.38        54.76 o                         
 -12   3   9        145.75        169.04        73.94 o                         
 -11   3   9         15.39          3.46        29.43 o                         
 -10   3   9         58.60         82.05        25.78 o                         
  -9   3   9        320.76        292.64        43.64 o                         
  -8   3   9         75.54        127.97        37.45 o                         
  -7   3   9        665.97        552.51        50.45 o                         
  -6   3   9        719.44        769.94        34.52 o                         
  -5   3   9        415.64        459.00        45.86 o                         
  -4   3   9        304.74        261.31        20.53 o                         
  -3   3   9        949.85        861.07        24.91 o                         
  -2   3   9          7.48          9.81        11.65 o                         
  -1   3   9         56.17         67.35        11.63 o                         
   0   3   9        661.67        672.92        22.78 o                         
   1   3   9        101.55         60.92        14.95 o                         
   2   3   9       1350.15       1386.54        42.92 o                         
   3   3   9       2712.31       2659.38        54.35 o                         
   4   3   9        227.02        240.62        26.40 o                         
   5   3   9         13.38        -31.25        20.83 o                         
   6   3   9        805.81        879.38        42.48 o                         
   7   3   9        704.19        589.23        45.88 o                         
   8   3   9         18.48         -7.34        38.98 o                         
 -11   4   9         27.83          1.67        57.06 o                         
 -10   4   9          2.97          7.57        28.30 o                         
  -9   4   9        390.04        359.69        33.09 o                         
  -8   4   9       1325.93       1402.95        54.18 o                         
  -7   4   9        932.06        947.56        45.33 o                         
  -6   4   9         13.29         11.86        18.10 o                         
  -5   4   9         32.27         19.70        14.87 o                         
  -4   4   9         57.07         70.85        15.78 o                         
  -3   4   9        714.76        735.69        28.20 o                         
  -2   4   9       1833.14       1767.72        38.68 o                         
  -1   4   9        109.34         82.37        14.85 o                         
   0   4   9        933.22        894.23        29.06 o                         
   1   4   9        392.35        422.67        22.42 o                         
   2   4   9        316.61        376.78        27.05 o                         
   3   4   9        594.43        620.74        30.95 o                         
   4   4   9        125.95        160.46        26.11 o                         
   5   4   9        300.57        321.85        31.44 o                         
   6   4   9         77.11         59.63        33.74 o                         
   7   4   9        673.84        504.67        55.58 o                         
   8   4   9        112.32         80.11        45.49 o                         
 -10   5   9        452.37        412.59        46.90 o                         
  -9   5   9        127.17        138.71        35.94 o                         
  -8   5   9         80.31        108.03        30.44 o                         
  -7   5   9         18.58         35.23        53.23 o                         
  -6   5   9         60.72         85.18        38.80 o                         
  -5   5   9         68.65         96.32        24.48 o                         
  -4   5   9        560.00        624.21        47.49 o                         
  -3   5   9        204.56        171.40        24.65 o                         
  -2   5   9        486.18        511.73        36.27 o                         
  -1   5   9        271.13        294.94        31.20 o                         
   0   5   9         26.31         46.68        24.03 o                         
   1   5   9       2689.79       2797.57        73.69 o                         
   2   5   9       4312.39       3992.12       104.52 o                         
   3   5   9        121.57        112.58        30.93 o                         
   4   5   9        151.56        127.20        28.87 o                         
   5   5   9        538.86        592.92        54.54 o                         
   6   5   9        575.36        467.78        66.65 o                         
   7   5   9        286.96        369.85        66.96 o                         
  -9   6   9         64.24         35.60        37.05 o                         
  -8   6   9        953.99       1000.69        67.52 o                         
  -7   6   9        434.04        546.65        53.48 o                         
  -6   6   9        126.84        170.15        35.60 o                         
  -5   6   9         47.15         60.62        31.92 o                         
  -4   6   9          4.82         -8.49        33.29 o                         
  -3   6   9        105.96         39.62        27.65 o                         
  -2   6   9        537.25        608.26        47.22 o                         
  -1   6   9       3060.89       2980.68        92.36 o                         
   0   6   9          5.66          9.37        32.20 o                         
   1   6   9        295.74        231.69        40.55 o                         
   2   6   9        515.79        568.00        62.58 o                         
   3   6   9        268.75        299.34        50.48 o                         
   4   6   9        336.86        449.69        51.43 o                         
   5   6   9        855.74        837.45        77.22 o                         
   6   6   9          8.88         30.97        54.79 o                         
  -7   7   9         66.56         36.33        41.25 o                         
  -6   7   9        376.44        391.62        67.69 o                         
  -5   7   9        401.36        418.53        56.08 o                         
  -4   7   9       1282.00       1286.18        82.55 o                         
  -3   7   9        232.64        295.81        42.46 o                         
  -2   7   9          3.54         26.07        34.90 o                         
  -1   7   9          1.40        -24.44        33.97 o                         
   0   7   9        127.62        142.54        41.50 o                         
   1   7   9       1000.69       1064.36        67.18 o                         
   2   7   9        466.73        513.70        53.67 o                         
   3   7   9         22.95         33.97        50.77 o                         
   4   7   9         12.09         18.33        52.03 o                         
  -4   8   9         73.80        105.42        51.16 o                         
  -3   8   9         64.39          7.82        48.58 o                         
  -2   8   9        501.01        661.50        73.55 o                         
  -1   8   9        871.95        899.32        66.56 o                         
   0   8   9         93.76        127.94        44.73 o                         
   1   8   9        140.83        139.35        56.42 o                         
 -12   0  10        216.85        184.21        47.68 o                         
 -11   0  10       2353.22       2288.83       113.40 o                         
 -10   0  10       4668.36       4614.03       174.81 o                         
  -9   0  10       2026.24       2064.63        94.23 o                         
  -8   0  10        450.03        514.62        56.02 o                         
  -7   0  10        422.88        467.83        47.03 o                         
  -6   0  10        101.16         78.81        15.87 o                         
  -5   0  10       3049.46       2900.81        75.96 o                         
  -4   0  10       2867.61       2718.58        74.83 o                         
  -3   0  10       7711.53       7702.92       147.29 o                         
  -2   0  10        138.86        189.55        16.71 o                         
  -1   0  10       2134.53       1868.66        67.30 o                         
   0   0  10       2977.48       2903.05       121.13 o                         
   1   0  10       7156.09       7203.41       150.75 o                         
   2   0  10       5194.90       5532.75       152.11 o                         
   3   0  10         30.97         40.62        31.11 o                         
   4   0  10         29.65         30.72        32.88 o                         
   5   0  10        818.19        935.92        67.51 o                         
   6   0  10       1459.45       1498.87        86.50 o                         
   7   0  10       2442.27       2500.12       109.72 o                         
   8   0  10        874.35        880.50       111.57 o                         
   9   0  10       1008.09        704.97       106.76 o                         
 -12   1  10       1215.16       1260.60        64.44 o                         
 -11   1  10        756.26        810.61        64.82 o                         
 -10   1  10        108.46        178.65        27.00 o                         
  -9   1  10         29.80          5.70        34.03 o                         
  -8   1  10       2057.65       2117.25        72.00 o                         
  -7   1  10       3800.07       3710.66       101.73 o                         
  -6   1  10       5469.38       5335.84       184.34 o                         
  -5   1  10       1442.74       1528.19        54.20 o                         
  -4   1  10        902.35       1013.62        26.19 o                         
  -3   1  10       3942.04       3758.34        56.47 o                         
  -2   1  10       2573.94       2175.01        43.34 o                         
  -1   1  10       4786.18       4452.46        73.84 o                         
   0   1  10       3481.13       3659.32        64.35 o                         
   1   1  10          5.41          2.28        10.86 o                         
   2   1  10        636.65        688.08        27.75 o                         
   3   1  10       3504.40       3437.58        95.69 o                         
   4   1  10       2408.25       2348.49        54.52 o                         
   5   1  10        497.22        610.23        44.40 o                         
   6   1  10        383.44        435.15        39.18 o                         
   7   1  10        869.64        900.40        63.43 o                         
   8   1  10       1839.79       1889.03        81.81 o                         
   9   1  10       1337.08       1608.65       111.41 o                         
 -12   2  10          0.94          3.05        28.31 o                         
 -11   2  10        247.25        299.84        50.20 o                         
 -10   2  10       2145.12       2026.77        99.24 o                         
  -9   2  10       2317.08       2337.22        93.11 o                         
  -8   2  10       1646.03       1507.14        71.68 o                         
  -7   2  10         39.10         39.80        21.90 o                         
  -6   2  10       3034.19       3026.09        78.27 o                         
  -5   2  10       1236.05       1015.37        51.15 o                         
  -4   2  10       1757.45       1392.27        32.06 o                         
  -3   2  10        784.47        546.25        22.54 o                         
  -2   2  10        116.43        236.85        16.07 o                         
  -1   2  10          8.33          9.27         9.56 o                         
   0   2  10       2200.93       1981.37        40.12 o                         
   1   2  10       2051.74       1700.94        40.53 o                         
   2   2  10       1167.06       1117.57        38.01 o                         
   3   2  10       2982.59       3000.74        56.05 o                         
   4   2  10        486.17        582.78        31.00 o                         
   5   2  10       1170.51       1225.71        44.66 o                         
   6   2  10       2310.79       2421.41        92.63 o                         
   7   2  10        991.23       1027.60        88.03 o                         
   8   2  10         63.01         79.52        40.73 o                         
 -12   3  10        884.29        969.00       142.27 o                         
 -11   3  10       2547.79       2548.15       130.13 o                         
 -10   3  10        476.44        471.12        35.15 o                         
  -9   3  10         20.34         42.99        69.02 o                         
  -8   3  10        325.90        329.84        87.95 o                         
  -7   3  10       7418.62       7228.08       196.11 o                         
  -6   3  10       3339.03       3159.75        86.10 o                         
  -5   3  10        550.83        512.40        22.64 o                         
  -4   3  10        139.09        181.10        15.58 o                         
  -3   3  10       2963.65       2966.70        49.03 o                         
  -2   3  10       3051.73       2776.44        44.58 o                         
  -1   3  10       1308.94       1208.60        28.95 o                         
   0   3  10       1778.72       1638.02        38.64 o                         
   1   3  10        224.17        289.12        29.51 o                         
   2   3  10         13.94         27.17        19.71 o                         
   3   3  10       4589.25       4587.08        78.26 o                         
   4   3  10       4340.99       4424.36        78.63 o                         
   5   3  10        995.90       1016.82        53.12 o                         
   6   3  10        214.57        167.84        35.53 o                         
   7   3  10        194.05        253.17        48.10 o                         
   8   3  10       2330.20       2137.81       108.24 o                         
 -11   4  10        657.69        731.05       106.02 o                         
 -10   4  10        286.64        337.93        37.14 o                         
  -9   4  10        979.92       1081.38        49.68 o                         
  -8   4  10       1074.81       1095.64        48.64 o                         
  -7   4  10        798.33        762.72        41.52 o                         
  -6   4  10         96.88        144.46        21.00 o                         
  -5   4  10        713.59        680.02        29.17 o                         
  -4   4  10       3224.59       3069.61        67.07 o                         
  -3   4  10       1057.39       1072.69        33.41 o                         
  -2   4  10       1639.15       1596.69        37.36 o                         
  -1   4  10        368.31        356.63        20.21 o                         
   0   4  10       4561.57       4487.59        69.54 o                         
   1   4  10       1101.27       1073.68        38.68 o                         
   2   4  10        668.83        659.11        35.05 o                         
   3   4  10        129.15        192.02        39.33 o                         
   4   4  10          4.56         10.82        28.64 o                         
   5   4  10        863.70        874.48        52.11 o                         
   6   4  10        773.92        851.05        54.47 o                         
   7   4  10        835.27        802.38        80.91 o                         
 -10   5  10          2.89         -2.72        31.97 o                         
  -9   5  10          3.15         -4.08        29.96 o                         
  -8   5  10        901.41        981.29        90.53 o                         
  -7   5  10        278.52        396.55        39.25 o                         
  -6   5  10        138.60        171.56        31.21 o                         
  -5   5  10        693.68        629.28        43.71 o                         
  -4   5  10          0.37          7.78        22.65 o                         
  -3   5  10       1716.83       1772.94        51.89 o                         
  -2   5  10        492.40        481.79        34.97 o                         
  -1   5  10       1054.60       1057.97        61.59 o                         
   0   5  10         14.93         34.24        24.62 o                         
   1   5  10        172.13        196.37        29.02 o                         
   2   5  10       1550.49       1585.62        72.42 o                         
   3   5  10         48.35         48.60        35.33 o                         
   4   5  10        802.58        849.30       107.80 o                         
   5   5  10        738.74        724.45        60.84 o                         
   6   5  10          2.33          2.86        51.62 o                         
  -9   6  10        287.17        294.84        46.14 o                         
  -8   6  10         59.30         48.07        35.86 o                         
  -7   6  10          9.05         28.25        36.46 o                         
  -6   6  10         88.63        134.80        35.44 o                         
  -5   6  10        165.58        168.52        36.57 o                         
  -4   6  10       2271.92       2043.68        76.83 o                         
  -3   6  10       1046.19        840.56        68.15 o                         
  -2   6  10        299.25        272.64        61.25 o                         
  -1   6  10         13.22         45.65        31.98 o                         
   0   6  10       1406.00       1478.75        71.61 o                         
   1   6  10       1110.67       1070.31        64.13 o                         
   2   6  10        449.18        397.68        62.37 o                         
   3   6  10         53.13         49.14        38.52 o                         
   4   6  10        137.56         73.29        49.75 o                         
   5   6  10        238.75        282.30        84.96 o                         
  -7   7  10        981.37        968.50        72.54 o                         
  -6   7  10         99.45        219.18       107.43 o                         
  -5   7  10          2.44         -5.88        40.42 o                         
  -4   7  10         33.44          1.83       105.33 o                         
  -3   7  10         95.35        162.56        75.15 o                         
  -2   7  10        265.76        408.65        64.83 o                         
  -1   7  10        247.82        315.93        45.88 o                         
   0   7  10         74.92         49.79        38.87 o                         
   1   7  10        226.31        157.53        43.48 o                         
   2   7  10          3.51        -36.08        64.03 o                         
   3   7  10        331.29        357.69        83.25 o                         
  -3   8  10        211.26        221.35        58.09 o                         
  -2   8  10          5.61        -33.03        50.27 o                         
  -1   8  10         28.85         77.17        66.84 o                         
 -12   1  11         45.61         34.93        37.57 o                         
 -11   1  11         10.95         55.22        25.92 o                         
 -10   1  11        582.86        498.41        35.59 o                         
  -9   1  11        294.03        251.92        47.34 o                         
  -8   1  11       1110.10       1028.71        72.73 o                         
  -7   1  11          5.57         20.68        18.31 o                         
  -6   1  11         33.46          7.92        17.15 o                         
  -5   1  11        257.96        301.11        16.22 o                         
  -4   1  11        129.02        180.83        17.06 o                         
  -3   1  11         26.90         48.28        12.55 o                         
  -2   1  11         19.91          4.41        10.39 o                         
  -1   1  11        190.23        242.35        18.01 o                         
   0   1  11         19.29         19.56        13.42 o                         
   1   1  11         50.96         57.80        17.72 o                         
   2   1  11          0.85         17.58        14.54 o                         
   3   1  11         87.39        141.61        20.92 o                         
   4   1  11         95.91         74.61        32.25 o                         
   5   1  11         20.25        -38.55        25.70 o                         
   6   1  11         67.34          9.98        29.51 o                         
   7   1  11        278.37        245.94        39.32 o                         
   8   1  11         16.92          5.31        39.79 o                         
 -12   2  11         17.59         38.69        28.49 o                         
 -11   2  11        271.40        253.50        31.12 o                         
 -10   2  11        101.96         88.91        44.25 o                         
  -9   2  11          1.35         10.17        30.75 o                         
  -8   2  11        700.83        735.81        54.86 o                         
  -7   2  11        443.31        525.20        46.39 o                         
  -6   2  11        147.06        116.16        23.05 o                         
  -5   2  11        636.78        758.96        50.48 o                         
  -4   2  11        348.58        399.77        26.03 o                         
  -3   2  11         86.46         55.42        16.15 o                         
  -2   2  11       3254.11       3351.70        57.04 o                         
  -1   2  11          8.18         43.46        15.20 o                         
   0   2  11        277.34        293.11        20.00 o                         
   1   2  11       1272.31       1320.03        35.76 o                         
   2   2  11        427.87        459.52        40.93 o                         
   3   2  11        230.32        185.45        24.21 o                         
   4   2  11         36.64         24.59        28.21 o                         
   5   2  11        141.44        105.35        31.88 o                         
   6   2  11          0.32         13.11        31.36 o                         
   7   2  11         46.50         -7.58        32.46 o                         
   8   2  11          1.01         38.04        43.48 o                         
 -11   3  11        184.39        211.96        62.65 o                         
 -10   3  11        250.01        309.27        48.87 o                         
  -9   3  11        457.16        465.90        52.89 o                         
  -8   3  11       1301.54       1333.82        75.75 o                         
  -7   3  11        495.07        545.69        65.10 o                         
  -6   3  11        779.30        859.15        59.38 o                         
  -5   3  11        133.05        114.70        14.23 o                         
  -4   3  11        544.99        451.28        21.12 o                         
  -3   3  11        552.31        582.44        27.83 o                         
  -2   3  11          8.14          8.16        12.03 o                         
  -1   3  11         79.74         79.65        18.30 o                         
   0   3  11       1370.46       1316.83        38.27 o                         
   1   3  11       2898.72       2799.60        56.13 o                         
   2   3  11         20.76         52.76        21.30 o                         
   3   3  11         28.12         64.56        23.23 o                         
   4   3  11        533.86        476.25        41.06 o                         
   5   3  11         11.38        -24.80        29.12 o                         
   6   3  11        222.16        210.55        38.38 o                         
   7   3  11        353.32        345.29        51.44 o                         
 -11   4  11         31.24         21.49        38.68 o                         
 -10   4  11        456.29        433.14        77.36 o                         
  -9   4  11        144.57         69.30        42.16 o                         
  -8   4  11          5.43         55.40        71.22 o                         
  -7   4  11         36.25         40.57        23.49 o                         
  -6   4  11        267.33        331.25        31.54 o                         
  -5   4  11        260.38        234.04        39.39 o                         
  -4   4  11          0.55         17.70        20.46 o                         
  -3   4  11         31.11         34.82        17.83 o                         
  -2   4  11        511.24        484.55        25.90 o                         
  -1   4  11        775.92        821.80        34.58 o                         
   0   4  11        824.96        900.89        35.83 o                         
   1   4  11        128.52        206.29        24.17 o                         
   2   4  11        113.79        114.79        31.56 o                         
   3   4  11         26.87        -22.77        41.23 o                         
   4   4  11        190.55        195.87        42.13 o                         
   5   4  11        144.78         87.58        41.11 o                         
   6   4  11        107.84        179.21        70.91 o                         
   7   4  11         29.23         23.75        52.56 o                         
 -10   5  11        234.24        300.99        40.49 o                         
  -9   5  11        512.37        600.79        67.04 o                         
  -8   5  11        891.00        856.80        50.13 o                         
  -7   5  11        893.96        848.53        68.00 o                         
  -6   5  11          8.40         34.46        28.36 o                         
  -5   5  11       2472.65       2451.09       101.89 o                         
  -4   5  11       1637.56       1467.42        63.28 o                         
  -3   5  11        718.52        745.75        38.34 o                         
  -2   5  11          6.80        -14.30        30.78 o                         
  -1   5  11        925.45        994.75        46.06 o                         
   0   5  11        472.95        460.58        62.56 o                         
   1   5  11        545.88        581.21        50.02 o                         
   2   5  11        113.26        138.50        38.21 o                         
   3   5  11          4.19        -13.39        34.12 o                         
   4   5  11         79.97         32.71        38.97 o                         
   5   5  11        207.37        244.80        48.89 o                         
   6   5  11        229.26        268.15        66.73 o                         
  -8   6  11        478.01        500.91        53.12 o                         
  -7   6  11        496.27        587.52        63.58 o                         
  -6   6  11        762.34        899.50        71.11 o                         
  -5   6  11        299.98        338.38        41.55 o                         
  -4   6  11         15.92         20.50        33.58 o                         
  -3   6  11        406.45        393.68        46.29 o                         
  -2   6  11        597.60        568.09        60.84 o                         
  -1   6  11        906.86        968.86        59.95 o                         
   0   6  11         11.22         75.14        36.58 o                         
   1   6  11         89.42        105.85        39.37 o                         
   2   6  11         49.07         96.04        40.61 o                         
   3   6  11        286.64        430.27        53.68 o                         
   4   6  11        717.53        721.00        85.70 o                         
  -6   7  11         51.06         61.36        55.77 o                         
  -5   7  11        470.95        461.16        58.81 o                         
  -4   7  11        651.00        665.57        97.54 o                         
  -3   7  11        353.34        442.58        62.01 o                         
  -2   7  11         69.63         63.64        49.14 o                         
  -1   7  11         23.16         21.50        48.39 o                         
   0   7  11        259.32        242.00        46.23 o                         
   1   7  11        256.47        259.84        49.21 o                         
   2   7  11        695.51        630.57        61.50 o                         
 -12   0  12         92.25        129.11        46.40 o                         
 -11   0  12        517.83        513.07        57.50 o                         
 -10   0  12        543.21        719.81        60.42 o                         
  -9   0  12       4977.83       5079.89       184.75 o                         
  -8   0  12        996.39       1116.79        66.19 o                         
  -7   0  12        175.56        205.19        45.96 o                         
  -6   0  12         60.38         82.82        19.78 o                         
  -5   0  12       3577.04       3316.17        91.00 o                         
  -4   0  12        844.48        737.71        33.14 o                         
  -3   0  12       5724.94       5385.65       110.52 o                         
  -2   0  12       1556.91       1495.05        60.00 o                         
  -1   0  12        941.19        983.82        56.10 o                         
   0   0  12       1099.42       1010.59        46.80 o                         
   1   0  12       2526.75       2347.72        85.92 o                         
   2   0  12       4339.14       4081.47       127.17 o                         
   3   0  12        824.06        797.31       102.07 o                         
   4   0  12          1.91          5.43        37.21 o                         
   5   0  12       5839.04       5732.56       175.74 o                         
   6   0  12       4459.18       4352.03       150.92 o                         
   7   0  12        542.80        633.95        71.07 o                         
   8   0  12         21.40         45.83        61.81 o                         
 -12   1  12       1182.77       1426.98        65.57 o                         
 -11   1  12        731.07        793.94        49.47 o                         
 -10   1  12        569.30        592.67        52.88 o                         
  -9   1  12        508.70        505.77        46.95 o                         
  -8   1  12        506.45        472.98        43.72 o                         
  -7   1  12       1746.08       1656.32       127.90 o                         
  -6   1  12       5279.66       5011.37       109.28 o                         
  -5   1  12       1805.79       1704.81        37.70 o                         
  -4   1  12         24.10          3.80        13.13 o                         
  -3   1  12       1686.25       1482.72        32.13 o                         
  -2   1  12       5500.48       5650.36        92.47 o                         
  -1   1  12       6771.49       6625.42        98.05 o                         
   0   1  12       2812.90       2656.86        52.43 o                         
   1   1  12         96.56        158.50        23.60 o                         
   2   1  12       1030.09       1203.71        83.86 o                         
   3   1  12       1129.55       1289.08        53.96 o                         
   4   1  12       1969.83       2007.74        65.03 o                         
   5   1  12       1040.69       1055.47        54.42 o                         
   6   1  12        126.32        187.02        45.82 o                         
   7   1  12         43.22         52.45        36.11 o                         
 -12   2  12          5.78        -27.85        47.94 o                         
 -11   2  12         36.28         32.22        46.04 o                         
 -10   2  12        878.42        934.14        65.92 o                         
  -9   2  12       1976.38       2143.45       123.22 o                         
  -8   2  12        275.64        299.13        41.05 o                         
  -7   2  12        828.08        966.17        60.45 o                         
  -6   2  12         86.80        145.38        36.52 o                         
  -5   2  12        428.26        386.98        20.08 o                         
  -4   2  12       5284.04       4870.06        73.65 o                         
  -3   2  12       4369.66       4398.68        76.72 o                         
  -2   2  12       2316.85       2363.50        45.57 o                         
  -1   2  12         56.92         26.30        14.32 o                         
   0   2  12       2235.82       2085.12        46.85 o                         
   1   2  12       3238.91       3213.21        69.18 o                         
   2   2  12       3159.48       3125.92        75.14 o                         
   3   2  12       1044.97       1099.92        75.71 o                         
   4   2  12        417.48        445.17        39.65 o                         
   5   2  12        394.99        347.36        39.73 o                         
   6   2  12       2184.20       2228.54        76.35 o                         
   7   2  12        978.01       1057.78        70.88 o                         
 -11   3  12         37.48         75.50        54.29 o                         
 -10   3  12        432.98        464.24        71.88 o                         
  -9   3  12         22.01        -26.58        34.09 o                         
  -8   3  12        537.65        664.50        74.08 o                         
  -7   3  12       1760.25       1751.51        80.15 o                         
  -6   3  12       1364.21       1349.73        48.90 o                         
  -5   3  12       1124.34       1019.91        48.63 o                         
  -4   3  12         86.01         84.41        17.37 o                         
  -3   3  12       1007.03       1045.73        32.68 o                         
  -2   3  12       5312.51       5211.93        74.93 o                         
  -1   3  12       3338.36       3164.98        56.51 o                         
   0   3  12        417.54        343.36        32.61 o                         
   1   3  12          0.98         39.17        22.01 o                         
   2   3  12       2808.62       2770.96        89.02 o                         
   3   3  12       2141.89       2137.15        80.29 o                         
   4   3  12         83.15        157.14        38.64 o                         
   5   3  12        643.47        639.24        55.55 o                         
   6   3  12         41.61         12.76        44.92 o                         
   7   3  12        676.80        549.82        79.72 o                         
 -10   4  12        741.81        981.08       102.51 o                         
  -9   4  12        517.48        587.71        61.84 o                         
  -8   4  12        540.48        554.34        73.67 o                         
  -7   4  12         35.57         -9.02        21.70 o                         
  -6   4  12         68.03        121.48        26.68 o                         
  -5   4  12       1605.22       1656.46        68.75 o                         
  -4   4  12       1043.10       1069.36        51.81 o                         
  -3   4  12        532.46        547.45        30.81 o                         
  -2   4  12        465.25        416.69        27.13 o                         
  -1   4  12          2.90         25.96        18.11 o                         
   0   4  12        370.39        453.94        41.10 o                         
   1   4  12       2857.66       2957.65        77.46 o                         
   2   4  12       4721.88       4537.51       123.66 o                         
   3   4  12         42.04         11.71        35.58 o                         
   4   4  12        107.37        110.59        41.27 o                         
   5   4  12        834.95        824.84        70.90 o                         
   6   4  12        513.49        742.43       132.66 o                         
  -9   5  12         43.22         24.97        61.00 o                         
  -8   5  12        226.15        319.19        70.76 o                         
  -7   5  12        534.90        659.44        58.77 o                         
  -6   5  12       3606.48       3535.73       117.14 o                         
  -5   5  12        710.86        698.21        47.24 o                         
  -4   5  12         77.82         58.10        30.80 o                         
  -3   5  12         51.04         -0.84        31.32 o                         
  -2   5  12        844.96        817.29        66.87 o                         
  -1   5  12       2138.84       2026.91        76.96 o                         
   0   5  12         13.48         26.48        32.41 o                         
   1   5  12        417.66        320.78        59.68 o                         
   2   5  12         90.43          5.19        38.60 o                         
   3   5  12       1432.97       1389.10        75.69 o                         
   4   5  12        520.24        576.54        58.44 o                         
   5   5  12        634.39        522.39        59.41 o                         
  -8   6  12        318.15        385.10        49.42 o                         
  -7   6  12        124.73        103.52        63.97 o                         
  -6   6  12        551.58        661.60        60.72 o                         
  -5   6  12        839.03        753.51        53.70 o                         
  -4   6  12        595.88        561.47        49.91 o                         
  -3   6  12        155.71        140.48        45.46 o                         
  -2   6  12         27.75         75.07        50.36 o                         
  -1   6  12        269.15        323.13       114.20 o                         
   0   6  12        439.83        523.89        51.49 o                         
   1   6  12        335.88        341.88        57.20 o                         
   2   6  12        739.46        748.11        79.91 o                         
   3   6  12         52.09          8.70        41.35 o                         
  -5   7  12        385.27        285.44        70.14 o                         
  -4   7  12          1.06         17.44        45.37 o                         
  -3   7  12        323.69        308.81        67.11 o                         
  -2   7  12        100.53        125.82        52.32 o                         
  -1   7  12        187.74        157.42        57.57 o                         
   0   7  12         24.09         15.39        53.07 o                         
   1   7  12         46.95         31.47        54.36 o                         
 -12   1  13          3.94         21.83        27.63 o                         
 -11   1  13        205.33        211.69        52.92 o                         
 -10   1  13        350.51        349.67        44.60 o                         
  -9   1  13          4.54         -8.39        29.96 o                         
  -8   1  13        182.80        215.85        37.50 o                         
  -7   1  13         13.16          4.43        27.67 o                         
  -6   1  13       1109.66       1065.52        33.97 o                         
  -5   1  13        767.91        786.55        35.64 o                         
  -4   1  13         91.59         99.81        16.43 o                         
  -3   1  13       1093.25       1068.15        25.53 o                         
  -2   1  13        143.76        158.51        21.41 o                         
  -1   1  13          5.97          5.70        14.15 o                         
   0   1  13         93.50        139.37        21.48 o                         
   1   1  13        243.01        226.81        27.43 o                         
   2   1  13          6.44         17.87        24.78 o                         
   3   1  13          4.22          4.43        24.51 o                         
   4   1  13          4.79        -37.86        26.50 o                         
   5   1  13         67.85         44.41        47.24 o                         
   6   1  13         46.79         44.30        40.04 o                         
   7   1  13        215.45        206.39        48.53 o                         
 -11   2  13         64.01        106.85        50.68 o                         
 -10   2  13         24.92         54.92        48.30 o                         
  -9   2  13        105.72         47.64        47.91 o                         
  -8   2  13        167.89        183.56        37.77 o                         
  -7   2  13       1166.79       1240.95        69.91 o                         
  -6   2  13         18.08          7.36        27.98 o                         
  -5   2  13        804.34        847.18        61.01 o                         
  -4   2  13         44.15         18.71        17.21 o                         
  -3   2  13          9.23         19.01        16.30 o                         
  -2   2  13        142.52        126.73        21.48 o                         
  -1   2  13        351.74        338.97        31.76 o                         
   0   2  13        218.61        239.40        23.49 o                         
   1   2  13         40.92         20.89        27.60 o                         
   2   2  13          9.82          8.18        29.64 o                         
   3   2  13         45.77         39.97        32.56 o                         
   4   2  13        387.85        398.70        63.55 o                         
   5   2  13        173.46        143.62        41.73 o                         
   6   2  13         16.56         -6.57        59.89 o                         
 -11   3  13         77.59         76.61        59.04 o                         
 -10   3  13        137.64        177.98        59.40 o                         
  -9   3  13        121.99        181.51        44.18 o                         
  -8   3  13         35.17         28.06        35.10 o                         
  -7   3  13         66.89         98.10        37.18 o                         
  -6   3  13        264.41        232.16        27.37 o                         
  -5   3  13         99.29        109.36        25.89 o                         
  -4   3  13        616.19        580.86        39.08 o                         
  -3   3  13        100.10         86.53        23.80 o                         
  -2   3  13          2.77         12.74        18.49 o                         
  -1   3  13        146.89        205.60        33.55 o                         
   0   3  13         26.84         40.91        28.72 o                         
   1   3  13          5.06          9.75        30.05 o                         
   2   3  13          6.29         10.47        32.66 o                         
   3   3  13        805.85        660.24        83.66 o                         
   4   3  13         13.46         10.14        36.32 o                         
   5   3  13         89.46         75.13        41.44 o                         
   6   3  13        253.62        238.65        49.32 o                         
 -10   4  13        178.19        146.72        61.98 o                         
  -9   4  13          2.08          5.92        49.78 o                         
  -8   4  13          7.31         54.96        49.53 o                         
  -7   4  13        324.88        300.22        31.91 o                         
  -6   4  13        538.96        532.19        39.63 o                         
  -5   4  13        292.81        320.34        33.57 o                         
  -4   4  13         13.84         -5.61        27.19 o                         
  -3   4  13        100.64        134.90        26.21 o                         
  -2   4  13        170.36        222.67        32.40 o                         
  -1   4  13        899.92        851.79        42.66 o                         
   0   4  13        610.21        546.83        55.45 o                         
   1   4  13       1082.79        954.80        59.41 o                         
   2   4  13        251.54        252.29        42.66 o                         
   3   4  13       2207.12       1925.05        83.90 o                         
   4   4  13       2712.36       2324.55        92.86 o                         
   5   4  13         53.20         55.01        41.64 o                         
  -9   5  13        268.49        288.69        39.95 o                         
  -8   5  13        444.65        471.29        46.50 o                         
  -7   5  13        135.83        143.44        32.82 o                         
  -6   5  13        173.04        168.93        40.40 o                         
  -5   5  13         31.69         88.70        32.29 o                         
  -4   5  13         10.59         22.61        31.17 o                         
  -3   5  13        517.08        506.58        46.01 o                         
  -2   5  13        818.74        833.07        68.70 o                         
  -1   5  13          3.32         25.44        43.10 o                         
   0   5  13        159.15        246.18        79.89 o                         
   1   5  13        289.72        284.18        43.04 o                         
   2   5  13        215.82        252.64        45.88 o                         
   3   5  13         46.43         97.36        46.48 o                         
   4   5  13         43.94        -33.08        39.29 o                         
  -7   6  13         40.74         72.95        39.45 o                         
  -6   6  13         35.87         60.71        38.88 o                         
  -5   6  13        476.62        493.40        48.70 o                         
  -4   6  13        283.09        227.43        42.34 o                         
  -3   6  13         69.36        101.89        46.96 o                         
  -2   6  13        189.70        295.43       123.04 o                         
  -1   6  13        119.29        161.04        54.80 o                         
   0   6  13       1232.09       1198.94        90.21 o                         
   1   6  13        368.46        377.42        97.10 o                         
   2   6  13        195.89        160.21        62.34 o                         
  -4   7  13        328.52        358.05        58.50 o                         
  -3   7  13        253.13        340.70        98.69 o                         
  -2   7  13        382.23        299.41        62.55 o                         
  -1   7  13         10.13        -10.21        53.60 o                         
 -11   0  14          5.98         53.14        39.53 o                         
 -10   0  14         34.10        112.07        38.76 o                         
  -9   0  14       1822.09       1929.16        97.53 o                         
  -8   0  14       3177.10       3563.07       143.23 o                         
  -7   0  14        373.53        335.64        46.49 o                         
  -6   0  14         13.10         21.44        25.94 o                         
  -5   0  14       5316.06       5173.85       206.72 o                         
  -4   0  14       2002.64       1815.25        85.34 o                         
  -3   0  14       2807.67       2769.68       132.81 o                         
  -2   0  14        477.98        415.40        61.81 o                         
  -1   0  14        283.39        361.08        63.17 o                         
   0   0  14         47.43          7.39        48.32 o                         
   1   0  14       3291.34       3666.16       177.98 o                         
   2   0  14       1710.58       1901.27       129.82 o                         
   3   0  14        697.27        828.24       103.00 o                         
   4   0  14          3.22        -41.38        65.63 o                         
   5   0  14        261.28        211.69        81.02 o                         
   6   0  14        145.20        228.40        86.04 o                         
 -11   1  14       1784.28       1976.36       116.52 o                         
 -10   1  14        516.16        634.37        94.92 o                         
  -9   1  14        138.63         83.08        34.25 o                         
  -8   1  14        536.91        515.89        47.39 o                         
  -7   1  14       1603.58       1720.12        54.36 o                         
  -6   1  14       2077.03       2100.60        61.28 o                         
  -5   1  14         67.57         82.37        22.82 o                         
  -4   1  14        210.40        263.23        22.20 o                         
  -3   1  14        121.24        112.83        23.26 o                         
  -2   1  14       3955.46       3738.49       151.77 o                         
  -1   1  14        915.24        920.11        65.47 o                         
   0   1  14       1360.14       1515.88        81.13 o                         
   1   1  14        395.69        323.36        37.80 o                         
   2   1  14        389.23        411.84        41.84 o                         
   3   1  14       1525.70       1570.24        73.75 o                         
   4   1  14       2032.68       2119.96       105.66 o                         
   5   1  14        892.80       1150.80       165.54 o                         
   6   1  14        417.48        395.61        71.04 o                         
 -11   2  14         55.73          2.59        49.55 o                         
 -10   2  14       2072.76       2283.64        98.78 o                         
  -9   2  14       1224.68       1405.03        77.24 o                         
  -8   2  14       1313.50       1306.11        76.48 o                         
  -7   2  14        889.77        920.47        61.90 o                         
  -6   2  14       1537.15       1556.50        53.49 o                         
  -5   2  14       1999.13       1832.73        59.34 o                         
  -4   2  14       4024.04       3927.17        95.14 o                         
  -3   2  14       1254.11       1191.17        50.86 o                         
  -2   2  14        197.04        239.28        40.10 o                         
  -1   2  14         25.90         16.60        35.44 o                         
   0   2  14        821.64        738.46        67.68 o                         
   1   2  14       2265.80       2184.99        77.00 o                         
   2   2  14       2180.71       2180.08       127.56 o                         
   3   2  14       1017.33       1089.56        63.62 o                         
   4   2  14        103.50         99.42        38.43 o                         
   5   2  14        634.79        710.39        77.49 o                         
   6   2  14       1063.58        936.37       183.06 o                         
 -10   3  14        371.26        385.83        70.54 o                         
  -9   3  14          9.25         42.99        37.94 o                         
  -8   3  14        172.60        244.08        44.26 o                         
  -7   3  14       1099.24       1298.30       103.72 o                         
  -6   3  14        822.08        856.74        44.26 o                         
  -5   3  14       1015.74        925.02        47.42 o                         
  -4   3  14        122.05         75.11        27.32 o                         
  -3   3  14        501.80        448.60        38.50 o                         
  -2   3  14        143.26        147.22        39.15 o                         
  -1   3  14       2958.06       2574.74       146.08 o                         
   0   3  14       1225.38       1377.40       140.30 o                         
   1   3  14         41.46         33.38        72.87 o                         
   2   3  14          5.41         10.30        32.03 o                         
   3   3  14         28.99         48.96        35.00 o                         
   4   3  14       1642.27       1666.93        98.48 o                         
   5   3  14       1144.27       1079.78       114.34 o                         
  -9   4  14        817.64        695.06        89.68 o                         
  -8   4  14        772.80        824.35        69.21 o                         
  -7   4  14        495.46        475.75        37.02 o                         
  -6   4  14         17.16         81.62        33.37 o                         
  -5   4  14        755.12        889.99        50.39 o                         
  -4   4  14       1770.75       1776.22        69.54 o                         
  -3   4  14       1353.66       1229.67        65.09 o                         
  -2   4  14         61.24         70.06        40.06 o                         
  -1   4  14        275.97        308.47        50.30 o                         
   0   4  14        175.79        135.18        70.32 o                         
   1   4  14        844.89        813.80       135.47 o                         
   2   4  14        393.33        382.59        62.84 o                         
   3   4  14        576.05        468.32        67.75 o                         
   4   4  14        481.14        414.82        71.69 o                         
  -8   5  14        454.05        536.07       129.89 o                         
  -7   5  14       1178.25       1144.96        71.58 o                         
  -6   5  14        195.65        250.79        40.63 o                         
  -5   5  14        375.21        319.21        40.77 o                         
  -4   5  14        146.17         98.43        35.80 o                         
  -3   5  14        313.38        288.56        51.30 o                         
  -2   5  14       1878.61       1783.96       135.53 o                         
  -1   5  14       1185.34       1264.69        86.38 o                         
   0   5  14        703.56        574.81        94.38 o                         
   1   5  14         31.86         50.92        51.24 o                         
   2   5  14        172.37        241.27        80.97 o                         
   3   5  14        423.22        480.14        72.24 o                         
  -6   6  14         86.95         51.82        39.57 o                         
  -5   6  14         84.19         -4.27        66.52 o                         
  -4   6  14         73.98         41.85        62.54 o                         
  -3   6  14        205.46        275.83        53.18 o                         
  -2   6  14         24.01          1.33        46.57 o                         
  -1   6  14         36.34         33.94        50.39 o                         
   0   6  14        254.42        309.64        85.94 o                         
   1   6  14        453.80        382.40        68.91 o                         
 -11   1  15         56.31         60.47        49.26 o                         
 -10   1  15          0.16          2.51        54.46 o                         
  -9   1  15         84.67        135.62        44.07 o                         
  -8   1  15         74.83        104.15        38.82 o                         
  -7   1  15         77.94         75.62        24.04 o                         
  -6   1  15        471.35        440.83        69.78 o                         
  -5   1  15        467.54        453.01        32.82 o                         
  -4   1  15        807.34        860.39        33.34 o                         
  -3   1  15        241.09        195.40        29.97 o                         
  -2   1  15          0.71        -12.82        32.47 o                         
  -1   1  15        246.01        313.73        45.98 o                         
   0   1  15        505.64        541.83        57.52 o                         
   1   1  15         26.70         67.42        42.20 o                         
   2   1  15         31.18         13.36        42.69 o                         
   3   1  15         78.42         51.66        47.44 o                         
   4   1  15         43.23         -6.35        62.65 o                         
   5   1  15        123.31         94.65        65.74 o                         
 -10   2  15        139.65        199.85        44.75 o                         
  -9   2  15        497.80        425.38        51.55 o                         
  -8   2  15          0.30         51.36        34.86 o                         
  -7   2  15        771.60        767.20        43.64 o                         
  -6   2  15       1219.30       1150.79        50.31 o                         
  -5   2  15         65.86        102.24        26.16 o                         
  -4   2  15        107.84        125.95        26.89 o                         
  -3   2  15         79.71         38.25        25.67 o                         
  -2   2  15         12.34        -16.05        48.71 o                         
  -1   2  15         10.76         40.75        39.06 o                         
   0   2  15        615.94        531.35        57.74 o                         
   1   2  15         33.75         45.76        48.60 o                         
   2   2  15         80.92         61.37        47.32 o                         
   3   2  15         37.69         80.89        54.09 o                         
   4   2  15        187.46        188.18        66.02 o                         
   5   2  15         49.51        135.60        59.98 o                         
 -10   3  15          1.21        -13.51        47.90 o                         
  -9   3  15        140.09        188.94        56.15 o                         
  -8   3  15         20.66         68.68        37.66 o                         
  -7   3  15          4.23         -6.09        23.48 o                         
  -6   3  15          0.45         -8.80        23.68 o                         
  -5   3  15          1.34         39.97        26.36 o                         
  -4   3  15        209.85        198.53        32.20 o                         
  -3   3  15       1443.13       1336.27        60.28 o                         
  -2   3  15        820.69        801.64        96.68 o                         
  -1   3  15         21.77        -38.88        54.38 o                         
   0   3  15        169.40        103.05        46.54 o                         
   1   3  15        122.03        140.25        50.76 o                         
   2   3  15        185.19        167.26        68.17 o                         
   3   3  15         27.73         78.51        53.11 o                         
   4   3  15        142.24        243.40        63.29 o                         
  -9   4  15         96.34         72.76        56.28 o                         
  -8   4  15         41.64         47.90        58.04 o                         
  -7   4  15        392.26        353.05        36.13 o                         
  -6   4  15        471.61        491.07        54.42 o                         
  -5   4  15        220.24        189.26        33.72 o                         
  -4   4  15        192.39        118.14        33.44 o                         
  -3   4  15        490.28        418.89        61.84 o                         
  -2   4  15        419.78        450.86       105.98 o                         
  -1   4  15        270.09        268.77        75.16 o                         
   0   4  15         18.12         52.46        46.60 o                         
   1   4  15         25.30          1.41        45.79 o                         
   2   4  15       1395.19       1065.84       131.58 o                         
   3   4  15         82.37         92.31        59.63 o                         
  -7   5  15         20.69         44.76        31.12 o                         
  -6   5  15        140.79         55.58        33.79 o                         
  -5   5  15        164.45        198.23        38.51 o                         
  -4   5  15        468.88        454.05        77.83 o                         
  -3   5  15        362.49        397.11        56.44 o                         
  -2   5  15        476.47        393.89        68.88 o                         
  -1   5  15         58.94         56.41        47.19 o                         
   0   5  15         52.50        100.64        79.38 o                         
   1   5  15        374.74        374.79        65.87 o                         
   2   5  15        239.68        204.21        63.40 o                         
  -5   6  15        597.77        467.51        72.60 o                         
  -4   6  15        147.86        183.77        56.64 o                         
  -3   6  15         17.15         66.40        48.95 o                         
  -2   6  15        616.75        642.82        73.80 o                         
  -1   6  15        283.69        334.34        64.34 o                         
 -10   0  16        337.91        345.30        47.60 o                         
  -9   0  16        909.31       1036.53        62.26 o                         
  -8   0  16        795.08        870.45        56.23 o                         
  -7   0  16        502.73        509.19        43.49 o                         
  -6   0  16        448.43        436.17        59.33 o                         
  -4   0  16       4409.81       4311.69       185.32 o                         
  -3   0  16       3278.55       3117.42       152.55 o                         
  -2   0  16        825.67        977.21        93.93 o                         
  -1   0  16          6.96         -2.05        50.63 o                         
   0   0  16       1958.17       1840.96       127.17 o                         
   1   0  16       4664.09       4654.43       218.69 o                         
   2   0  16        279.80        437.21        87.68 o                         
   3   0  16        817.74        724.33       107.35 o                         
   4   0  16         77.17         48.99        77.81 o                         
 -10   1  16        311.22        430.10        77.32 o                         
  -9   1  16        156.47        211.86        41.07 o                         
  -8   1  16        690.46        660.11        38.61 o                         
  -7   1  16        192.92        255.96        60.90 o                         
  -6   1  16        627.68        727.37        52.38 o                         
  -5   1  16       3678.32       3595.73       112.89 o                         
  -4   1  16       1125.55       1154.45        66.59 o                         
  -3   1  16         10.25        -20.27        32.97 o                         
  -2   1  16       1520.87       1406.08        75.45 o                         
  -1   1  16       2481.59       2525.67       101.96 o                         
   0   1  16       1559.24       1771.27       111.77 o                         
   1   1  16         85.02         72.93        46.11 o                         
   2   1  16         42.39         51.27        45.89 o                         
   3   1  16        858.43        869.67        80.32 o                         
   4   1  16       2127.89       1998.88       134.26 o                         
 -10   2  16          9.94        -34.19        47.13 o                         
  -9   2  16        346.67        474.52        54.12 o                         
  -8   2  16       2597.77       2424.95       126.64 o                         
  -7   2  16        292.38        321.55        41.98 o                         
  -6   2  16         67.67         82.51        57.33 o                         
  -5   2  16        459.76        529.93        48.58 o                         
  -4   2  16       2172.04       2282.03        90.98 o                         
  -3   2  16       1164.57       1283.64       182.46 o                         
  -2   2  16        417.47        550.49        57.21 o                         
  -1   2  16          0.09         -7.57        79.28 o                         
   0   2  16        978.53       1066.67        86.72 o                         
   1   2  16        516.81        589.56        67.03 o                         
   2   2  16       1277.48       1381.72       133.28 o                         
   3   2  16        191.22        296.06        60.58 o                         
   4   2  16         40.23         21.06        58.11 o                         
  -9   3  16         16.33         38.58        48.18 o                         
  -8   3  16        145.01        234.36        45.18 o                         
  -7   3  16        838.28        887.53        77.62 o                         
  -6   3  16       1315.87       1279.88        69.03 o                         
  -5   3  16        796.82        776.44       105.25 o                         
  -4   3  16        245.82        245.69        43.22 o                         
  -3   3  16        118.21        120.74        40.74 o                         
  -2   3  16        389.49        523.41        82.31 o                         
  -1   3  16       3467.73       3376.54       127.37 o                         
   0   3  16        995.77       1071.25       163.14 o                         
   1   3  16       1006.60       1141.81        87.06 o                         
   2   3  16          1.79         23.10        91.08 o                         
   3   3  16       3278.81       2758.61       178.75 o                         
  -8   4  16        673.72        704.47       134.48 o                         
  -7   4  16        330.11        323.38        54.50 o                         
  -6   4  16         14.71         12.50        34.29 o                         
  -5   4  16        511.02        493.28        51.26 o                         
  -4   4  16        400.50        426.55        84.52 o                         
  -3   4  16        847.69        897.30        72.22 o                         
  -2   4  16       1432.90       1118.61        79.68 o                         
  -1   4  16         25.14        -10.93        63.62 o                         
   0   4  16        603.33        690.17        72.99 o                         
   1   4  16        658.35        810.63        79.02 o                         
   2   4  16       1062.22       1075.77       136.62 o                         
  -6   5  16        135.53        194.45        43.37 o                         
  -5   5  16        289.67        252.37        47.89 o                         
  -4   5  16          2.09        -18.30        39.91 o                         
  -3   5  16        118.34        197.05        50.79 o                         
  -2   5  16        324.81        441.49        82.88 o                         
  -1   5  16        280.22        310.61        85.30 o                         
   0   5  16       1017.44        834.68       103.86 o                         
  -9   1  17         55.27         51.78        29.50 o                         
  -8   1  17          0.64        -43.51        41.68 o                         
  -7   1  17          3.14         34.81        30.07 o                         
  -6   1  17        527.67        479.98        45.74 o                         
  -5   1  17         83.06         73.50        34.52 o                         
  -4   1  17         55.02         14.21        48.47 o                         
  -3   1  17        156.35        114.58        40.79 o                         
  -2   1  17         60.36         49.88        39.33 o                         
  -1   1  17          0.08         -5.02        41.05 o                         
   0   1  17         24.87         33.91        43.58 o                         
   1   1  17        394.95        370.61        59.31 o                         
   2   1  17         24.27        -19.39        47.40 o                         
   3   1  17        140.39         97.61        58.87 o                         
  -9   2  17        338.34        312.51        63.33 o                         
  -8   2  17         76.82        106.04        63.91 o                         
  -7   2  17          2.28        -18.83        30.18 o                         
  -6   2  17         73.76        145.80        45.51 o                         
  -5   2  17        191.85        151.02       112.55 o                         
  -4   2  17         61.32         24.83        34.45 o                         
  -3   2  17         14.20         48.43        56.95 o                         
  -2   2  17        328.39        258.82        51.22 o                         
  -1   2  17         46.13         12.08        43.91 o                         
   0   2  17         46.82         94.83        85.60 o                         
   1   2  17         46.94         18.52        48.55 o                         
   2   2  17          0.68         -5.29        49.55 o                         
   3   2  17         55.90         -8.93        68.46 o                         
  -8   3  17        128.06        149.10        61.30 o                         
  -7   3  17          4.38         32.05        32.92 o                         
  -6   3  17        179.08        176.70        39.97 o                         
  -5   3  17         68.79         49.27        78.47 o                         
  -4   3  17        180.50        126.58        41.89 o                         
  -3   3  17          4.14         14.60        37.97 o                         
  -2   3  17         87.96        106.90        47.01 o                         
  -1   3  17        120.27        211.89        53.10 o                         
   0   3  17        114.08         82.18        68.18 o                         
   1   3  17        123.17         71.69        52.52 o                         
   2   3  17       1038.52       1022.55       209.85 o                         
  -7   4  17        137.15        158.95        45.79 o                         
  -6   4  17        333.41        380.27        49.48 o                         
  -5   4  17        135.25        142.34        43.01 o                         
  -4   4  17         64.88         10.24        45.93 o                         
  -3   4  17         21.45         74.62        43.26 o                         
  -2   4  17        217.02         43.48        64.73 o                         
  -1   4  17         97.39        105.84        53.35 o                         
   0   4  17        227.44        194.76        58.89 o                         
  -3   5  17        577.02        600.05        68.00 o                         
  -9   0  18       1635.19       1770.63       107.95 o                         
  -8   0  18        370.82        479.91        63.94 o                         
  -6   0  18        494.38        400.43        67.88 o                         
  -5   0  18        880.93        919.73        91.20 o                         
  -4   0  18        217.74        234.37        62.25 o                         
  -3   0  18        704.69        814.77        93.03 o                         
  -2   0  18        653.83        818.79        96.52 o                         
  -1   0  18        438.12        357.64        77.09 o                         
   0   0  18        144.18        111.58        73.41 o                         
   1   0  18        698.56        860.11       112.65 o                         
   2   0  18       1165.25       1157.54       130.26 o                         
  -8   1  18        180.97        289.98        40.16 o                         
  -7   1  18       1548.54       1686.81        76.76 o                         
  -6   1  18       3769.77       3665.71       119.63 o                         
  -5   1  18        834.58        874.57        87.96 o                         
  -4   1  18         93.75         78.25        39.86 o                         
  -3   1  18         13.01         24.80        39.32 o                         
  -2   1  18        404.65        583.56        69.57 o                         
  -1   1  18        708.31        920.05        76.80 o                         
   0   1  18       1555.18       1537.30        95.10 o                         
   1   1  18        955.65        931.16        83.96 o                         
   2   1  18          4.78        -43.32        48.64 o                         
  -8   2  18        672.02        716.11        51.37 o                         
  -7   2  18        135.14        124.83        36.89 o                         
  -6   2  18        362.84        278.50        55.05 o                         
  -5   2  18        123.84        189.57        42.55 o                         
  -4   2  18        804.21        802.34        89.68 o                         
  -3   2  18       1529.51       1675.11       122.69 o                         
  -2   2  18        966.65        940.24        74.88 o                         
  -1   2  18         45.41        104.78        60.05 o                         
   0   2  18        615.97        613.62        71.33 o                         
   1   2  18        772.93        799.36        77.14 o                         
  -7   3  18        245.00        345.41        45.49 o                         
  -6   3  18        707.65        741.41        65.09 o                         
  -5   3  18        527.07        555.53        75.15 o                         
  -4   3  18        325.20        278.23        84.27 o                         
  -3   3  18        482.40        367.77        80.65 o                         
  -2   3  18       1002.34       1070.60       112.08 o                         
  -1   3  18        250.37        306.47        59.80 o                         
   0   3  18        174.62        248.34        58.45 o                         
  -5   4  18        128.95         64.16        42.15 o                         
  -4   4  18        924.34        851.79        71.72 o                         
  -3   4  18        838.42        816.41        73.94 o                         
  -2   4  18        155.21        262.57        69.98 o                         
  -7   1  19        245.21        247.76        43.72 o                         
  -6   1  19          0.13         -7.76        50.40 o                         
  -5   1  19        155.53         68.92        41.13 o                         
  -4   1  19        118.52        142.38        59.86 o                         
  -3   1  19          8.24         40.43        41.26 o                         
  -2   1  19          1.21        -91.06        72.64 o                         
  -1   1  19          3.54        -21.00        49.52 o                         
   0   1  19         13.91          3.65        47.86 o                         
  -6   2  19          3.57         11.10        59.19 o                         
  -5   2  19          2.65         -1.09        56.09 o                         
  -4   2  19        130.11        189.78        94.02 o                         
  -3   2  19        163.26        197.10        52.64 o                         
  -2   2  19        311.29        282.72        89.68 o                         
  -1   2  19         86.36         34.90        63.05 o                         
  -4   3  19         97.28        145.69        69.83 o                         
  -3   3  19         29.61         58.76        80.47 o                         
  -5   0  20       1317.93       1001.47       104.95 o                         
  -4   0  20       1209.21       1363.86       124.75 o                         
  -3   0  20       4181.56       3881.46       197.00 o                         
  -4   1  20        379.89        350.93        56.42 o                         
                                                                                
