# Supplementary material for: Crystal structures of the dioxane hemisolvates of N-(7-bromo­methyl-1,8-naphthyridin-2-yl)acetamide and bis­[N-(7-di­bromo­methyl-1,8-naphthyridin-2-yl)acetamide]
Source: Acta Crystallogr E Crystallogr Commun. 2017 Sep 5;73(Pt 10):1409–13. doi: 10.1107/S2056989017012208 (PMC5730284; doi:10.1107/S2056989017012208)
Supplement: Supplementary file 3 [file e-73-01409-IIsup5.hkl]

data_II                                                                         
_shelx_title ' Rosin8ap-1 in P-1'                                               
_shelx_refln_list_code          4                                               
_shelx_F_calc_maximum      301.30                                               
_exptl_crystal_F_000       744.00                                               
_reflns_d_resolution_high  0.7856                                               
                                                                                
loop_                                                                           
 _space_group_symop_operation_xyz                                               
 'x, y, z'                                                                      
 '-x, -y, -z'                                                                   
                                                                                
_cell_length_a     9.4065                                                       
_cell_length_b     9.5271                                                       
_cell_length_c    16.6464                                                       
_cell_angle_alpha  88.777                                                       
_cell_angle_beta   81.057                                                       
_cell_angle_gamma  64.928                                                       
                                                                                
_shelx_F_squared_multiplier     1.000                                           
                                                                                
loop_                                                                           
 _refln_index_h                                                                 
 _refln_index_k                                                                 
 _refln_index_l                                                                 
 _refln_F_squared_calc                                                          
 _refln_F_squared_meas                                                          
 _refln_F_squared_sigma                                                         
 _refln_observed_status                                                         
   1   0   0        130.35         60.93         5.01 o                         
   2   0   0       4087.91       4327.93        52.23 o                         
   3   0   0       5072.12       4948.34        54.27 o                         
   4   0   0       1359.76       1248.25        23.53 o                         
   5   0   0        101.35         82.84         4.92 o                         
   6   0   0       5545.04       5650.89        81.32 o                         
   7   0   0       6281.31       6233.43       105.06 o                         
   8   0   0        795.94        792.13        18.12 o                         
   9   0   0        454.90        444.54        12.28 o                         
  10   0   0         34.23         40.57         6.67 o                         
 -10   1   0        702.00        680.35        24.07 o                         
  -9   1   0         17.03         69.98         8.41 o                         
  -8   1   0       3815.83       3771.20        52.97 o                         
  -7   1   0       7742.90       7752.29       114.17 o                         
  -6   1   0        516.31        956.56        14.48 o                         
  -5   1   0       1009.05       1083.70        13.63 o                         
  -4   1   0      13909.03      14091.78       149.70 o                         
  -3   1   0        188.25        122.86         3.47 o                         
  -2   1   0        815.51       1040.53        14.86 o                         
  -1   1   0      25474.99      24798.12       211.45 o                         
   0   1   0       1017.74        741.26        21.12 o                         
   1   1   0       1115.91        980.52        34.60 o                         
   2   1   0        452.17        470.68         7.88 o                         
   7   1   0       3467.02       3383.84        52.69 o                         
   8   1   0       1286.09       1272.20        38.22 o                         
   9   1   0        275.34        245.55        12.40 o                         
  10   1   0        250.32        282.15        14.47 o                         
  11   1   0        150.83        184.79        13.18 o                         
  -9   2   0        587.56        566.93        17.86 o                         
  -8   2   0       2311.58       2300.33        55.43 o                         
  -7   2   0         71.09         77.80         5.49 o                         
  -6   2   0       6883.29       6916.38        76.49 o                         
  -5   2   0        815.34        744.63        10.75 o                         
  -4   2   0      13137.97      12908.68       113.93 o                         
  -3   2   0        256.27        234.54         4.81 o                         
  -2   2   0        332.17        247.95         4.05 o                         
  -1   2   0      14484.97      15299.19       110.64 o                         
   0   2   0        539.08        562.42         5.35 o                         
   1   2   0       9217.52       9797.04        73.26 o                         
   2   2   0        600.47        921.21         7.84 o                         
   3   2   0      38067.24      39426.71       383.12 o                         
   4   2   0       2279.02       2503.90       224.32 o                         
  -9   3   0        735.92        657.40        20.55 o                         
  -8   3   0         41.15         19.40         8.15 o                         
  -7   3   0       1517.26       1545.32        26.07 o                         
  -6   3   0        142.57        139.65         7.64 o                         
  -5   3   0       8152.28       7896.22        76.00 o                         
  -4   3   0       3473.96       3405.60        34.20 o                         
  -3   3   0        424.18        428.71         6.93 o                         
  -2   3   0        222.82        219.99         7.58 o                         
  -1   3   0        441.68        503.71         6.33 o                         
   0   3   0       1484.21       1519.13        13.34 o                         
   1   3   0       2411.19       2406.14        18.65 o                         
   2   3   0       8157.13       8065.44        61.12 o                         
   3   3   0        510.45        409.96         4.47 o                         
   4   3   0        800.38        834.30        10.20 o                         
   5   3   0       3983.36       4477.33        62.52 o                         
   6   3   0        670.05        630.90        11.35 o                         
  -8   4   0          5.47         41.06        10.88 o                         
  -7   4   0        595.26        573.38        16.55 o                         
  -6   4   0       1950.72       1978.32        32.66 o                         
  -5   4   0       3533.30       3474.59        44.64 o                         
  -4   4   0       1577.88       1692.54        19.44 o                         
  -3   4   0       1624.90       1627.66        18.83 o                         
  -2   4   0        714.54        891.51        11.30 o                         
  -1   4   0          2.76          0.90         2.68 o                         
   0   4   0         36.88         98.73         3.83 o                         
   1   4   0       1261.45       1179.03        12.97 o                         
   2   4   0        342.03        419.84         6.00 o                         
   3   4   0         34.57         63.01         3.31 o                         
   4   4   0        433.48        406.59         6.83 o                         
   5   4   0       2443.67       2418.21        25.69 o                         
   6   4   0         33.99         29.60         4.15 o                         
   7   4   0       4408.69       4312.19        72.97 o                         
   8   4   0          8.70          6.37         8.19 o                         
  -7   5   0         30.24         24.49        10.95 o                         
  -6   5   0        801.37        780.49        17.53 o                         
  -5   5   0       2373.73       2177.92        36.36 o                         
  -4   5   0       1209.64       1261.17        19.23 o                         
  -3   5   0        364.55        334.27        10.79 o                         
  -2   5   0         21.67         28.73         4.52 o                         
  -1   5   0        605.84        554.32         9.63 o                         
   0   5   0       3585.90       3892.88        39.87 o                         
   1   5   0       5204.84       5517.07        55.79 o                         
   2   5   0       3488.87       3489.38        32.38 o                         
   3   5   0       2380.09       2730.15        23.63 o                         
   4   5   0       3824.09       3779.52        35.26 o                         
   5   5   0        519.86        487.09         7.48 o                         
   6   5   0       3853.32       3803.19        39.99 o                         
   7   5   0        207.57        167.28         5.16 o                         
   8   5   0       4711.57       4859.76       105.81 o                         
   9   5   0       1448.86       1389.22        35.07 o                         
  10   5   0          0.92         -5.92         7.74 o                         
  11   5   0        177.55        372.81        14.80 o                         
  -6   6   0        950.07        847.53        23.69 o                         
  -5   6   0        209.00        248.46        11.33 o                         
  -4   6   0       1757.42       1607.16        27.91 o                         
  -3   6   0        975.84       1187.08        19.10 o                         
  -2   6   0        171.95        178.39         8.39 o                         
  -1   6   0        815.35        786.35        13.94 o                         
   0   6   0       4303.40       4178.87        43.41 o                         
   1   6   0       6424.37       6152.11        58.75 o                         
   2   6   0         12.92          3.97         3.64 o                         
   3   6   0        230.11        301.28         6.21 o                         
   4   6   0       2692.74       2528.77        26.85 o                         
   6   6   0       1323.31       1264.44        13.92 o                         
   7   6   0       2783.26       2751.39        32.55 o                         
   8   6   0       5496.86       5478.79        73.86 o                         
   9   6   0        230.38        254.92        11.03 o                         
  10   6   0         24.40         11.98         7.04 o                         
  11   6   0        528.06        607.67        14.87 o                         
  -5   7   0         28.13         -0.94         9.83 o                         
  -4   7   0         37.19         68.53        10.11 o                         
  -3   7   0        582.36        616.14        17.05 o                         
  -2   7   0        213.64        185.29         9.88 o                         
  -1   7   0       1842.10       1814.93        27.34 o                         
   0   7   0      15606.39      15149.85       139.82 o                         
   1   7   0        393.04        359.32         8.55 o                         
   2   7   0       2572.12       2649.11        27.98 o                         
   3   7   0       1056.78        985.45        13.24 o                         
   4   7   0       4616.61       4691.57        47.54 o                         
   5   7   0         52.41         47.82         4.92 o                         
   6   7   0       2011.63       2036.42        24.35 o                         
   7   7   0      10790.62      10645.21       115.86 o                         
   8   7   0        306.86        273.34         8.91 o                         
   9   7   0        273.34        304.37        12.38 o                         
  10   7   0        202.05        271.15        15.88 o                         
  11   7   0        201.90        255.90        13.83 o                         
  -4   8   0       1514.72       1540.91        33.41 o                         
  -3   8   0       1068.27       1037.21        28.31 o                         
  -2   8   0        327.37        280.46        13.44 o                         
  -1   8   0       5264.16       5147.77        70.12 o                         
   0   8   0       4893.15       4914.21        66.92 o                         
   1   8   0         97.91         87.09         8.13 o                         
   2   8   0        321.45        371.16        14.45 o                         
   3   8   0       9576.63       9494.08       105.12 o                         
   4   8   0       2474.44       2579.48        33.00 o                         
   5   8   0        200.77        168.54         8.16 o                         
   6   8   0       3032.16       2915.13        46.72 o                         
   7   8   0       1169.65       1187.97        19.37 o                         
   8   8   0        622.31        643.62        15.97 o                         
   9   8   0         20.86         12.17         8.48 o                         
  10   8   0       1662.13       1841.47        41.13 o                         
  11   8   0        286.90        289.60        16.46 o                         
  -3   9   0         11.20         12.15        12.99 o                         
  -2   9   0         85.51        129.09        13.80 o                         
  -1   9   0       1505.89       1511.66        31.66 o                         
   0   9   0        260.47        288.37        15.31 o                         
   1   9   0       2583.29       2573.22        44.30 o                         
   2   9   0       1223.76       1183.17        26.02 o                         
   3   9   0       6457.81       6583.30        86.92 o                         
   4   9   0        341.10        350.07        13.33 o                         
   5   9   0        172.04        156.91         9.54 o                         
   6   9   0       1887.18       1906.37        34.48 o                         
   7   9   0         26.72         15.12         7.55 o                         
   8   9   0         94.36         56.92         9.56 o                         
   9   9   0       3413.88       3393.17        57.60 o                         
  10   9   0        655.38        704.65        19.43 o                         
  -1  10   0        908.26        990.71        39.61 o                         
   0  10   0         16.53         25.50        12.49 o                         
   1  10   0         25.88         -8.50        11.98 o                         
   2  10   0       3525.98       3419.94        56.12 o                         
   3  10   0        730.05        825.77        22.63 o                         
   4  10   0        270.55        274.36        16.34 o                         
   5  10   0          0.45          0.70        11.03 o                         
   6  10   0        385.73        375.77        16.03 o                         
   7  10   0         84.24         87.85        11.14 o                         
   8  10   0       1089.99       1067.78        26.08 o                         
   9  10   0        687.19        727.26        25.55 o                         
  10  10   0         14.82         11.56        12.89 o                         
   1  11   0         57.35         38.07        13.32 o                         
   2  11   0        387.37        427.94        19.55 o                         
   3  11   0         88.63         94.72        13.94 o                         
   4  11   0         50.14         44.39        12.28 o                         
   5  11   0        151.40        159.33        17.08 o                         
   6  11   0        256.33        226.71        15.29 o                         
   7  11   0       1130.00       1142.59        32.59 o                         
   8  11   0          5.19         61.17        15.16 o                         
   9  11   0         22.25         20.63        17.05 o                         
   4  12   0          8.40         13.27        15.86 o                         
   5  12   0         88.36        126.58        18.21 o                         
   6  12   0        213.95        215.18        18.35 o                         
  -6 -12   1        196.71        159.74        17.48 o                         
  -5 -12   1         26.39         57.67        15.69 o                         
  -4 -12   1         82.63         63.42        15.77 o                         
  -8 -11   1         57.79         52.44        15.02 o                         
  -7 -11   1        477.41        496.47        32.03 o                         
  -6 -11   1        877.25        874.57        33.64 o                         
  -5 -11   1         84.61        117.68        13.80 o                         
  -4 -11   1         34.91         15.41        14.14 o                         
  -3 -11   1        276.89        327.28        17.99 o                         
  -2 -11   1       1060.11       1083.11        28.66 o                         
  -1 -11   1         14.71         37.52        13.64 o                         
 -10 -10   1         42.18         60.69        13.77 o                         
  -9 -10   1         24.15         19.23        13.23 o                         
  -8 -10   1        290.10        321.96        16.55 o                         
  -7 -10   1        290.81        292.23        14.60 o                         
  -6 -10   1       1048.66       1157.33        26.23 o                         
  -5 -10   1       1007.02        861.22        22.93 o                         
  -4 -10   1         68.28         43.02        10.16 o                         
  -3 -10   1       1495.53       1571.30        32.11 o                         
  -2 -10   1         27.22         14.03        11.23 o                         
  -1 -10   1       3646.09       3591.79        59.16 o                         
   0 -10   1          3.56         10.39        11.91 o                         
   1 -10   1       2645.83       2454.14        72.46 o                         
 -10  -9   1         60.81         38.62         9.81 o                         
  -9  -9   1       1136.29       1107.12        25.51 o                         
  -8  -9   1        336.32        397.73        20.65 o                         
  -7  -9   1        670.66        691.76        15.70 o                         
  -6  -9   1        605.17        643.55        16.42 o                         
  -5  -9   1       1785.15       1647.38        40.12 o                         
  -4  -9   1       1914.15       1813.20        30.13 o                         
  -3  -9   1        802.92        753.21        27.91 o                         
  -2  -9   1       1310.14       1318.31        27.58 o                         
  -1  -9   1       1640.29       1650.80        32.28 o                         
   0  -9   1       1541.55       1519.25        31.30 o                         
   1  -9   1        499.99        471.30        24.04 o                         
   2  -9   1        684.81        755.17        25.85 o                         
   3  -9   1        559.10        630.44        22.52 o                         
 -11  -8   1        478.10        470.53        19.97 o                         
 -10  -8   1        163.71        167.29        14.17 o                         
  -9  -8   1        398.88        478.08        25.22 o                         
  -8  -8   1         93.14         76.54        10.93 o                         
  -7  -8   1       1232.87       1211.74        20.22 o                         
  -6  -8   1       1420.83       1377.09        21.88 o                         
  -5  -8   1       4976.65       4870.06        56.45 o                         
  -4  -8   1        378.07        400.00        10.86 o                         
  -3  -8   1        162.61        156.69         8.35 o                         
  -2  -8   1        959.87        917.23        17.90 o                         
  -1  -8   1        431.79        483.48        13.20 o                         
   0  -8   1       1745.33       1697.88        34.69 o                         
   1  -8   1       1295.30       1374.87        25.73 o                         
   2  -8   1       3446.35       3514.09        60.01 o                         
   3  -8   1        193.11        196.01        14.45 o                         
   4  -8   1         10.63         55.55        12.83 o                         
 -11  -7   1         84.62         78.35        11.20 o                         
 -10  -7   1        285.29        287.00        14.35 o                         
  -9  -7   1        292.79        315.99        14.69 o                         
  -8  -7   1        267.49        282.75         9.18 o                         
  -7  -7   1        154.00        198.14         8.71 o                         
  -6  -7   1       9571.99       9421.28        96.32 o                         
  -5  -7   1       2019.42       1913.88        21.99 o                         
  -4  -7   1        567.38        538.91        11.38 o                         
  -3  -7   1        400.89        404.59         9.18 o                         
  -2  -7   1        968.60       1025.18        14.71 o                         
  -1  -7   1        288.05        249.86         7.46 o                         
   0  -7   1       4349.37       4260.26        43.05 o                         
   1  -7   1       3814.12       3758.56        48.56 o                         
   2  -7   1       1888.19       1824.72        28.08 o                         
   3  -7   1        273.11        269.37        16.16 o                         
   4  -7   1          8.96         73.06        11.38 o                         
   5  -7   1          4.63        -14.65         9.77 o                         
 -11  -6   1         28.34         60.44         7.95 o                         
 -10  -6   1        927.06        942.07        21.54 o                         
  -9  -6   1        357.38        386.39        12.38 o                         
  -8  -6   1        263.18        304.82         9.69 o                         
  -7  -6   1      10570.69      10369.86       113.21 o                         
  -6  -6   1       5929.73       5755.44        52.58 o                         
  -5  -6   1        351.07        489.69         7.84 o                         
  -4  -6   1         25.87         16.29         3.94 o                         
  -3  -6   1       3216.16       3135.17        40.33 o                         
  -2  -6   1       1544.02       1417.98        16.57 o                         
  -1  -6   1       4359.98       4307.52        42.29 o                         
   0  -6   1       4088.38       4050.31        42.05 o                         
   1  -6   1        306.29        273.42         8.29 o                         
   2  -6   1          9.99          2.34         5.89 o                         
   3  -6   1        109.21        105.89         7.80 o                         
   4  -6   1         11.56         -3.78         8.06 o                         
   5  -6   1       1590.37       1600.07        30.37 o                         
   6  -6   1       4005.56       4200.54        97.72 o                         
 -11  -5   1         33.29         57.74         9.31 o                         
 -10  -5   1       2400.15       2398.10        55.98 o                         
  -9  -5   1        979.81        959.28        26.38 o                         
  -8  -5   1       1135.33       1167.14        20.74 o                         
  -7  -5   1       2472.45       2473.99        28.76 o                         
  -6  -5   1        819.36        820.68        11.10 o                         
  -5  -5   1        496.33        546.98         7.44 o                         
  -4  -5   1       1629.44       1549.13        16.06 o                         
  -3  -5   1       4973.47       4650.60        43.93 o                         
  -2  -5   1       5386.49       4991.76        47.07 o                         
  -1  -5   1       6082.79       6154.59        57.96 o                         
   0  -5   1        335.02        541.56         9.08 o                         
   1  -5   1          3.12         11.33         3.26 o                         
   2  -5   1       1449.31       1467.04        18.99 o                         
   3  -5   1        496.30        514.81        11.57 o                         
   4  -5   1        593.49        493.90        14.82 o                         
   5  -5   1       7170.67       7245.82        88.35 o                         
   6  -5   1       1635.43       1620.88        29.12 o                         
   7  -5   1       1432.77       1435.90        31.10 o                         
  -8  -4   1        898.60        895.37        22.84 o                         
  -7  -4   1        108.31        116.94         6.26 o                         
  -6  -4   1        123.01        221.39         7.26 o                         
  -5  -4   1       3405.48       3262.25        34.02 o                         
  -4  -4   1       4376.48       4245.62        38.56 o                         
  -3  -4   1       3864.76       3746.58        32.00 o                         
  -2  -4   1       8641.31       8773.27        72.51 o                         
  -1  -4   1        143.15        121.04         3.86 o                         
   0  -4   1       1487.33       1434.22        15.43 o                         
   1  -4   1       3302.97       3210.25        29.91 o                         
   2  -4   1       4584.40       4370.71        41.75 o                         
   3  -4   1         86.73         78.23         5.15 o                         
   4  -4   1        894.25        834.62        11.40 o                         
   5  -4   1       3114.81       3120.21        67.90 o                         
   6  -4   1        499.46        507.99        15.11 o                         
   7  -4   1        588.54        597.28        23.77 o                         
   8  -4   1       1806.17       1894.06        37.80 o                         
  -7  -3   1          0.61         -6.83         4.55 o                         
  -6  -3   1       7246.84       7123.48       109.19 o                         
  -5  -3   1       6729.55       7067.03        88.68 o                         
  -4  -3   1        688.54       1046.15        13.84 o                         
  -3  -3   1        842.99        835.89         8.00 o                         
  -2  -3   1        672.19        879.28         7.66 o                         
  -1  -3   1       9567.70      10091.43        73.58 o                         
   0  -3   1       1035.73       1073.11        10.08 o                         
   1  -3   1      31187.56      31799.49       257.72 o                         
   2  -3   1      11111.46      12942.96       106.23 o                         
   3  -3   1       7975.99       8584.21        77.08 o                         
   4  -3   1       2485.16       2605.57        26.97 o                         
   5  -3   1        422.42        404.64         7.39 o                         
   6  -3   1       3136.47       3043.06        40.09 o                         
   7  -3   1        156.76        180.12        11.00 o                         
   8  -3   1       5843.06       5662.00       120.20 o                         
   9  -3   1          8.43         10.20        10.74 o                         
  -4  -2   1       1305.46       1200.04        37.69 o                         
  -3  -2   1       3754.79       3763.45        37.18 o                         
  -2  -2   1        262.81        390.67         5.17 o                         
  -1  -2   1      14126.83      14887.85       110.92 o                         
   0  -2   1      33781.07      33885.02       244.00 o                         
   1  -2   1      17242.11      18400.26       153.67 o                         
   2  -2   1      15920.58      16571.02       134.77 o                         
   3  -2   1       2126.38       2001.25        20.37 o                         
   4  -2   1       1815.93       1811.04        17.80 o                         
   5  -2   1        124.11        126.65         4.88 o                         
   6  -2   1       1041.41       1000.13        15.45 o                         
   7  -2   1       1534.69       1621.64        21.14 o                         
   8  -2   1        365.27        382.35        19.55 o                         
   9  -2   1       1848.53       1853.03        44.53 o                         
 -10  -1   1         11.84         13.87         9.31 o                         
  -9  -1   1          0.63          3.51         5.48 o                         
  -8  -1   1         14.59         14.56         4.82 o                         
  -7  -1   1       2552.33       2454.77        47.86 o                         
  -6  -1   1       2607.80       2572.80        40.19 o                         
  -5  -1   1      14676.56      15493.00       419.52 o                         
  -4  -1   1        378.82        538.94        12.60 o                         
  -3  -1   1       1176.42       1048.87        26.51 o                         
  -2  -1   1       7255.17       7264.40        73.57 o                         
  -1  -1   1         62.28         91.29         2.95 o                         
   0  -1   1       5828.34       5785.72        56.93 o                         
   1  -1   1       2477.96       2352.93        17.71 o                         
   2  -1   1      38585.95      39386.21       305.32 o                         
   3  -1   1        425.70        386.54         4.70 o                         
   4  -1   1       4647.14       4655.96        50.68 o                         
   5  -1   1        294.07        404.84         7.09 o                         
   6  -1   1         11.63         43.28         3.46 o                         
   7  -1   1       2314.62       2390.56        34.25 o                         
   8  -1   1       2198.37       2209.69        37.59 o                         
   9  -1   1        592.46        687.69        17.92 o                         
  10  -1   1          0.35         -3.32         8.49 o                         
 -10   0   1          3.74          3.21         7.11 o                         
  -9   0   1        117.20        111.31         7.55 o                         
  -8   0   1        351.27        369.59        12.16 o                         
  -7   0   1         26.19         29.21         4.85 o                         
  -6   0   1      11211.82      11109.47       140.23 o                         
  -5   0   1       4997.92       5221.29        59.96 o                         
  -4   0   1       5030.02       4978.48        56.95 o                         
  -3   0   1        705.57        772.72        11.47 o                         
  -2   0   1       4573.35       4320.99        39.89 o                         
  -1   0   1        636.98        619.42         7.11 o                         
   1   0   1       9752.37       7951.29       440.47 o                         
   2   0   1      10382.54      11165.62       114.49 o                         
   3   0   1       3498.16       3521.71        38.97 o                         
   4   0   1         66.23         98.28         3.09 o                         
   5   0   1       2940.57       2834.78        37.05 o                         
   6   0   1        580.66        534.10        10.47 o                         
   7   0   1       8090.47       8357.57       140.49 o                         
   8   0   1        373.63        372.91        15.93 o                         
   9   0   1          0.76          4.03         5.55 o                         
  10   0   1         23.88          7.55         6.59 o                         
 -10   1   1        889.16        840.91        20.27 o                         
  -9   1   1       1526.12       1620.05        29.63 o                         
  -8   1   1          1.21         -5.85         6.76 o                         
  -7   1   1       4011.98       3862.74        52.26 o                         
  -6   1   1       4381.53       4262.69        43.93 o                         
  -5   1   1       1555.50       1616.67        19.19 o                         
  -4   1   1       1663.71       1584.95        18.52 o                         
  -3   1   1      14791.83      14752.04       182.13 o                         
  -2   1   1      13913.67      14026.92       112.71 o                         
  -1   1   1        479.38        455.25         4.57 o                         
   0   1   1       9120.72       8919.80        75.17 o                         
   1   1   1       9345.28       9226.39       115.07 o                         
   2   1   1       5849.45       6707.15        67.96 o                         
   3   1   1        724.74        797.34        16.40 o                         
   7   1   1        655.01        607.59        15.02 o                         
   9   1   1        127.88        137.36         6.82 o                         
  10   1   1        464.59        397.15        16.40 o                         
  11   1   1         52.55         50.46        11.25 o                         
  -9   2   1        185.40        207.84        12.30 o                         
  -8   2   1          2.29         -4.77         8.13 o                         
  -7   2   1       1950.92       1999.78        25.27 o                         
  -6   2   1        491.23        488.32        10.45 o                         
  -5   2   1       1619.22       1695.46        19.75 o                         
  -4   2   1       3199.97       3240.54        30.14 o                         
  -3   2   1      10083.97       9179.81        86.08 o                         
  -2   2   1       9334.16       9724.90        79.70 o                         
  -1   2   1       1919.25       2279.25        17.56 o                         
   0   2   1       2415.17       2303.31        17.48 o                         
   1   2   1       1724.76       2083.71        15.91 o                         
   2   2   1       5838.17       7034.72        50.88 o                         
   3   2   1      31511.15      33552.49       328.58 o                         
   4   2   1       6727.29       6582.04        87.52 o                         
   5   2   1       2876.54       2422.46        67.34 o                         
  -9   3   1        335.27        330.51        15.70 o                         
  -8   3   1          1.45         -7.56         7.65 o                         
  -7   3   1       2115.75       2246.77        34.84 o                         
  -6   3   1        181.06        174.11         8.11 o                         
  -5   3   1        858.87        845.31        14.50 o                         
  -4   3   1       7120.84       7033.72        67.33 o                         
  -3   3   1       2708.25       2734.57        26.40 o                         
  -2   3   1        171.98        292.22         6.14 o                         
  -1   3   1        100.29         67.80         2.84 o                         
   0   3   1         27.68         25.34         1.91 o                         
   1   3   1       6741.17       6640.45        49.42 o                         
   2   3   1      13272.68      12924.84        90.58 o                         
   3   3   1       1822.10       1667.24        14.63 o                         
   4   3   1        139.87        265.29         4.35 o                         
   5   3   1      12581.31      13342.58       150.97 o                         
   6   3   1        631.07        649.66        10.33 o                         
  -8   4   1        423.86        438.55        15.50 o                         
  -7   4   1        850.72        861.57        23.87 o                         
  -6   4   1       1977.05       1921.15        28.55 o                         
  -5   4   1       1153.49       1132.73        18.16 o                         
  -4   4   1       1384.51       1342.04        16.72 o                         
  -3   4   1         22.74         11.57         4.12 o                         
  -2   4   1         21.59        121.53         8.71 o                         
  -1   4   1       2746.85       3214.96        30.03 o                         
   0   4   1        555.25        387.38         6.44 o                         
   1   4   1      14770.77      14322.22       122.37 o                         
   2   4   1       9037.48       9334.85        73.94 o                         
   3   4   1       6957.18       7625.16        60.53 o                         
   4   4   1       1086.23       1056.33        12.62 o                         
   5   4   1         35.90         40.87         2.94 o                         
   7   4   1        870.56        887.46        21.38 o                         
   8   4   1      11536.24      11720.08       356.73 o                         
  -7   5   1        483.87        539.19        24.96 o                         
  -6   5   1        536.14        518.49        16.18 o                         
  -5   5   1         28.91         31.37         6.72 o                         
  -4   5   1         99.82         96.26         7.19 o                         
  -3   5   1        242.84        218.20         8.29 o                         
  -2   5   1        887.99        860.28        12.54 o                         
  -1   5   1         65.58         92.73         4.77 o                         
   0   5   1       9553.68       9947.83        96.34 o                         
   1   5   1       7233.19       7017.61        62.38 o                         
   2   5   1       8506.54       8778.56        73.60 o                         
   3   5   1        885.00        879.58         9.48 o                         
   4   5   1       7297.25       7331.08        65.97 o                         
   5   5   1       1591.30       1605.69        16.39 o                         
   6   5   1       1002.34       1058.45        13.30 o                         
   7   5   1       1991.06       1863.54        20.54 o                         
   8   5   1        962.22        861.76        14.42 o                         
   9   5   1       1501.82       1583.15        67.80 o                         
  10   5   1        781.84        671.09        24.12 o                         
  11   5   1        765.01        820.91        23.17 o                         
  -6   6   1        168.59        171.36        13.92 o                         
  -5   6   1       1507.94       1386.28        23.87 o                         
  -4   6   1          0.84        -10.87         7.25 o                         
  -3   6   1       2657.20       2592.20        31.22 o                         
  -2   6   1        144.53        125.41         7.21 o                         
  -1   6   1        256.01        241.62         7.51 o                         
   0   6   1       1094.37       1071.66        15.68 o                         
   1   6   1        840.84        820.78        11.17 o                         
   2   6   1       3548.89       3184.32        30.43 o                         
   3   6   1         60.29         23.56         3.42 o                         
   4   6   1       9193.25       8792.38        84.39 o                         
   5   6   1          3.97         11.33         3.37 o                         
   6   6   1        662.51        685.17         9.26 o                         
   7   6   1        779.14        773.24        12.29 o                         
   8   6   1        957.65        980.72        15.27 o                         
   9   6   1       1936.75       1954.54        33.51 o                         
  10   6   1        965.60        962.80        19.53 o                         
  11   6   1        502.37        554.92        14.41 o                         
  -5   7   1        243.47        245.61        13.33 o                         
  -4   7   1       1772.96       1784.92        30.94 o                         
  -3   7   1        712.90        641.85        17.39 o                         
  -2   7   1       3650.29       3403.09        44.60 o                         
  -1   7   1       1003.98       1095.28        18.00 o                         
   0   7   1       2186.58       2283.23        25.35 o                         
   1   7   1       5121.28       4953.37        46.38 o                         
   2   7   1       3030.87       3101.41        31.89 o                         
   3   7   1       8762.00       8844.32        91.18 o                         
   4   7   1        605.04        632.91        10.87 o                         
   5   7   1       5957.12       6002.58        59.38 o                         
   6   7   1        355.59        359.35         8.76 o                         
   7   7   1         87.63         77.57         6.59 o                         
   8   7   1         17.14         11.77         5.76 o                         
   9   7   1        263.13        221.22        13.28 o                         
  10   7   1        775.58        798.70        22.22 o                         
  11   7   1         52.03         52.64        10.85 o                         
  -4   8   1        453.86        481.27        21.50 o                         
  -3   8   1       2509.18       2468.94        44.45 o                         
  -2   8   1       3016.13       3109.59        46.74 o                         
  -1   8   1        300.85        318.51        13.44 o                         
   0   8   1       1035.21        968.55        24.60 o                         
   1   8   1       1044.55        988.07        20.59 o                         
   2   8   1         30.32         22.23         7.87 o                         
   3   8   1         63.96         64.49         9.90 o                         
   4   8   1       3950.88       3928.15        62.89 o                         
   5   8   1       2860.77       2769.42        35.79 o                         
   6   8   1       1105.66       1042.69        16.95 o                         
   7   8   1          5.22         -2.95         6.04 o                         
   8   8   1       1263.69       1275.50        23.15 o                         
   9   8   1         57.96         48.11         9.11 o                         
  10   8   1        650.43        624.25        21.89 o                         
  11   8   1        996.36       1004.80        28.17 o                         
  -3   9   1       4132.32       4356.24        70.69 o                         
  -2   9   1        796.17        910.72        25.13 o                         
  -1   9   1        247.37        254.79        15.38 o                         
   0   9   1          9.13          1.99        10.07 o                         
   1   9   1        943.51        970.50        32.97 o                         
   2   9   1        810.93        796.43        21.29 o                         
   3   9   1       2846.35       2782.33        41.89 o                         
   4   9   1       2507.98       2479.38        37.91 o                         
   5   9   1        241.83        232.78        10.37 o                         
   6   9   1          0.62         -4.46         7.86 o                         
   7   9   1         58.31         65.59         7.98 o                         
   8   9   1          0.57         11.06         8.46 o                         
   9   9   1       1846.70       1788.49        34.97 o                         
  10   9   1       1843.51       1831.52        34.81 o                         
  -1  10   1         20.77         13.97        14.59 o                         
   0  10   1        806.10        817.66        24.20 o                         
   1  10   1        437.01        449.97        18.61 o                         
   2  10   1       1054.36       1076.97        26.26 o                         
   3  10   1       1356.61       1387.38        29.94 o                         
   4  10   1         73.39         74.52        11.98 o                         
   5  10   1        237.11        222.22        13.62 o                         
   6  10   1        306.60        375.71        18.52 o                         
   7  10   1         41.39         67.03        11.08 o                         
   8  10   1        770.65        787.50        22.58 o                         
   9  10   1       2198.35       2092.34        53.89 o                         
  10  10   1         26.90         24.60        12.92 o                         
   1  11   1        733.67        797.73        28.24 o                         
   2  11   1        269.79        288.66        17.20 o                         
   3  11   1        113.45        104.77        13.57 o                         
   4  11   1         18.46          7.00        11.89 o                         
   5  11   1        489.63        522.53        36.12 o                         
   6  11   1       1056.06       1051.51        26.23 o                         
   7  11   1        762.74        769.97        22.42 o                         
   8  11   1       1311.19       1288.05        34.67 o                         
   9  11   1        686.40        631.72        30.81 o                         
   4  12   1        490.43        519.79        25.35 o                         
   5  12   1       1167.40       1322.97        36.10 o                         
   6  12   1          9.09          9.13        14.57 o                         
  -5 -12   2          2.31          3.72        15.64 o                         
  -4 -12   2        553.36        636.56        27.05 o                         
  -8 -11   2       1072.57       1187.37        57.01 o                         
  -7 -11   2         79.60         47.29        14.32 o                         
  -6 -11   2         31.76         15.96        11.77 o                         
  -5 -11   2        498.72        554.83        20.59 o                         
  -4 -11   2       3313.44       3352.78        84.15 o                         
  -3 -11   2        126.70        121.94        14.05 o                         
  -2 -11   2        774.43        888.38        25.42 o                         
  -1 -11   2       1039.07       1096.86        29.10 o                         
  -9 -10   2        916.68        945.43        29.14 o                         
  -8 -10   2        665.91        785.82        28.89 o                         
  -7 -10   2        590.13        572.25        18.60 o                         
  -6 -10   2         16.40         29.02        10.43 o                         
  -5 -10   2       3265.28       3413.29        56.00 o                         
  -4 -10   2       2606.40       2523.54        40.04 o                         
  -3 -10   2         45.03         99.00        12.12 o                         
  -2 -10   2        410.28        422.49        17.83 o                         
  -1 -10   2       1078.77       1066.85        39.54 o                         
   0 -10   2        306.88        327.29        17.26 o                         
   1 -10   2        479.64        509.24        39.55 o                         
 -10  -9   2        119.79        136.88        11.07 o                         
  -9  -9   2         92.25        108.40        14.71 o                         
  -8  -9   2        184.25        180.68        11.47 o                         
  -7  -9   2        140.00        159.31         9.52 o                         
  -6  -9   2       3687.16       3625.84        52.04 o                         
  -5  -9   2       4172.17       4088.14        52.93 o                         
  -4  -9   2       1752.73       1892.76        31.45 o                         
  -3  -9   2         42.21         33.47         8.96 o                         
  -2  -9   2        832.52        882.40        40.98 o                         
  -1  -9   2        409.60        385.69        16.35 o                         
   0  -9   2        225.85        209.70        13.69 o                         
   1  -9   2       1585.91       1562.31        35.73 o                         
   2  -9   2        602.35        589.10        23.60 o                         
   3  -9   2         44.23         42.04        14.59 o                         
 -11  -8   2        861.89        803.35        25.38 o                         
 -10  -8   2         21.49         34.51        12.67 o                         
  -9  -8   2       1330.49       1335.11        27.44 o                         
  -8  -8   2        416.85        410.20        13.27 o                         
  -7  -8   2         27.84         34.78         6.67 o                         
  -6  -8   2       4091.60       4036.10        51.56 o                         
  -5  -8   2          4.65          3.51         6.04 o                         
  -4  -8   2       4706.49       4517.00        53.04 o                         
  -3  -8   2        111.50        111.39         7.71 o                         
  -2  -8   2        338.77        305.66        14.79 o                         
  -1  -8   2         59.90         65.10         8.03 o                         
   0  -8   2        153.44        152.84        10.70 o                         
   1  -8   2        241.17        252.10        21.20 o                         
   2  -8   2        707.79        714.66        19.24 o                         
   3  -8   2        330.56        320.87        16.21 o                         
   4  -8   2         14.80          5.84        11.71 o                         
 -11  -7   2        492.15        545.57        19.40 o                         
 -10  -7   2        906.17        852.42        31.04 o                         
  -9  -7   2        388.06        423.72        17.49 o                         
  -8  -7   2        290.74        268.87        12.24 o                         
  -7  -7   2        754.47        786.49        16.42 o                         
  -6  -7   2       2081.60       2066.80        26.57 o                         
  -5  -7   2       1843.64       1786.32        20.94 o                         
  -4  -7   2        182.49        158.71         6.82 o                         
  -3  -7   2       1545.32       1457.23        18.47 o                         
  -2  -7   2       1436.24       1395.01        18.91 o                         
  -1  -7   2        597.11        613.74        10.84 o                         
   0  -7   2        119.27        128.03         6.69 o                         
   1  -7   2        471.56        535.00        13.78 o                         
   2  -7   2        107.68         90.11         9.41 o                         
   3  -7   2        236.95        228.53        13.26 o                         
   4  -7   2         24.08         36.78        10.90 o                         
   5  -7   2          2.04          8.18        11.61 o                         
 -11  -6   2         19.05         23.91         7.93 o                         
 -10  -6   2       1386.33       1344.48        25.32 o                         
  -9  -6   2        226.56        190.20         9.65 o                         
  -8  -6   2       1071.56       1040.01        24.86 o                         
  -7  -6   2       1280.91       1295.72        17.71 o                         
  -6  -6   2        207.74        254.94         6.10 o                         
  -5  -6   2       1604.83       1634.88        18.44 o                         
  -4  -6   2        517.39        482.29         8.76 o                         
  -3  -6   2         80.95         91.23         4.37 o                         
  -2  -6   2        414.47        385.84         9.49 o                         
  -1  -6   2       3010.17       3066.46        31.40 o                         
   0  -6   2       7753.80       7759.41        73.29 o                         
   1  -6   2       2721.62       2752.43        30.68 o                         
   2  -6   2       2137.56       2190.97        28.89 o                         
   3  -6   2          6.00          0.41         6.59 o                         
   4  -6   2       1282.25       1252.02        27.38 o                         
   5  -6   2          4.88        -12.99         8.66 o                         
   6  -6   2        294.45        283.44        18.22 o                         
 -11  -5   2        132.08        123.82        13.20 o                         
 -10  -5   2        809.29        717.93        22.84 o                         
  -9  -5   2       3179.25       2965.73        96.92 o                         
  -8  -5   2       1009.49       1037.32        19.49 o                         
  -7  -5   2        504.97        513.68         8.59 o                         
  -6  -5   2       1132.73       1137.01        14.24 o                         
  -5  -5   2         33.08         39.07         3.07 o                         
  -4  -5   2         54.64         37.90         3.27 o                         
  -3  -5   2       3205.85       3013.33        28.19 o                         
  -2  -5   2       1110.37       1135.55        13.35 o                         
  -1  -5   2       5383.58       5200.03        51.87 o                         
   0  -5   2       5342.48       5540.51        55.38 o                         
   1  -5   2       2947.40       2996.51        31.96 o                         
   2  -5   2         72.57         75.38         5.46 o                         
   3  -5   2       6328.25       6265.42        70.47 o                         
   4  -5   2       1839.47       1892.68        32.12 o                         
   5  -5   2        186.76        175.12         9.58 o                         
   6  -5   2       1424.75       1496.12        28.00 o                         
   7  -5   2       1043.75       1095.05        31.25 o                         
  -9  -4   2         41.18         60.75         8.29 o                         
  -8  -4   2       1127.54       1136.96        28.94 o                         
  -7  -4   2        198.87        214.14         8.81 o                         
  -6  -4   2        214.54        275.75         5.27 o                         
  -5  -4   2       3327.47       3202.75        33.64 o                         
  -4  -4   2      17806.93      17020.61       149.63 o                         
  -3  -4   2        224.91        148.72         3.77 o                         
  -2  -4   2        118.59        131.85         3.66 o                         
  -1  -4   2       3241.94       2873.52        27.97 o                         
   0  -4   2        189.10        139.53         4.24 o                         
   1  -4   2       5807.44       6179.12        57.73 o                         
   2  -4   2       3819.18       3363.79        31.38 o                         
   3  -4   2      23462.62      23160.74       217.05 o                         
   4  -4   2        405.74        427.36         8.93 o                         
   5  -4   2        187.45        216.99         8.73 o                         
   6  -4   2       1440.75       1428.43        25.70 o                         
   7  -4   2        261.40        231.44        16.68 o                         
   8  -4   2        333.93        342.33        15.90 o                         
  -7  -3   2         31.09         35.49         6.37 o                         
  -6  -3   2        666.16        616.42        10.02 o                         
  -5  -3   2      17181.05      16268.17       169.56 o                         
  -4  -3   2      11887.83      12182.89       113.79 o                         
  -3  -3   2        413.43        336.23         4.50 o                         
  -2  -3   2       1844.98       1849.29        15.17 o                         
  -1  -3   2      23891.05      24636.18       177.93 o                         
   0  -3   2        567.68        657.85         8.47 o                         
   1  -3   2       1023.74        990.85        10.24 o                         
   2  -3   2      29054.76      29078.01       226.98 o                         
   3  -3   2       1119.97        960.66        11.33 o                         
   4  -3   2       2216.50       2168.21        23.09 o                         
   5  -3   2         49.25         43.35         4.44 o                         
   6  -3   2       1614.78       1608.03        24.06 o                         
   7  -3   2         23.17         41.95         9.05 o                         
   8  -3   2        755.84        770.70        25.24 o                         
   9  -3   2       2684.30       2749.30        49.00 o                         
 -11  -2   2        372.01        327.95        15.11 o                         
 -10  -2   2        116.72        183.82        15.47 o                         
  -7  -2   2        103.05        120.32         6.05 o                         
  -6  -2   2       3828.81       3599.54        56.16 o                         
  -5  -2   2      11836.51      11836.07       179.89 o                         
  -4  -2   2       2286.10       2472.37        26.55 o                         
  -3  -2   2       5836.10       5928.66        58.41 o                         
  -2  -2   2      23274.61      23784.02       190.80 o                         
  -1  -2   2      12831.37      12731.05        95.07 o                         
   0  -2   2          4.38         24.00         1.75 o                         
   1  -2   2       9746.03       9654.76        72.66 o                         
   2  -2   2      13521.51      13528.20       110.44 o                         
   3  -2   2        266.30        521.11        10.03 o                         
   4  -2   2         56.45         75.90         4.82 o                         
   5  -2   2       2377.62       2204.36        22.91 o                         
   6  -2   2       2292.94       2304.26        27.96 o                         
   7  -2   2       1743.12       1775.45        28.34 o                         
   8  -2   2        921.15        987.40        25.90 o                         
   9  -2   2         98.28         76.36        12.21 o                         
 -10  -1   2        102.68        129.58        11.89 o                         
  -9  -1   2       2762.38       2696.86        63.37 o                         
  -8  -1   2        326.34        354.59        11.23 o                         
  -7  -1   2         44.67         45.99         4.39 o                         
  -6  -1   2       6360.85       6264.15        96.62 o                         
  -5  -1   2         24.98         21.77         2.67 o                         
  -4  -1   2      16513.31      16962.25       224.60 o                         
  -3  -1   2       2311.84       2344.88        24.94 o                         
  -2  -1   2      28948.44      28129.83       244.26 o                         
  -1  -1   2        227.45        346.93         3.69 o                         
   0  -1   2       1804.38       1995.99        15.56 o                         
   1  -1   2        217.08        162.78         3.63 o                         
   2  -1   2       1689.33       2002.44        16.55 o                         
   3  -1   2       2591.60       2801.54        24.47 o                         
   4  -1   2       2233.79       2120.58        24.31 o                         
   5  -1   2      10544.47      10909.61       116.82 o                         
   6  -1   2        835.46        787.72        10.67 o                         
   7  -1   2         31.40         34.43         5.64 o                         
   8  -1   2        172.55        165.52         9.32 o                         
   9  -1   2        413.95        423.01        16.81 o                         
  10  -1   2        201.18        213.25        11.56 o                         
 -10   0   2       2264.16       2193.31        63.02 o                         
  -9   0   2       2115.20       2119.54        41.90 o                         
  -8   0   2       2956.20       2849.99        61.26 o                         
  -7   0   2       1403.87       1431.42        23.72 o                         
  -6   0   2       1756.04       1711.95        23.84 o                         
  -5   0   2       1869.13       1884.37        26.13 o                         
  -4   0   2       1295.54       1396.91        14.88 o                         
  -3   0   2      12428.16      12325.76       128.84 o                         
  -2   0   2       3038.54       2920.81        29.81 o                         
  -1   0   2       2713.31       2797.34        20.77 o                         
   0   0   2        159.89        130.01        12.77 o                         
   1   0   2       1160.77       1237.42        10.02 o                         
   2   0   2       2771.08       3035.47        23.94 o                         
   3   0   2       1671.03       1786.84        25.71 o                         
   4   0   2       2071.85       2091.43        22.94 o                         
   5   0   2         81.76        137.32         5.18 o                         
   6   0   2         11.10         19.20         4.19 o                         
   7   0   2        157.04        185.23         8.10 o                         
   8   0   2        468.70        435.20        13.18 o                         
   9   0   2        288.93        302.82        10.79 o                         
  10   0   2       2229.37       2128.16        36.89 o                         
 -10   1   2       1962.17       1889.80        34.81 o                         
  -9   1   2        644.66        633.42        19.49 o                         
  -8   1   2       2331.86       2238.15        37.77 o                         
  -7   1   2        879.77        834.43        17.54 o                         
  -6   1   2        742.98        780.90        10.53 o                         
  -5   1   2        939.91        929.04        11.57 o                         
  -4   1   2       1560.09       1583.81        17.51 o                         
  -3   1   2       2132.45       2142.33        18.90 o                         
  -2   1   2       8418.62       9179.88        71.24 o                         
  -1   1   2      12373.45      13126.36        91.24 o                         
   0   1   2        492.88        513.05         4.56 o                         
   1   1   2       6279.81       6863.88        46.65 o                         
   2   1   2         69.60        138.96         3.84 o                         
   3   1   2      10401.88      11817.34       113.51 o                         
   4   1   2       2863.45       2947.72        45.64 o                         
   5   1   2       4543.15       5108.66        78.38 o                         
   6   1   2         21.27         37.37         3.75 o                         
   7   1   2       3085.14       3013.97        80.99 o                         
   8   1   2        233.39        258.27        40.04 o                         
   9   1   2       2667.38       2583.41       156.52 o                         
  10   1   2         20.15          2.01         9.31 o                         
  11   1   2       2010.17       1962.92        36.78 o                         
  -9   2   2       1655.04       1678.83        38.05 o                         
  -8   2   2       1423.36       1413.19        27.80 o                         
  -7   2   2        499.96        504.13        11.46 o                         
  -6   2   2          2.70          0.29         4.52 o                         
  -5   2   2        101.34        113.02         4.75 o                         
  -4   2   2         21.44         30.90         2.93 o                         
  -3   2   2       1450.39       1275.04        13.80 o                         
  -2   2   2      11712.26      12481.46       101.53 o                         
  -1   2   2       1188.22       1346.48        10.64 o                         
   0   2   2        914.04        918.49         7.87 o                         
   1   2   2         38.78         71.44         2.22 o                         
   2   2   2        948.21       1041.21         7.96 o                         
   3   2   2      31488.57      32282.12       246.18 o                         
   4   2   2       4720.18       4545.11        44.86 o                         
   5   2   2        571.16        675.18        10.51 o                         
   6   2   2        209.45        207.48        11.83 o                         
   7   2   2       1467.60       1462.39        42.77 o                         
  -8   3   2        113.08        111.55         9.30 o                         
  -7   3   2          6.56         10.71         7.58 o                         
  -6   3   2        533.30        557.85        12.69 o                         
  -5   3   2       3205.69       3174.12        31.03 o                         
  -4   3   2       5190.89       5027.15        46.49 o                         
  -3   3   2        991.42        962.01        10.85 o                         
  -2   3   2       1345.88       1590.67        15.11 o                         
  -1   3   2        190.17        136.49         3.57 o                         
   0   3   2          8.89         31.04         2.15 o                         
   1   3   2          9.57         33.44         3.09 o                         
   2   3   2      14529.34      14633.87       101.84 o                         
   3   3   2      20866.78      20366.58       151.58 o                         
   4   3   2        489.43        701.15         7.21 o                         
   5   3   2        442.22        358.29         5.75 o                         
   6   3   2        561.80        476.19         7.33 o                         
   7   3   2       2093.60       2031.03        32.52 o                         
  -8   4   2         92.46        103.84        11.73 o                         
  -7   4   2        697.06        678.61        17.56 o                         
  -6   4   2        933.49        945.64        18.08 o                         
  -5   4   2       6603.05       6484.49        72.39 o                         
  -4   4   2       2449.30       2341.50        25.84 o                         
  -3   4   2        414.65        405.98         7.86 o                         
  -2   4   2        728.81        821.66        10.92 o                         
  -1   4   2       7600.41       7527.48        61.07 o                         
   0   4   2        121.78        255.61         6.69 o                         
   1   4   2       3164.91       3403.59        31.02 o                         
   2   4   2      10912.07       9965.52        82.51 o                         
   3   4   2       8550.00       8631.67        71.31 o                         
   4   4   2       4071.82       3998.19        38.59 o                         
   5   4   2       5142.18       5990.93        61.83 o                         
   6   4   2      15395.97      15927.97       156.78 o                         
   7   4   2       1031.27        965.23        16.48 o                         
   8   4   2       1149.32       1148.35        28.63 o                         
   9   4   2       5576.18       5509.02       120.65 o                         
  -7   5   2        544.28        610.29        24.83 o                         
  -6   5   2       1429.97       1454.91        26.89 o                         
  -5   5   2       1080.65       1112.64        21.69 o                         
  -4   5   2         99.72        100.99         7.59 o                         
  -3   5   2       1991.47       1952.06        24.18 o                         
  -2   5   2       6288.83       6043.94        56.66 o                         
  -1   5   2      15799.19      15690.59       142.44 o                         
   0   5   2        455.57        535.16         8.72 o                         
   1   5   2       1279.54       1064.77        12.33 o                         
   2   5   2      16127.80      16029.26       132.12 o                         
   3   5   2       1495.58       1699.68        15.75 o                         
   4   5   2        671.37        611.02         8.56 o                         
   5   5   2      13168.68      12922.67       131.19 o                         
   6   5   2       8647.41       8455.01        86.06 o                         
   7   5   2          7.07         20.64         3.44 o                         
   8   5   2        694.12        662.67        14.27 o                         
   9   5   2         92.53         78.72         9.65 o                         
  10   5   2          6.53         10.04         8.67 o                         
  11   5   2        228.96        222.05        20.93 o                         
  -6   6   2        931.71        921.06        28.33 o                         
  -5   6   2        165.38        182.31        10.60 o                         
  -4   6   2        868.16        885.92        18.86 o                         
  -3   6   2        974.26       1102.03        17.00 o                         
  -2   6   2      16650.46      16361.19       164.44 o                         
  -1   6   2        300.77        276.54         8.32 o                         
   0   6   2        643.71        651.64        10.62 o                         
   1   6   2        980.29        828.46        11.20 o                         
   2   6   2       3146.32       3294.42        32.87 o                         
   3   6   2       1382.69       1445.38        15.11 o                         
   4   6   2       4502.89       4401.87        44.07 o                         
   5   6   2      11263.35      10996.78       104.48 o                         
   6   6   2        836.80        791.66        14.78 o                         
   7   6   2         14.34         27.10         4.82 o                         
   8   6   2          5.58          5.09         4.24 o                         
   9   6   2          0.72         -1.53         6.65 o                         
  10   6   2         10.23         11.39         7.09 o                         
  11   6   2       1987.56       1947.27        33.63 o                         
  -5   7   2         62.36         84.50        13.22 o                         
  -4   7   2        593.77        558.93        24.83 o                         
  -3   7   2       5585.57       5477.25        73.88 o                         
  -2   7   2       1584.25       1681.41        26.18 o                         
  -1   7   2        803.64        843.99        15.79 o                         
   0   7   2       2047.89       2001.02        25.43 o                         
   1   7   2       1017.71        959.18        13.17 o                         
   2   7   2         27.06         75.67         5.05 o                         
   3   7   2        864.73        955.04        13.85 o                         
   4   7   2       3905.58       3733.27        40.90 o                         
   5   7   2        341.30        320.02         8.90 o                         
   6   7   2       1972.90       2048.68        24.54 o                         
   7   7   2        751.90        761.44        12.84 o                         
   8   7   2          4.04          4.71         5.78 o                         
   9   7   2        321.86        330.40        24.04 o                         
  10   7   2       1948.59       1857.46        39.55 o                         
  11   7   2        446.54        448.20        17.85 o                         
  -4   8   2         19.68          9.45        12.37 o                         
  -3   8   2       1127.69       1195.70        47.15 o                         
  -2   8   2        437.82        406.52        16.97 o                         
  -1   8   2       3193.53       3099.67        46.12 o                         
   0   8   2       1142.16       1150.09        22.66 o                         
   1   8   2       3817.56       3947.07        55.14 o                         
   2   8   2         25.54         27.63         7.89 o                         
   3   8   2        636.51        589.21        13.29 o                         
   4   8   2        189.80        215.91         9.35 o                         
   5   8   2        909.93        867.46        15.43 o                         
   6   8   2          1.77         -7.02         5.92 o                         
   7   8   2          3.25          7.41         6.38 o                         
   8   8   2        398.73        397.75        13.02 o                         
   9   8   2       1159.10       1129.89        31.63 o                         
  10   8   2        290.27        253.07        15.68 o                         
  11   8   2       1011.50        971.31        33.81 o                         
  -3   9   2          1.61        -18.59        12.40 o                         
  -2   9   2       1479.87       1526.06        37.64 o                         
  -1   9   2        482.40        441.96        18.48 o                         
   0   9   2       1495.01       1483.02        30.68 o                         
   1   9   2        227.23        251.18        14.45 o                         
   2   9   2        154.06        152.77        14.05 o                         
   3   9   2        366.60        352.22        13.70 o                         
   4   9   2       1603.75       1573.15        27.32 o                         
   5   9   2       1400.68       1365.33        22.85 o                         
   6   9   2        534.16        572.83        15.82 o                         
   7   9   2        102.58        111.08         8.68 o                         
   8   9   2         20.35         31.32         8.88 o                         
   9   9   2         30.96         45.94        10.71 o                         
  10   9   2        899.79        928.47        22.95 o                         
  11   9   2       1181.12       1062.67        30.99 o                         
  -1  10   2         22.27         25.09        14.88 o                         
   0  10   2         47.51         32.62        12.95 o                         
   1  10   2        192.35        205.47        14.79 o                         
   2  10   2        855.17        796.92        23.16 o                         
   3  10   2       1416.83       1431.24        35.13 o                         
   4  10   2        176.36        147.70        11.85 o                         
   5  10   2        525.18        508.15        17.77 o                         
   6  10   2         97.84        109.07        12.04 o                         
   7  10   2        972.30        987.22        23.34 o                         
   8  10   2        225.81        223.23        14.59 o                         
   9  10   2        293.53        344.12        19.01 o                         
  10  10   2       1253.79       1296.86        33.34 o                         
   1  11   2        606.68        637.84        23.23 o                         
   2  11   2       1122.45       1109.10        28.63 o                         
   3  11   2        240.64        278.81        16.75 o                         
   4  11   2        526.87        526.36        20.31 o                         
   5  11   2          3.83          5.07        11.67 o                         
   6  11   2       1888.02       1961.31        38.16 o                         
   7  11   2       1120.38       1144.82        27.20 o                         
   8  11   2        104.14        157.33        17.61 o                         
   9  11   2        436.25        478.48        27.72 o                         
   4  12   2         99.35        114.41        17.75 o                         
   5  12   2       1228.20       1197.94        34.25 o                         
   6  12   2       1552.10       1652.45        56.66 o                         
  -8 -11   3         12.12         14.92        14.26 o                         
  -7 -11   3        576.12        610.69        21.20 o                         
  -6 -11   3        877.56        847.04        24.34 o                         
  -5 -11   3        792.20        755.81        23.21 o                         
  -4 -11   3        121.14        148.48        16.54 o                         
  -3 -11   3       3145.20       3210.21        55.21 o                         
  -2 -11   3        163.96        149.47        15.76 o                         
  -1 -11   3         54.74         40.97        14.01 o                         
  -9 -10   3         46.73         66.35        15.00 o                         
  -8 -10   3        141.52        150.21        15.32 o                         
  -7 -10   3       1277.82       1310.98        28.13 o                         
  -6 -10   3         45.45         75.87        11.17 o                         
  -5 -10   3        190.58        138.24        12.89 o                         
  -4 -10   3       8385.53       8201.06       107.67 o                         
  -3 -10   3        557.99        585.69        19.53 o                         
  -2 -10   3         41.14         38.27        11.44 o                         
  -1 -10   3        220.97        232.34        15.71 o                         
   0 -10   3        707.58        769.61        24.17 o                         
   1 -10   3        405.33        424.74        22.31 o                         
 -10  -9   3          7.43          1.15         9.65 o                         
  -9  -9   3        415.96        398.51        22.59 o                         
  -8  -9   3       1219.01       1181.38        23.86 o                         
  -7  -9   3       1658.47       1708.80        30.74 o                         
  -6  -9   3        792.61        812.31        18.99 o                         
  -5  -9   3       2314.82       2234.38        32.60 o                         
  -4  -9   3        356.22        375.11        17.58 o                         
  -3  -9   3        477.95        436.04        15.06 o                         
  -2  -9   3        346.97        310.53        18.65 o                         
  -1  -9   3       1381.06       1389.13        29.25 o                         
   0  -9   3       1802.89       1750.07        34.37 o                         
   1  -9   3       1456.42       1506.94        39.67 o                         
   2  -9   3        731.18        798.79        27.08 o                         
   3  -9   3        323.55        369.59        23.84 o                         
 -10  -8   3        133.03        130.45        14.00 o                         
  -9  -8   3        156.13        134.80        10.82 o                         
  -8  -8   3       1981.37       2029.79        32.81 o                         
  -7  -8   3       1489.27       1464.83        26.09 o                         
  -6  -8   3        108.13        101.85         8.00 o                         
  -5  -8   3       1470.83       1449.09        21.44 o                         
  -4  -8   3        505.42        474.04        12.26 o                         
  -3  -8   3         72.17         59.26         7.82 o                         
  -2  -8   3         67.78         49.85         8.34 o                         
  -1  -8   3       2603.73       2552.41        38.84 o                         
   0  -8   3       2325.23       2333.26        36.56 o                         
   1  -8   3       1852.34       1780.74        33.93 o                         
   2  -8   3         61.60         57.34        10.22 o                         
   3  -8   3        126.45        139.73        13.62 o                         
   4  -8   3       1377.05       1420.23        50.79 o                         
 -11  -7   3          1.53         -6.09        10.85 o                         
 -10  -7   3        136.32        137.16        14.53 o                         
  -9  -7   3       2387.20       2202.97        57.91 o                         
  -8  -7   3        818.98        802.55        19.25 o                         
  -7  -7   3        347.14        311.75        10.85 o                         
  -6  -7   3          0.20         -4.29         5.20 o                         
  -5  -7   3        453.75        430.62        10.50 o                         
  -4  -7   3        120.99        101.13         6.23 o                         
  -3  -7   3       4052.90       4000.38        44.46 o                         
  -2  -7   3       1641.91       1685.60        20.86 o                         
  -1  -7   3         33.74         49.66         5.49 o                         
   0  -7   3       3014.20       2939.66        37.32 o                         
   1  -7   3       2724.76       2742.07        37.59 o                         
   2  -7   3        588.28        595.76        16.55 o                         
   3  -7   3       1770.03       1689.77        32.31 o                         
   4  -7   3       4032.14       4229.38        66.81 o                         
   5  -7   3          0.64         -0.72        11.27 o                         
 -11  -6   3         15.29         15.66         9.74 o                         
 -10  -6   3       2438.67       2315.48        39.98 o                         
  -9  -6   3        461.66        478.18        14.53 o                         
  -8  -6   3         69.28        175.59         7.64 o                         
  -7  -6   3        469.78        459.49         9.88 o                         
  -6  -6   3        186.50        201.17         5.86 o                         
  -5  -6   3        131.47        128.60         4.88 o                         
  -4  -6   3       3308.38       3181.67        33.06 o                         
  -3  -6   3       1854.52       1775.49        18.61 o                         
  -2  -6   3        511.59        475.55         8.67 o                         
  -1  -6   3         82.63        102.79         5.23 o                         
   0  -6   3       1400.46       1365.49        16.88 o                         
   1  -6   3        483.62        489.46         9.83 o                         
   2  -6   3       1342.47       1391.88        21.00 o                         
   3  -6   3       8969.58       9097.74       101.22 o                         
   4  -6   3       1097.80       1068.41        34.41 o                         
   5  -6   3       1743.95       1830.48        31.34 o                         
   6  -6   3          1.44         19.31        13.33 o                         
 -11  -5   3         89.81        103.14        12.82 o                         
 -10  -5   3         24.06         33.72         7.90 o                         
  -9  -5   3        985.37       1004.47        19.82 o                         
  -8  -5   3        295.95        247.85         9.43 o                         
  -7  -5   3         39.07         47.12         4.27 o                         
  -6  -5   3         39.01         34.67         4.04 o                         
  -5  -5   3       1210.80       1091.41        12.31 o                         
  -4  -5   3      11870.29      12260.49       109.05 o                         
  -3  -5   3       6175.92       6390.30        59.29 o                         
  -2  -5   3      12073.53      12278.95       111.83 o                         
  -1  -5   3       3972.98       4322.70        43.96 o                         
   0  -5   3       1088.64       1214.46        16.69 o                         
   1  -5   3       3578.94       3591.68        35.99 o                         
   2  -5   3       1198.99       1176.59        14.83 o                         
   3  -5   3       3046.84       3089.26        37.72 o                         
   4  -5   3       4805.59       4674.47        54.53 o                         
   5  -5   3       4252.47       4201.72        54.40 o                         
   6  -5   3        451.27        463.81        17.33 o                         
   7  -5   3        141.27        156.19        16.27 o                         
 -11  -4   3        124.08        100.97        12.54 o                         
 -10  -4   3       2010.57       1903.41        48.23 o                         
  -9  -4   3       1086.39       1026.75        28.29 o                         
  -8  -4   3         47.78         37.60         8.94 o                         
  -7  -4   3          0.91         13.50         4.48 o                         
  -6  -4   3        595.69        601.06         8.67 o                         
  -5  -4   3        779.65        773.28        10.48 o                         
  -4  -4   3       1750.71       1769.32        18.52 o                         
  -3  -4   3      22587.14      22025.98       185.71 o                         
  -2  -4   3         13.90         16.15         2.59 o                         
  -1  -4   3       5669.93       5329.41        49.69 o                         
   0  -4   3        377.31        338.45         8.44 o                         
   1  -4   3       2504.40       2394.10        25.12 o                         
   2  -4   3       1337.23       1281.09        17.19 o                         
   3  -4   3        653.81        621.56        13.69 o                         
   4  -4   3       7992.55       7728.52        75.33 o                         
   5  -4   3         10.32        107.93         7.55 o                         
   6  -4   3       2657.19       2449.74        74.08 o                         
   7  -4   3        200.26        205.07        14.01 o                         
   8  -4   3         20.11         26.96        11.48 o                         
 -11  -3   3        624.88        607.89        30.94 o                         
 -10  -3   3       1946.79       2062.49        50.18 o                         
  -9  -3   3        836.93        786.05        23.17 o                         
  -8  -3   3       1197.65       1185.35        29.92 o                         
  -7  -3   3       3663.59       3522.91        60.95 o                         
  -6  -3   3       1710.64       1714.18        27.02 o                         
  -5  -3   3        108.96        117.38         3.65 o                         
  -4  -3   3      13888.10      13865.31       129.53 o                         
  -3  -3   3      11515.39      11306.81        96.90 o                         
  -2  -3   3        917.04        711.85         7.42 o                         
  -1  -3   3       8762.92       9659.86        73.71 o                         
   0  -3   3      21038.79      21139.98       179.28 o                         
   1  -3   3       4067.45       4048.60        36.63 o                         
   2  -3   3         13.52         13.11         2.71 o                         
   3  -3   3       5755.07       5733.14        52.56 o                         
   4  -3   3        947.01        995.18        14.67 o                         
   5  -3   3       1551.03       1424.67        17.12 o                         
   6  -3   3        271.54        278.05        10.52 o                         
   7  -3   3        405.63        402.06        14.91 o                         
   8  -3   3        765.46        733.99        20.26 o                         
   9  -3   3        590.83        614.28        24.16 o                         
 -11  -2   3        653.98        750.41        69.62 o                         
 -10  -2   3         45.00         65.83        10.24 o                         
  -9  -2   3       1319.66       1317.07        55.06 o                         
  -8  -2   3       2842.81       2556.27        55.81 o                         
  -7  -2   3      12323.87      12022.41       193.16 o                         
  -6  -2   3         43.27         24.45         3.54 o                         
  -5  -2   3        334.10        319.91        11.81 o                         
  -4  -2   3       3273.65       2800.17        30.62 o                         
  -3  -2   3         67.68         72.72         2.32 o                         
  -2  -2   3       5652.47       6149.66        46.64 o                         
  -1  -2   3      20666.96      20557.23       153.23 o                         
   0  -2   3      28443.16      28661.13       219.79 o                         
   1  -2   3       2529.59       2462.00        19.84 o                         
   2  -2   3        952.31        911.72         9.64 o                         
   3  -2   3       2268.60       2148.04        20.92 o                         
   4  -2   3        108.00        174.72        13.65 o                         
   5  -2   3         82.83         71.63         4.42 o                         
   6  -2   3       5374.75       5416.83        61.06 o                         
   7  -2   3       3646.84       3540.37        45.64 o                         
   8  -2   3       1140.10       1195.29        29.58 o                         
   9  -2   3        147.74        176.31        14.00 o                         
 -10  -1   3        951.63        854.05        17.86 o                         
  -9  -1   3         11.98         12.56         7.48 o                         
  -8  -1   3       6613.99       6390.19       127.61 o                         
  -7  -1   3       4652.28       4722.32        69.30 o                         
  -6  -1   3         20.20         18.42         3.69 o                         
  -5  -1   3        495.59        613.51        10.38 o                         
  -4  -1   3       8649.55       9020.34        94.87 o                         
  -3  -1   3       1295.41       1556.81        17.74 o                         
  -2  -1   3       3653.23       3741.63        29.93 o                         
  -1  -1   3      47582.72      45159.57       344.45 o                         
   0  -1   3      21526.39      22372.40       160.66 o                         
   1  -1   3        116.10        149.59         2.97 o                         
   2  -1   3        793.20        835.86         8.58 o                         
   3  -1   3          8.48         12.26         3.79 o                         
   4  -1   3       3530.91       3406.64        35.84 o                         
   5  -1   3      11538.92      11904.91       127.49 o                         
   6  -1   3        857.90        843.64        11.56 o                         
   7  -1   3        942.38        952.40        16.49 o                         
   8  -1   3       1505.08       1546.09        42.43 o                         
   9  -1   3         14.72         16.88         9.62 o                         
  10  -1   3        128.41        102.88        12.43 o                         
 -10   0   3         90.16        104.20        10.84 o                         
  -9   0   3       4473.89       4300.26        66.95 o                         
  -8   0   3       1959.68       1920.08        49.52 o                         
  -7   0   3       1031.10        991.41        18.32 o                         
  -6   0   3        278.37        269.82         6.83 o                         
  -5   0   3       1653.93       1566.50        18.46 o                         
  -4   0   3       2426.14       2308.87        24.17 o                         
  -3   0   3       6951.49       7280.89        63.90 o                         
  -2   0   3       5800.85       5416.66        46.20 o                         
  -1   0   3        240.07        198.68         3.11 o                         
   0   0   3       4444.97       5190.83        37.86 o                         
   1   0   3        131.04        233.74         3.33 o                         
   2   0   3        982.39       1022.71         9.49 o                         
   3   0   3      14998.40      15392.19       133.28 o                         
   4   0   3      10964.23      10529.11       115.18 o                         
   5   0   3        461.45        413.49         7.29 o                         
   6   0   3         75.00         72.10         5.89 o                         
   7   0   3       1120.68       1151.79        20.03 o                         
   8   0   3        102.12        128.93        10.66 o                         
   9   0   3        128.08        129.00         9.74 o                         
  10   0   3        897.40        923.59        20.79 o                         
  -9   1   3        606.59        629.94        23.64 o                         
  -8   1   3         32.79         37.97         7.85 o                         
  -7   1   3        206.41        209.67         9.16 o                         
  -6   1   3        903.03       1007.02        14.97 o                         
  -5   1   3       2295.51       2279.60        35.35 o                         
  -4   1   3       4977.25       4958.34        50.68 o                         
  -3   1   3       3438.17       3332.38        30.40 o                         
  -2   1   3         21.47         35.42         3.99 o                         
  -1   1   3          7.46         11.44         1.50 o                         
   0   1   3        156.02        233.38         3.72 o                         
   1   1   3         59.35         41.23         2.26 o                         
   2   1   3       1212.10       1920.13       135.35 o                         
   3   1   3      49501.74      49700.91       395.89 o                         
   4   1   3       4975.10       4948.20        49.07 o                         
   5   1   3       6081.68       6168.38        77.66 o                         
   6   1   3        625.64        621.48        10.93 o                         
   7   1   3       1758.99       1665.41        45.71 o                         
   8   1   3       1898.70       1925.47        55.06 o                         
   9   1   3        298.27        294.81        25.03 o                         
  10   1   3       3671.68       3849.58        59.52 o                         
  11   1   3         39.59         38.62         9.43 o                         
  -9   2   3         86.49         83.95        11.11 o                         
  -8   2   3        330.38        318.68        18.04 o                         
  -7   2   3        112.12        109.18         8.35 o                         
  -6   2   3       6660.68       6685.22        73.90 o                         
  -5   2   3       1995.86       1952.52        22.51 o                         
  -4   2   3       1414.85       1876.50        27.61 o                         
  -3   2   3       1014.69       1041.14        12.06 o                         
  -2   2   3       2868.80       2652.90        23.10 o                         
  -1   2   3       3323.10       3641.72        28.53 o                         
   0   2   3      13857.11      14003.67        95.02 o                         
   1   2   3       5567.00       6081.47        46.29 o                         
   2   2   3       7959.42       8724.82        72.75 o                         
   3   2   3       2350.27       1989.88        15.27 o                         
   4   2   3       7060.69       7421.69        73.17 o                         
   5   2   3      13198.87      13971.28       158.16 o                         
   6   2   3       7150.16       7345.08        83.84 o                         
   7   2   3       2113.20       2111.42        34.65 o                         
   8   2   3        495.07        502.41        28.67 o                         
   9   2   3         84.60         96.75         8.53 o                         
  10   2   3        369.65        382.87        16.17 o                         
  11   2   3        780.27        846.05        46.87 o                         
  -8   3   3        170.44        177.69        12.22 o                         
  -7   3   3        448.17        459.50        13.85 o                         
  -6   3   3        496.37        444.38        11.86 o                         
  -5   3   3          1.58         -5.54         4.49 o                         
  -4   3   3         48.34         46.66        44.13 o                         
  -3   3   3      10754.60      10651.01        90.53 o                         
  -2   3   3       1101.85       1207.20        12.25 o                         
  -1   3   3      17694.42      17339.42       142.92 o                         
   0   3   3        315.49        301.67         4.90 o                         
   1   3   3       6160.49       6409.66        48.92 o                         
   2   3   3       2208.47       2210.25        18.05 o                         
   3   3   3          6.81         10.52         1.78 o                         
   4   3   3       7867.63       7612.31        64.28 o                         
   5   3   3        947.54       1107.47        12.04 o                         
   6   3   3      13564.86      13810.40       240.52 o                         
   7   3   3         37.33         39.80         4.28 o                         
   8   3   3       3921.49       3991.04        68.97 o                         
  -8   4   3        112.37        102.75        13.79 o                         
  -7   4   3        437.92        452.67        15.34 o                         
  -6   4   3        579.97        573.98        14.58 o                         
  -5   4   3         60.90         57.87         6.34 o                         
  -4   4   3       2118.61       2110.21        25.29 o                         
  -3   4   3       4056.49       3829.14        37.11 o                         
  -2   4   3       4460.21       4432.52        42.05 o                         
  -1   4   3       7797.58       8074.48        65.45 o                         
   0   4   3      12163.73      11861.62       119.94 o                         
   1   4   3       8744.06       9086.66        75.92 o                         
   2   4   3        979.61        897.78        11.80 o                         
   3   4   3       4509.92       4594.11        34.81 o                         
   4   4   3       6407.03       6353.30        57.25 o                         
   5   4   3      10448.31      10904.78        95.45 o                         
   6   4   3         53.45         67.48         3.83 o                         
   7   4   3       3697.55       3647.71        48.62 o                         
   8   4   3       1729.26       1723.39        27.45 o                         
   9   4   3         41.01        212.24        13.20 o                         
  10   4   3        638.00        617.56        19.27 o                         
  -7   5   3       2961.90       2940.58        51.89 o                         
  -6   5   3         69.18         75.59        10.38 o                         
  -5   5   3        421.32        448.33        11.93 o                         
  -4   5   3       3836.23       3768.31        45.13 o                         
  -3   5   3        239.83        246.50         8.23 o                         
  -2   5   3       1954.12       1928.37        22.25 o                         
  -1   5   3       6056.44       6056.53        54.87 o                         
   0   5   3      20955.45      20282.69       182.26 o                         
   1   5   3        453.36        489.46         7.76 o                         
   2   5   3       2077.10       2257.82        21.18 o                         
   3   5   3        678.86        582.29         7.77 o                         
   4   5   3        402.01        379.02         7.50 o                         
   5   5   3          0.54          6.58         2.44 o                         
   6   5   3       9666.91       9744.93        95.40 o                         
   7   5   3       2293.15       2146.91        23.98 o                         
   8   5   3        163.75        175.31         6.98 o                         
   9   5   3         23.44         11.72         7.32 o                         
  10   5   3         80.28         61.04         9.96 o                         
  11   5   3         77.06         56.20         9.96 o                         
  -6   6   3        159.94        195.77        16.95 o                         
  -5   6   3         11.40         18.12         9.08 o                         
  -4   6   3       2622.89       2628.67        36.81 o                         
  -3   6   3         59.03         96.62         7.73 o                         
  -2   6   3        308.02        298.89         9.54 o                         
  -1   6   3      12304.55      11947.51       115.29 o                         
   0   6   3       4268.95       4299.33        42.28 o                         
   1   6   3       1497.47       1517.17        16.99 o                         
   2   6   3       1160.38       1266.86        15.24 o                         
   3   6   3       1732.19       1601.53        16.44 o                         
   4   6   3       1135.28       1127.58        14.40 o                         
   5   6   3       4311.49       4095.81        38.87 o                         
   6   6   3       5013.64       4897.82        45.47 o                         
   7   6   3       3086.27       3124.25        36.80 o                         
   8   6   3        106.76        164.48         6.02 o                         
   9   6   3        373.59        391.16        12.94 o                         
  10   6   3         18.04         27.85         7.57 o                         
  11   6   3       1523.04       1548.90        28.52 o                         
  -5   7   3       1481.35       1445.80        36.45 o                         
  -4   7   3       1900.28       1945.71        32.90 o                         
  -3   7   3        286.25        215.49        12.05 o                         
  -2   7   3        824.19        873.98        18.86 o                         
  -1   7   3       4165.92       4146.09        49.30 o                         
   0   7   3         78.99         55.97         7.00 o                         
   1   7   3        100.74        105.08         5.69 o                         
   2   7   3       2845.33       2765.95        27.91 o                         
   3   7   3       5646.56       5567.35        56.19 o                         
   4   7   3       3608.77       3434.10        35.92 o                         
   5   7   3       1396.44       1377.44        19.03 o                         
   6   7   3         10.76         11.55         5.36 o                         
   7   7   3        431.69        735.81        16.03 o                         
   8   7   3        249.47        251.96         9.81 o                         
   9   7   3       1555.07       1561.21        28.33 o                         
  10   7   3        480.00        576.63        19.61 o                         
  11   7   3       1827.63       1785.77        45.55 o                         
  -4   8   3        356.03        365.71        17.78 o                         
  -3   8   3         12.52          3.39        11.79 o                         
  -2   8   3         47.96         66.13        11.50 o                         
  -1   8   3          1.21         -8.01         8.90 o                         
   0   8   3         15.82          9.46         8.47 o                         
   2   8   3       2406.67       2352.15        36.06 o                         
   3   8   3       1976.29       1868.69        27.87 o                         
   4   8   3        121.01        234.61         9.06 o                         
   5   8   3        177.32        168.44         8.30 o                         
   6   8   3        189.57        183.16         8.67 o                         
   7   8   3       2325.16       2352.64        32.46 o                         
   8   8   3       2858.14       2851.65        42.69 o                         
   9   8   3          5.80         18.88         8.94 o                         
  10   8   3       2000.55       2007.32        44.47 o                         
  11   8   3        281.79        272.73        16.81 o                         
  -3   9   3          1.41         -0.87        13.60 o                         
  -2   9   3         88.64        114.53        16.48 o                         
  -1   9   3        161.40        181.36        17.94 o                         
   0   9   3       1358.75       1357.16        29.50 o                         
   1   9   3        369.49        415.99        16.56 o                         
   2   9   3        776.59        783.70        25.17 o                         
   3   9   3        932.44        924.30        20.62 o                         
   4   9   3        165.42        133.11        10.31 o                         
   5   9   3       1642.60       1636.67        26.00 o                         
   6   9   3       1951.24       1998.15        32.53 o                         
   7   9   3       3136.30       3084.75        45.11 o                         
   8   9   3         45.14         49.28         9.69 o                         
   9   9   3         90.23        148.95        12.03 o                         
  10   9   3        269.78        279.70        13.74 o                         
  11   9   3         49.09         55.65        14.17 o                         
  -1  10   3       1591.15       1591.55        39.57 o                         
   0  10   3         66.90         85.72        13.89 o                         
   1  10   3        668.95        675.96        22.20 o                         
   2  10   3         11.56         -2.96        10.74 o                         
   3  10   3         81.97        114.08        12.83 o                         
   4  10   3        740.84        680.42        18.65 o                         
   5  10   3         32.78         14.56        10.81 o                         
   6  10   3       2275.04       2379.86        41.97 o                         
   7  10   3        137.09        133.98        11.95 o                         
   8  10   3       1036.13       1129.55        30.70 o                         
   9  10   3         15.62         13.44        12.92 o                         
  10  10   3         19.26         23.76        13.35 o                         
   1  11   3        564.41        551.93        22.34 o                         
   2  11   3         89.84        105.59        14.54 o                         
   3  11   3        122.62        156.17        15.24 o                         
   4  11   3        552.12        552.72        20.59 o                         
   5  11   3        509.13        576.94        23.24 o                         
   6  11   3       1192.84       1131.04        27.57 o                         
   7  11   3        945.10        961.19        31.00 o                         
   8  11   3       1082.81       1128.77        32.62 o                         
   9  11   3        205.33        243.01        23.16 o                         
   5  12   3         26.83         35.49        15.78 o                         
   6  12   3        598.81        548.84        24.29 o                         
  -8 -11   4         17.68        102.15        16.63 o                         
  -7 -11   4        472.82        499.45        19.55 o                         
  -6 -11   4          6.79          2.74        12.15 o                         
  -5 -11   4          4.16         58.20        13.09 o                         
  -4 -11   4        352.15        382.92        21.50 o                         
  -3 -11   4          1.17         -0.45        12.51 o                         
  -2 -11   4       1060.84       1091.73        28.48 o                         
  -1 -11   4        132.72        118.22        15.57 o                         
  -9 -10   4        178.93        216.87        20.77 o                         
  -8 -10   4        562.33        558.33        22.83 o                         
  -7 -10   4        128.75        137.38        12.72 o                         
  -6 -10   4        618.96        655.92        20.66 o                         
  -5 -10   4        782.59        763.76        22.51 o                         
  -4 -10   4        925.14        900.96        21.85 o                         
  -3 -10   4         38.68         45.88        12.00 o                         
  -2 -10   4          3.39          4.81        11.40 o                         
  -1 -10   4        485.72        461.51        19.36 o                         
   0 -10   4          1.76          3.55        12.32 o                         
   1 -10   4        163.50        188.08        18.29 o                         
 -10  -9   4        599.88        567.24        28.63 o                         
  -9  -9   4        173.61        181.32        17.08 o                         
  -8  -9   4         95.37         90.00        11.53 o                         
  -7  -9   4        755.89        698.16        19.73 o                         
  -6  -9   4       1072.60       1066.54        26.85 o                         
  -5  -9   4        322.49        351.76        14.87 o                         
  -4  -9   4        476.52        506.04        15.62 o                         
  -3  -9   4        349.27        322.84        13.45 o                         
  -2  -9   4          7.80         14.52        10.42 o                         
  -1  -9   4        259.47        316.38        15.61 o                         
   0  -9   4         39.10         43.42        11.57 o                         
   1  -9   4        324.93        325.11        16.68 o                         
   2  -9   4       2187.59       2221.57        47.61 o                         
   3  -9   4        222.48        252.86        19.06 o                         
 -10  -8   4          4.07          1.46        12.59 o                         
  -9  -8   4         48.10         37.16        10.07 o                         
  -8  -8   4       1059.02       1016.73        24.26 o                         
  -7  -8   4       1673.87       1788.43        26.86 o                         
  -6  -8   4       1231.51       1224.77        21.03 o                         
  -5  -8   4         18.25         20.41         6.54 o                         
  -4  -8   4         45.32         46.96         6.97 o                         
  -3  -8   4         87.60         74.94         8.05 o                         
  -2  -8   4        543.40        485.56        14.84 o                         
  -1  -8   4      13109.09      12674.36       159.66 o                         
   0  -8   4        366.13        355.50        13.47 o                         
   1  -8   4         15.90         39.16        11.92 o                         
   2  -8   4       3739.75       3718.72        54.27 o                         
   3  -8   4         36.17         17.21        11.62 o                         
   4  -8   4        336.53        351.37        19.44 o                         
 -11  -7   4        808.53        751.18        23.79 o                         
 -10  -7   4        157.85        185.79        15.84 o                         
  -9  -7   4       1338.86       1352.05        36.41 o                         
  -8  -7   4       3416.11       3306.69        54.50 o                         
  -7  -7   4       2468.08       2525.86        38.16 o                         
  -6  -7   4          7.52          4.34         6.04 o                         
  -5  -7   4        906.27        917.86        15.54 o                         
  -4  -7   4        377.20        403.77        10.63 o                         
  -3  -7   4       1047.82        954.86        15.13 o                         
  -2  -7   4      13768.41      13544.94       131.25 o                         
  -1  -7   4        685.89        615.09        11.30 o                         
   0  -7   4       2124.35       2219.33        29.50 o                         
   1  -7   4       2118.12       2060.90        34.70 o                         
   2  -7   4       1410.72       1395.65        25.47 o                         
   3  -7   4        326.33        312.76        14.71 o                         
   4  -7   4        513.12        533.26        19.03 o                         
   5  -7   4       6379.13       6351.66       139.89 o                         
 -11  -6   4        253.46        233.28        14.11 o                         
 -10  -6   4       1559.98       1596.04        35.15 o                         
  -9  -6   4       1508.04       1575.92        29.85 o                         
  -8  -6   4         23.27         55.90         5.40 o                         
  -7  -6   4        362.23        387.51         9.58 o                         
  -6  -6   4        581.05        522.01         9.22 o                         
  -5  -6   4       1344.39       1344.05        16.05 o                         
  -4  -6   4          6.13         12.39         5.74 o                         
  -3  -6   4       8612.89       8159.57        75.73 o                         
  -2  -6   4       7611.38       7320.10        69.30 o                         
  -1  -6   4       1608.64       1521.43        18.13 o                         
   0  -6   4          5.46         13.93         5.55 o                         
   1  -6   4       1006.91        926.05        14.50 o                         
   2  -6   4       1898.02       1873.76        25.87 o                         
   3  -6   4        124.69        204.39         9.12 o                         
   4  -6   4       3093.74       2955.41        44.49 o                         
   5  -6   4       2128.40       2167.96        38.80 o                         
   6  -6   4        669.86        784.04        31.19 o                         
 -11  -5   4        426.17        419.84        14.33 o                         
 -10  -5   4       1337.40       1372.72        42.03 o                         
  -9  -5   4        101.84         80.72         8.42 o                         
  -8  -5   4        618.08        705.07        34.02 o                         
  -7  -5   4        746.69        715.63        11.49 o                         
  -6  -5   4       8220.01       8123.58        83.25 o                         
  -5  -5   4         76.66         73.34         3.96 o                         
  -4  -5   4       3694.04       3947.31        37.28 o                         
  -3  -5   4       5833.66       5525.14        51.90 o                         
  -2  -5   4        183.64        284.67         8.34 o                         
  -1  -5   4       7967.99       8144.00        79.62 o                         
   0  -5   4       4428.19       4966.44        48.10 o                         
   1  -5   4      18431.88      18292.24       166.74 o                         
   2  -5   4        391.69        422.51        10.65 o                         
   3  -5   4        774.19        798.56        14.68 o                         
   4  -5   4        491.60        486.04        11.99 o                         
   5  -5   4        814.25        804.49        17.04 o                         
   6  -5   4        101.60        124.07        12.00 o                         
   7  -5   4        714.40        738.37        26.43 o                         
 -11  -4   4        246.63        227.87        16.40 o                         
 -10  -4   4        196.38        230.62        15.76 o                         
  -9  -4   4       1016.65       1017.55        30.22 o                         
  -8  -4   4        390.56        527.92        33.40 o                         
  -7  -4   4       8081.18       7814.66       115.03 o                         
  -6  -4   4       1855.01       2107.40        23.59 o                         
  -5  -4   4        492.98        385.48        11.96 o                         
  -4  -4   4        277.40        276.89         6.01 o                         
  -3  -4   4        769.27        679.21         8.51 o                         
  -2  -4   4       6492.92       6537.33        55.50 o                         
  -1  -4   4         44.36         70.82         3.55 o                         
   0  -4   4      10721.03       9812.89        90.58 o                         
   1  -4   4       3357.25       3221.77        30.44 o                         
   2  -4   4        561.52        547.50         8.56 o                         
   3  -4   4        530.90        532.40         9.67 o                         
   4  -4   4          0.08         -3.26         5.34 o                         
   5  -4   4         29.33        134.82         8.09 o                         
   6  -4   4         92.84        132.13         8.41 o                         
   7  -4   4       1243.37       1254.54        28.57 o                         
   8  -4   4         72.57         64.20        13.96 o                         
 -11  -3   4         64.27         48.23        12.87 o                         
 -10  -3   4        114.70         91.86        13.18 o                         
  -9  -3   4        673.67        672.94        23.48 o                         
  -8  -3   4        477.79        428.97        35.95 o                         
  -7  -3   4       4654.02       4888.06        84.07 o                         
  -6  -3   4       3967.19       3864.68        51.71 o                         
  -5  -3   4       4717.08       4762.17        49.10 o                         
  -4  -3   4       3769.36       4042.54        36.96 o                         
  -3  -3   4        203.13        200.55         4.58 o                         
  -2  -3   4       1009.20       1044.18        10.22 o                         
  -1  -3   4      18434.75      20260.67       159.11 o                         
   0  -3   4        442.44        406.01         5.96 o                         
   1  -3   4       4784.95       4820.57        41.60 o                         
   2  -3   4       5219.48       5395.52        48.39 o                         
   3  -3   4       1333.90       1392.67        20.33 o                         
   4  -3   4        449.20        584.01        26.42 o                         
   5  -3   4        928.25        868.26        17.16 o                         
   6  -3   4       1527.57       1427.12        31.14 o                         
   7  -3   4        185.17        212.13        10.65 o                         
   8  -3   4        120.02        110.86        11.46 o                         
   9  -3   4        113.94        105.82        15.37 o                         
 -10  -2   4        783.30        809.50        27.76 o                         
  -9  -2   4         91.60         65.50        16.38 o                         
  -8  -2   4       3481.73       3088.90        56.58 o                         
  -7  -2   4       1464.27       1453.34        24.71 o                         
  -6  -2   4       7372.29       6920.34        88.84 o                         
  -5  -2   4       1043.55       1186.28        21.42 o                         
  -4  -2   4       1558.81       2007.05        21.79 o                         
  -3  -2   4        301.40        360.38         5.31 o                         
  -2  -2   4        479.46        565.87        12.82 o                         
  -1  -2   4        167.92        156.39         4.17 o                         
   0  -2   4       2706.38       2537.31        20.53 o                         
   1  -2   4       5437.62       5308.76        55.05 o                         
   2  -2   4       1898.03       1922.68        17.69 o                         
   3  -2   4        286.49        380.28         6.38 o                         
   4  -2   4       1014.32       1071.48        22.39 o                         
   5  -2   4       1210.27       1329.93        17.32 o                         
   6  -2   4       3292.61       3330.29        39.38 o                         
   7  -2   4       1349.13       1350.11        32.63 o                         
   8  -2   4          5.54          0.15         7.84 o                         
   9  -2   4        223.51        238.79        15.76 o                         
 -10  -1   4        172.87        207.21        12.05 o                         
  -9  -1   4          3.31          3.19         7.56 o                         
  -8  -1   4        407.14        434.85        13.42 o                         
  -7  -1   4       3572.97       3542.30        47.99 o                         
  -6  -1   4       1379.75       1345.48        22.27 o                         
  -5  -1   4        597.65        678.96         8.83 o                         
  -4  -1   4       1302.87       1665.95        17.27 o                         
  -3  -1   4       2523.74       2590.63        24.61 o                         
  -2  -1   4       2222.31       2658.97        29.55 o                         
  -1  -1   4       9913.04       9448.96        66.78 o                         
   0  -1   4       5746.51       5651.01        56.51 o                         
   1  -1   4       2131.19       2190.14        18.36 o                         
   2  -1   4        672.69        609.15         6.89 o                         
   3  -1   4        620.79        737.86        12.10 o                         
   4  -1   4       3310.30       3818.96        36.94 o                         
   5  -1   4       9446.74       9534.68       103.18 o                         
   6  -1   4      12605.77      12416.43       139.89 o                         
   7  -1   4          2.66          5.06         4.22 o                         
   8  -1   4        391.61        368.12        13.36 o                         
   9  -1   4       1414.59       1412.14        57.44 o                         
  10  -1   4         42.05         47.93        12.08 o                         
 -10   0   4        362.10        383.02        46.87 o                         
  -9   0   4       1351.44       1348.69        26.04 o                         
  -8   0   4        538.33        581.52        14.84 o                         
  -7   0   4       3935.52       3966.62        61.41 o                         
  -6   0   4       1734.11       1760.62        19.71 o                         
  -5   0   4         29.72         45.29         3.40 o                         
  -4   0   4       2950.89       3147.00        34.48 o                         
  -3   0   4       2441.63       2256.63        22.12 o                         
  -2   0   4      17231.68      16914.20       136.34 o                         
  -1   0   4      11943.38      12002.83        84.11 o                         
   0   0   4       5354.22       5527.82        40.65 o                         
   1   0   4      10094.23      10527.60        82.13 o                         
   2   0   4      13783.10      13716.29       106.33 o                         
   3   0   4          2.08          6.35         2.36 o                         
   4   0   4       4063.65       3996.50        40.68 o                         
   5   0   4      22897.55      22795.69       242.02 o                         
   6   0   4       1633.87       1647.75        19.79 o                         
   7   0   4       3131.98       3292.22        50.71 o                         
   8   0   4          5.10         13.97         7.56 o                         
   9   0   4       2935.76       2972.08        93.73 o                         
  10   0   4        167.03        145.38        12.82 o                         
  -9   1   4        137.19        194.69        13.38 o                         
  -8   1   4       2206.84       2178.86        44.90 o                         
  -7   1   4        128.40        116.81         8.61 o                         
  -6   1   4       1476.94       1472.96        23.85 o                         
  -5   1   4       2133.76       1949.10        21.99 o                         
  -4   1   4       2123.68       2080.91        29.67 o                         
  -3   1   4       9454.37      10132.42        94.18 o                         
  -2   1   4       9865.96       9670.04        79.02 o                         
  -1   1   4       2870.40       2938.74        22.54 o                         
   0   1   4       2490.71       2593.90        20.64 o                         
   2   1   4      12504.87      12294.22        86.03 o                         
   3   1   4        174.90        236.07         3.75 o                         
   4   1   4       4215.05       3949.60        37.80 o                         
   5   1   4      13036.60      13894.26       137.82 o                         
   6   1   4       1683.93       1677.16        36.12 o                         
   7   1   4       2578.26       2643.67        40.54 o                         
   8   1   4      11678.24      11836.65       258.02 o                         
   9   1   4       1011.60        989.56        19.41 o                         
  10   1   4        227.54        230.51         9.91 o                         
  11   1   4       1222.32       1291.37        32.71 o                         
  -9   2   4         51.43        101.85        11.74 o                         
  -8   2   4         44.65         38.01        11.10 o                         
  -7   2   4        214.20        219.79        10.42 o                         
  -6   2   4       4746.66       4693.19        57.86 o                         
  -5   2   4        465.59        458.28         7.86 o                         
  -4   2   4        161.02        260.70        11.34 o                         
  -3   2   4       3495.62       3228.86        46.45 o                         
  -2   2   4        580.56        568.62         6.92 o                         
  -1   2   4       4096.06       4143.97        32.45 o                         
   0   2   4       9101.83       9126.68        64.39 o                         
   1   2   4      90783.15      88149.11       672.42 o                         
   2   2   4        369.74        469.33        17.56 o                         
   3   2   4       3405.42       3964.98        30.70 o                         
   4   2   4       4204.25       3796.75        31.26 o                         
   5   2   4        916.90        985.72        10.22 o                         
   6   2   4        732.48        682.44        11.62 o                         
   7   2   4       5130.20       5090.27        65.90 o                         
   8   2   4       4346.54       4159.51        73.50 o                         
   9   2   4        329.18        287.34        11.28 o                         
  10   2   4         21.64        122.98         8.74 o                         
  11   2   4         64.99         89.11        12.44 o                         
  -8   3   4        112.31        120.23         9.74 o                         
  -7   3   4       5002.52       4890.39        84.27 o                         
  -6   3   4        828.25        799.47        19.95 o                         
  -5   3   4         21.60         14.56         4.73 o                         
  -4   3   4       1303.86       1329.12        15.93 o                         
  -3   3   4       3454.97       3346.87        31.91 o                         
  -2   3   4       1447.36       1606.03        18.03 o                         
  -1   3   4        223.06        243.25         4.72 o                         
   0   3   4      19622.93      18762.36       147.33 o                         
   1   3   4      10119.83      10708.93        91.79 o                         
   2   3   4        626.85        478.18         5.69 o                         
   3   3   4        192.88        206.38         3.72 o                         
   4   3   4       2991.19       3281.17        30.43 o                         
   5   3   4       3200.31       3788.03        40.02 o                         
   6   3   4       2069.01       2101.04        21.27 o                         
   7   3   4       6887.58       6707.33        86.18 o                         
   8   3   4        760.67        697.57        16.22 o                         
   9   3   4        244.59        351.01        11.23 o                         
  10   3   4        259.10        235.87        13.51 o                         
  11   3   4         15.02          9.28        11.25 o                         
  -7   4   4       1982.09       1958.39        33.54 o                         
  -6   4   4        598.51        592.25        15.02 o                         
  -5   4   4       2797.81       2961.37        37.09 o                         
  -4   4   4       1442.68       1440.86        19.16 o                         
  -3   4   4       1710.55       1633.91        18.36 o                         
  -2   4   4        181.40        182.47         5.65 o                         
  -1   4   4        926.16        810.92        12.45 o                         
   0   4   4       4175.26       3986.51        35.00 o                         
   1   4   4       5812.83       5788.18        49.35 o                         
   2   4   4       3871.36       3757.87        32.86 o                         
   3   4   4       3703.21       3697.60        28.53 o                         
   4   4   4       3532.73       3479.49        31.04 o                         
   5   4   4       2280.66       2515.79        22.90 o                         
   6   4   4       1677.22       1681.71        18.14 o                         
   7   4   4        347.90        394.60         9.24 o                         
   8   4   4        863.21        900.50        15.03 o                         
   9   4   4         20.72         51.03         6.92 o                         
  10   4   4         27.09         45.57         6.60 o                         
  11   4   4        119.17        124.42        12.23 o                         
  -7   5   4        140.64        141.05        15.43 o                         
  -6   5   4       4242.67       4252.37        60.93 o                         
  -5   5   4          6.12         66.41         8.90 o                         
  -4   5   4       3074.72       3017.37        39.26 o                         
  -3   5   4         22.12         29.56         5.77 o                         
  -2   5   4        734.56        784.96        12.43 o                         
  -1   5   4       2045.21       2107.66        22.82 o                         
   0   5   4        317.33        329.57         8.25 o                         
   1   5   4       3921.18       3755.27        37.02 o                         
   2   5   4        352.00        373.35         6.85 o                         
   3   5   4        869.67        975.35        10.10 o                         
   4   5   4         15.98         16.78         3.22 o                         
   5   5   4         20.35         25.10         3.12 o                         
   6   5   4       1324.33       1364.80        13.84 o                         
   7   5   4         82.64         62.17         4.31 o                         
   8   5   4       1562.16       1698.95        24.15 o                         
   9   5   4        657.08        651.30        13.52 o                         
  10   5   4        210.68        230.74         9.68 o                         
  11   5   4        183.46        202.60        10.69 o                         
  -6   6   4        570.06        583.36        32.83 o                         
  -5   6   4        617.05        632.15        17.51 o                         
  -4   6   4        488.75        470.30        13.98 o                         
  -3   6   4       2138.59       2195.73        29.36 o                         
  -2   6   4       2081.14       2060.55        26.12 o                         
  -1   6   4        294.98        291.74         8.70 o                         
   0   6   4       1704.10       1692.44        19.65 o                         
   1   6   4        622.74        692.62        10.27 o                         
   2   6   4        888.24        944.88        16.09 o                         
   3   6   4         56.42         69.03         4.33 o                         
   4   6   4        359.55        349.11         7.90 o                         
   5   6   4        647.02        694.55        11.32 o                         
   6   6   4       3883.81       3738.37        43.42 o                         
   7   6   4        286.28        256.09         7.69 o                         
   8   6   4       4111.37       4318.54        49.43 o                         
   9   6   4        315.54        306.29        15.74 o                         
  10   6   4        415.41        367.98        13.40 o                         
  11   6   4          0.33          9.07         9.07 o                         
  -5   7   4        333.52        309.61        17.57 o                         
  -4   7   4       1725.68       1720.42        30.53 o                         
  -3   7   4       1784.72       1917.88        51.82 o                         
  -2   7   4         51.71         46.67         8.45 o                         
  -1   7   4        325.66        301.55        11.31 o                         
   0   7   4         60.93         43.41         7.57 o                         
   1   7   4         20.27         28.41         5.08 o                         
   2   7   4       3159.37       3558.07        34.71 o                         
   3   7   4       1859.38       1879.41        21.52 o                         
   4   7   4       2850.29       2902.18        33.25 o                         
   5   7   4       4504.17       4396.77        50.94 o                         
   6   7   4        416.86        389.74        10.01 o                         
   7   7   4       1267.48       1255.45        30.32 o                         
   8   7   4        815.49        908.38        17.88 o                         
   9   7   4       5193.78       5118.19        79.54 o                         
  10   7   4        191.93        230.88        14.19 o                         
  11   7   4        265.44        270.41        15.41 o                         
  -4   8   4        947.35       1035.62        27.37 o                         
  -3   8   4       1061.48       1007.11        26.12 o                         
  -2   8   4        250.25        240.80        18.52 o                         
  -1   8   4          7.08         46.74         9.47 o                         
   0   8   4        291.81        266.83        15.31 o                         
   1   8   4       3524.38       3474.49        49.92 o                         
   2   8   4       5116.76       5202.10        69.94 o                         
   3   8   4        218.65        218.13        10.00 o                         
   4   8   4        417.13        395.19        11.10 o                         
   5   8   4       4005.31       3970.14        47.32 o                         
   6   8   4        230.72        239.83         9.32 o                         
   7   8   4        103.31        130.55         8.13 o                         
   8   8   4       2011.15       2105.33        48.18 o                         
   9   8   4       2892.43       2828.49        48.43 o                         
  10   8   4         59.56         35.16        12.30 o                         
  11   8   4         50.59         51.53        13.30 o                         
  -2   9   4         40.87         45.61        14.51 o                         
  -1   9   4         54.84         50.89        13.13 o                         
   0   9   4       1607.80       1550.99        31.94 o                         
   1   9   4       4031.23       4169.64        65.46 o                         
   2   9   4         12.23          8.79        10.42 o                         
   3   9   4        832.27        775.06        18.72 o                         
   4   9   4        578.02        569.29        18.42 o                         
   5   9   4       1440.46       1443.34        25.83 o                         
   6   9   4        296.23        346.01        13.20 o                         
   7   9   4       2021.98       1994.24        32.12 o                         
   8   9   4       5594.75       5674.41        79.42 o                         
   9   9   4         50.57        160.95        12.78 o                         
  10   9   4        181.40        185.53        12.47 o                         
  11   9   4        245.54        317.51        19.26 o                         
  -1  10   4         59.72         61.25        16.07 o                         
   0  10   4       3565.45       3575.90        59.99 o                         
   1  10   4       1372.64       1421.87        31.85 o                         
   2  10   4         89.19         87.57        13.03 o                         
   3  10   4         85.91         92.89        12.45 o                         
   4  10   4       3043.80       3030.18        45.99 o                         
   5  10   4        693.28        694.59        20.94 o                         
   6  10   4        741.51        684.01        24.30 o                         
   7  10   4        710.66        786.78        21.24 o                         
   8  10   4        893.85        881.45        21.84 o                         
   9  10   4        627.49        609.58        24.75 o                         
  10  10   4          6.85         26.63        13.23 o                         
   1  11   4         78.06         71.13        14.37 o                         
   2  11   4        597.36        615.48        38.71 o                         
   3  11   4       1609.37       1597.08        34.54 o                         
   4  11   4       1019.26       1069.09        27.04 o                         
   5  11   4         21.67         38.69        13.74 o                         
   6  11   4         37.05         27.23        12.39 o                         
   7  11   4        110.10        109.91        13.43 o                         
   8  11   4        156.67        174.06        13.56 o                         
   9  11   4         17.98         17.67        23.66 o                         
  -7 -11   5        110.88        126.15        13.81 o                         
  -6 -11   5       1545.56       1576.91        33.98 o                         
  -5 -11   5        987.32       1057.04        40.85 o                         
  -4 -11   5         80.64        106.62        16.27 o                         
  -3 -11   5         16.78         28.47        13.00 o                         
  -2 -11   5          1.59         -6.78        13.22 o                         
  -1 -11   5        104.79        104.05        15.84 o                         
  -9 -10   5         31.66         39.05        17.93 o                         
  -8 -10   5        110.07        111.80        15.55 o                         
  -7 -10   5       1956.69       1952.36        36.86 o                         
  -6 -10   5        587.35        594.33        20.12 o                         
  -5 -10   5         29.02         19.07        11.01 o                         
  -4 -10   5        285.99        270.57        14.77 o                         
  -3 -10   5         57.96        102.31        12.62 o                         
  -2 -10   5         50.93         60.28        12.57 o                         
  -1 -10   5       2035.26       1945.15        38.62 o                         
   0 -10   5        219.32        201.20        16.33 o                         
   1 -10   5        156.38        189.41        18.33 o                         
  -9  -9   5         52.69        127.55        14.86 o                         
  -8  -9   5        444.29        486.38        21.45 o                         
  -7  -9   5         72.69         70.90         9.56 o                         
  -6  -9   5        124.49        117.06        10.49 o                         
  -5  -9   5         85.62         77.33        10.97 o                         
  -4  -9   5        386.71        340.52        13.76 o                         
  -3  -9   5        401.56        412.40        14.78 o                         
  -2  -9   5        654.51        638.35        20.19 o                         
  -1  -9   5       1230.91       1315.97        37.83 o                         
   0  -9   5        544.00        526.49        19.17 o                         
   1  -9   5        881.06        929.11        25.20 o                         
   2  -9   5        447.19        506.36        23.56 o                         
   3  -9   5         84.26         71.87        16.70 o                         
 -10  -8   5         65.36         66.41        14.17 o                         
  -9  -8   5        252.27        288.45        20.75 o                         
  -8  -8   5         86.84         69.37        11.01 o                         
  -7  -8   5       1600.26       1668.13        25.76 o                         
  -6  -8   5        171.84        199.59         9.96 o                         
  -5  -8   5        146.30        146.78         8.41 o                         
  -4  -8   5         12.95         88.65         8.30 o                         
  -3  -8   5        389.71        380.72        12.35 o                         
  -2  -8   5       3094.34       3011.01        44.31 o                         
  -1  -8   5       3935.53       3974.01        61.46 o                         
   0  -8   5       2702.17       2711.52        45.65 o                         
   1  -8   5          1.64         20.32         9.57 o                         
   2  -8   5       1650.12       1562.59        29.24 o                         
   3  -8   5        245.80        251.40        22.33 o                         
   4  -8   5         72.27        112.97        19.48 o                         
 -10  -7   5         15.88         17.32        12.23 o                         
  -9  -7   5        131.92        141.93        13.64 o                         
  -8  -7   5       2493.28       2473.81        43.35 o                         
  -7  -7   5       1287.77       1331.13        33.92 o                         
  -6  -7   5       2026.75       2040.14        28.97 o                         
  -5  -7   5         53.58         59.32         6.44 o                         
  -4  -7   5       2319.00       2176.16        28.76 o                         
  -3  -7   5        158.32        170.62         8.25 o                         
  -2  -7   5          4.06         27.29         5.42 o                         
  -1  -7   5       6678.81       6472.55        65.79 o                         
   0  -7   5       3652.41       3517.53        49.69 o                         
   1  -7   5        892.68       1051.48        21.12 o                         
   2  -7   5         35.04         29.14         9.01 o                         
   3  -7   5        762.87        814.47        21.97 o                         
   4  -7   5         36.70         88.72        14.45 o                         
   5  -7   5        305.02        294.07        16.44 o                         
 -10  -6   5        120.05        127.40        12.91 o                         
  -9  -6   5       1149.88       1077.00        27.35 o                         
  -8  -6   5       4198.74       4232.08        59.99 o                         
  -7  -6   5        242.36        207.81         8.71 o                         
  -6  -6   5        315.82        292.20         8.92 o                         
  -5  -6   5       6022.86       5871.91        54.59 o                         
  -4  -6   5       4739.72       4320.09        48.75 o                         
  -3  -6   5         82.19         86.83         5.74 o                         
  -2  -6   5       3910.55       3909.55        39.20 o                         
  -1  -6   5       5084.88       4744.50        46.82 o                         
   0  -6   5       1495.39       1442.89        17.94 o                         
   1  -6   5       6313.09       6216.39        60.43 o                         
   2  -6   5      11217.48      11053.54       121.55 o                         
   3  -6   5       2041.70       2051.40        33.88 o                         
   4  -6   5        124.57        142.65        10.50 o                         
   5  -6   5        474.60        511.34        19.05 o                         
   6  -6   5         11.72         37.71        14.12 o                         
 -11  -5   5        892.87        938.11        25.45 o                         
 -10  -5   5         37.59         29.08         9.15 o                         
  -9  -5   5        872.44        871.41        20.03 o                         
  -8  -5   5       1493.69       1538.73        28.93 o                         
  -7  -5   5       3033.29       3034.23        39.33 o                         
  -6  -5   5        184.75        183.22         6.54 o                         
  -5  -5   5      11454.36      10671.86       105.59 o                         
  -4  -5   5       2149.21       2049.28        21.32 o                         
  -2  -5   5       5242.12       5029.26        48.15 o                         
  -1  -5   5        170.02        102.53         5.40 o                         
   0  -5   5       1066.94       1227.74        15.12 o                         
   1  -5   5       6451.04       6344.38        60.84 o                         
   2  -5   5       6404.38       6274.74        63.22 o                         
   3  -5   5       1426.71       1445.10        21.38 o                         
   4  -5   5        254.12        291.74        10.18 o                         
   5  -5   5        762.56        703.50        16.29 o                         
   6  -5   5        124.93        132.82        10.57 o                         
   7  -5   5        194.13        224.31        18.55 o                         
 -11  -4   5        220.76        229.37        11.85 o                         
 -10  -4   5         56.79         46.10         8.55 o                         
  -9  -4   5       2059.26       2063.00        51.09 o                         
  -8  -4   5        109.92         79.78         7.93 o                         
  -7  -4   5        429.94        419.21        11.21 o                         
  -6  -4   5      10764.88      10528.13       106.78 o                         
  -5  -4   5       8248.06       8150.89        73.14 o                         
  -4  -4   5        644.18        622.00         9.22 o                         
  -3  -4   5        176.88        197.51         4.81 o                         
  -2  -4   5      10059.49      10966.62        91.86 o                         
  -1  -4   5        798.90        781.64        10.50 o                         
   0  -4   5       1586.73       1286.14        16.79 o                         
   1  -4   5      11165.70      10972.44       101.44 o                         
   2  -4   5       1797.76       1811.56        21.08 o                         
   3  -4   5        375.75        350.99         8.39 o                         
   4  -4   5        134.26        161.33         7.66 o                         
   5  -4   5         49.86         86.27         7.86 o                         
   6  -4   5       1449.05       1358.29        22.44 o                         
   7  -4   5       3373.47       3502.00        60.30 o                         
   8  -4   5        426.22        472.22        21.66 o                         
 -10  -3   5        190.52        213.47        10.38 o                         
  -9  -3   5       1014.49       1075.42        21.29 o                         
  -8  -3   5        136.62        129.94         7.61 o                         
  -7  -3   5       2650.99       2614.08        37.08 o                         
  -6  -3   5       2292.79       2152.95        23.95 o                         
  -5  -3   5         13.38         28.79         3.76 o                         
  -4  -3   5       2766.53       3239.55        30.49 o                         
  -3  -3   5       3246.52       3285.39        31.03 o                         
  -2  -3   5       2385.81       2168.91        19.53 o                         
  -1  -3   5       4464.53       4481.13        38.84 o                         
   0  -3   5       5392.71       5356.48        48.12 o                         
   1  -3   5       1201.43       1385.69        14.90 o                         
   2  -3   5         80.62         76.94         3.87 o                         
   3  -3   5       1231.49       1371.04        16.51 o                         
   4  -3   5         26.69         47.45         5.91 o                         
   5  -3   5        911.13        853.52        18.57 o                         
   6  -3   5       8951.39       8612.69       147.89 o                         
   7  -3   5        415.32        485.90        15.00 o                         
   8  -3   5       1161.83       1040.62        31.00 o                         
   9  -3   5         32.82         29.90        14.00 o                         
 -10  -2   5        629.30        678.57        39.61 o                         
  -9  -2   5        318.75        357.44        14.19 o                         
  -8  -2   5         48.93         44.93         5.98 o                         
  -7  -2   5        750.85       1166.95        19.06 o                         
  -6  -2   5        165.05        200.50         6.88 o                         
  -5  -2   5       5332.64       5717.85        55.35 o                         
  -4  -2   5        853.12        814.41        10.01 o                         
  -3  -2   5       2392.25       2312.87        23.74 o                         
  -2  -2   5       4848.33       4826.35        41.11 o                         
  -1  -2   5       2749.67       2718.85        24.22 o                         
   0  -2   5       2770.25       2803.19        24.91 o                         
   1  -2   5        535.29        581.99         7.73 o                         
   2  -2   5       2499.47       2448.34        22.21 o                         
   3  -2   5        105.66        208.60         6.10 o                         
   4  -2   5         63.57         86.59         4.07 o                         
   5  -2   5       1990.18       1865.88        23.42 o                         
   6  -2   5       3423.97       3602.43        42.67 o                         
   7  -2   5       1312.74       1347.28        23.53 o                         
   8  -2   5       1179.37       1126.20        33.36 o                         
   9  -2   5       1265.34       1367.60        34.45 o                         
 -10  -1   5        702.31        688.22        34.16 o                         
  -9  -1   5         26.45         14.86         7.78 o                         
  -8  -1   5        211.16        203.89         9.51 o                         
  -7  -1   5        153.32        154.98         9.06 o                         
  -6  -1   5        104.20        105.93         4.09 o                         
  -5  -1   5        540.60        477.82         7.49 o                         
  -4  -1   5       1940.38       2041.57        20.75 o                         
  -3  -1   5         30.72         68.02         3.47 o                         
  -1  -1   5       3151.98       3380.83        26.00 o                         
   0  -1   5       5541.98       5034.19        40.29 o                         
   1  -1   5       1340.99       1708.32        15.33 o                         
   2  -1   5      16544.42      16488.03       148.50 o                         
   3  -1   5          7.01         56.49         9.44 o                         
   4  -1   5       2323.34       2435.17        35.26 o                         
   5  -1   5       1245.94       1227.22        15.58 o                         
   6  -1   5        170.48        284.71         7.68 o                         
   7  -1   5       3099.06       3043.41        36.06 o                         
   8  -1   5       1005.62       1023.98        23.01 o                         
   9  -1   5       3668.04       3807.49        78.93 o                         
  10  -1   5          1.20          0.31        11.73 o                         
  -9   0   5       1598.48       1500.42        40.29 o                         
  -8   0   5         83.68        120.98        10.10 o                         
  -7   0   5        161.70        184.92         9.11 o                         
  -6   0   5        509.07        500.85        11.23 o                         
  -5   0   5        526.90        499.05        11.64 o                         
  -4   0   5       1450.16       1410.83        15.33 o                         
  -3   0   5       1302.53       1838.20        19.07 o                         
  -2   0   5         14.85         21.40         2.31 o                         
  -1   0   5      10580.35      10669.92        75.30 o                         
   0   0   5       7014.39       7613.82        55.79 o                         
   1   0   5      44109.30      43149.27       319.29 o                         
   2   0   5       1389.40       1521.31        13.79 o                         
   3   0   5      10442.15      10118.60        86.61 o                         
   4   0   5       1316.06       1335.03        16.30 o                         
   5   0   5          2.18          7.83         3.35 o                         
   6   0   5       5554.32       5602.40        61.69 o                         
   7   0   5        830.29        811.13        12.69 o                         
   8   0   5        625.09        707.04        19.97 o                         
   9   0   5          1.73         12.43         9.24 o                         
  10   0   5       1732.26       1823.54        56.81 o                         
  -9   1   5        188.11        222.91        14.71 o                         
  -8   1   5        608.50        600.93        20.02 o                         
  -7   1   5        143.49        138.76         6.47 o                         
  -6   1   5        691.54        695.55        11.86 o                         
  -5   1   5       4553.05       4467.08        46.99 o                         
  -4   1   5       9490.90       9179.53        81.54 o                         
  -3   1   5        391.75        412.70        10.60 o                         
  -2   1   5        325.05        370.23         6.30 o                         
  -1   1   5      11680.47      11966.38        90.49 o                         
   0   1   5       2859.29       2825.18        24.45 o                         
   1   1   5        993.55       1340.14        12.80 o                         
   2   1   5      21768.89      21481.84       154.30 o                         
   3   1   5      12142.52      11719.95        95.59 o                         
   4   1   5         68.97         69.52         2.77 o                         
   5   1   5         14.32         18.52         3.51 o                         
   6   1   5        593.66        541.87         8.10 o                         
   7   1   5        286.48        315.35         8.31 o                         
   8   1   5        132.52        171.30        11.16 o                         
   9   1   5       5319.67       5314.30        81.70 o                         
  10   1   5        853.41        900.02        25.22 o                         
  11   1   5         41.06         47.93         9.14 o                         
  -9   2   5        268.68        291.05        16.24 o                         
  -8   2   5        452.49        452.00        19.08 o                         
  -7   2   5       1208.16       1142.53        23.34 o                         
  -6   2   5       1696.16       1725.79        24.92 o                         
  -5   2   5      16340.17      15893.69       148.61 o                         
  -4   2   5       1573.26       1537.50        16.35 o                         
  -3   2   5       2920.21       2906.93        27.89 o                         
  -2   2   5       2540.21       2349.58        22.01 o                         
  -1   2   5       4343.24       4299.91        38.32 o                         
   0   2   5       2286.77       2414.43        20.73 o                         
   1   2   5       3586.90       3348.78        27.46 o                         
   2   2   5      21390.98      20409.20       158.38 o                         
   3   2   5        110.99         88.63         3.02 o                         
   4   2   5       2925.96       2989.44        27.88 o                         
   5   2   5       1767.42       1787.88        24.03 o                         
   6   2   5        154.80        108.87         3.62 o                         
   7   2   5        133.19        131.14         6.93 o                         
   8   2   5       6495.82       6631.93       139.44 o                         
   9   2   5        753.86        808.96        17.46 o                         
  10   2   5         18.39        108.31        10.11 o                         
  11   2   5          0.80         -2.54         7.39 o                         
  -8   3   5        536.83        554.20        16.12 o                         
  -7   3   5         21.29         60.26         9.29 o                         
  -6   3   5       4003.12       3946.37        52.84 o                         
  -5   3   5       4510.71       4391.06        53.96 o                         
  -4   3   5       1777.39       1767.01        21.47 o                         
  -3   3   5        256.24        243.14         6.42 o                         
  -2   3   5      14082.26      14400.67       135.03 o                         
  -1   3   5       2185.57       2010.48        18.99 o                         
   0   3   5        365.36        351.26         5.89 o                         
   1   3   5      12469.09      12180.38        96.48 o                         
   2   3   5       9180.08       9330.37        80.20 o                         
   3   3   5       1598.66       1539.24        13.50 o                         
   4   3   5        772.23       1271.36        13.54 o                         
   5   3   5       2932.84       2802.03        25.11 o                         
   6   3   5       5691.06       5892.73        56.88 o                         
   7   3   5       2978.66       2802.46        32.51 o                         
   8   3   5       3697.15       3649.98        45.04 o                         
   9   3   5         12.52         15.02         4.97 o                         
  10   3   5        187.73        178.61         8.20 o                         
  11   3   5        588.49        516.48        17.36 o                         
  -7   4   5         93.95        107.87        11.98 o                         
  -6   4   5       2526.26       2569.31        36.60 o                         
  -5   4   5        223.47        208.01         8.50 o                         
  -4   4   5       3888.06       3945.24        43.26 o                         
  -3   4   5       6475.11       6315.98        62.04 o                         
  -2   4   5      15915.27      15866.55       142.24 o                         
  -1   4   5       1170.87       1211.65        14.49 o                         
   0   4   5       1868.14       1918.15        18.55 o                         
   1   4   5       5201.59       5485.02        48.93 o                         
   2   4   5        984.78       1030.45        11.27 o                         
   3   4   5         13.40         14.29         2.50 o                         
   4   4   5       9568.33       9831.10        87.06 o                         
   5   4   5       8221.39       8269.84        74.24 o                         
   6   4   5        934.18        754.30        11.05 o                         
   7   4   5        364.99        306.95         6.77 o                         
   8   4   5        671.30        675.99        12.10 o                         
   9   4   5          6.85         66.75         5.90 o                         
  10   4   5       2630.84       2577.87        47.48 o                         
  11   4   5       1704.29       1620.42        29.11 o                         
  -6   5   5        450.92        466.96        18.29 o                         
  -5   5   5        842.41        843.93        17.31 o                         
  -4   5   5       1139.67       1122.23        24.77 o                         
  -3   5   5       3813.95       3793.66        42.41 o                         
  -2   5   5        793.82        763.75        13.19 o                         
  -1   5   5          7.24         24.08         4.50 o                         
   0   5   5        107.77        167.31         6.52 o                         
   1   5   5         21.76         17.02         3.68 o                         
   2   5   5       1725.70       1706.18        17.78 o                         
   3   5   5       1867.44       1795.02        16.97 o                         
   4   5   5       4564.56       4621.06        43.54 o                         
   5   5   5       2201.44       2134.00        20.60 o                         
   6   5   5       1688.49       1702.64        19.51 o                         
   7   5   5        194.21        202.15         5.86 o                         
   8   5   5       2565.24       2509.47        27.85 o                         
   9   5   5       2039.77       2123.99        32.07 o                         
  10   5   5       1877.64       1855.27        28.71 o                         
  11   5   5          0.68         30.96         8.19 o                         
  -6   6   5          2.56         28.70        14.59 o                         
  -5   6   5        136.81        119.17        10.53 o                         
  -4   6   5        246.96        273.31        12.59 o                         
  -3   6   5       1260.73       1406.06        23.32 o                         
  -2   6   5         86.23         77.86         7.48 o                         
  -1   6   5       1427.76       1446.21        20.19 o                         
   0   6   5        104.74        119.99         5.99 o                         
   1   6   5       1527.23       1499.10        17.15 o                         
   2   6   5       2992.31       2859.05        40.19 o                         
   3   6   5       1793.47       1818.03        20.37 o                         
   4   6   5       2300.73       2551.22        25.01 o                         
   5   6   5          3.66         18.46         4.09 o                         
   6   6   5          0.61          1.08         3.30 o                         
   7   6   5        719.71        703.49        11.87 o                         
   8   6   5       1913.31       2058.53        26.17 o                         
   9   6   5       7098.34       7100.01       110.35 o                         
  10   6   5         41.15         56.42        10.75 o                         
  11   6   5        722.89        657.95        21.31 o                         
  -5   7   5         76.61         85.22        14.19 o                         
  -4   7   5          6.13         23.57        10.18 o                         
  -3   7   5        166.57        176.30        12.04 o                         
  -2   7   5        360.84        377.69        13.23 o                         
  -1   7   5         37.77         57.76         8.23 o                         
   0   7   5         88.17         91.51         8.28 o                         
   1   7   5       3692.84       3672.42        41.36 o                         
   2   7   5        794.33        808.09        12.10 o                         
   3   7   5       5506.15       5515.54        53.63 o                         
   4   7   5       1190.08       1206.65        17.36 o                         
   5   7   5       1556.78       1617.84        22.50 o                         
   6   7   5        357.52        346.23        11.60 o                         
   7   7   5        309.20        317.31        11.69 o                         
   8   7   5       2905.78       2958.00        43.59 o                         
   9   7   5          7.88         10.01         7.93 o                         
  10   7   5        102.78        162.97        13.81 o                         
  11   7   5       1079.47        919.86        39.93 o                         
  -3   8   5          7.11         -8.26        12.10 o                         
  -2   8   5         50.76         47.49        11.63 o                         
  -1   8   5        991.91        984.36        31.84 o                         
   0   8   5        689.38        616.32        17.14 o                         
   1   8   5         12.28         30.17         9.42 o                         
   2   8   5       1225.33       1135.39        22.21 o                         
   3   8   5       4724.79       4641.09        63.22 o                         
   4   8   5        181.99        157.37         9.15 o                         
   5   8   5        202.31        193.57         8.88 o                         
   6   8   5         39.54         43.27         6.87 o                         
   7   8   5        265.33        276.96        10.23 o                         
   8   8   5          1.54         14.30         8.15 o                         
   9   8   5       3835.83       3979.60        65.46 o                         
  10   8   5       3016.84       2956.31        50.00 o                         
  11   8   5        196.07        222.62        19.01 o                         
  -2   9   5         24.73         32.26        16.40 o                         
  -1   9   5       1132.00       1126.34        31.99 o                         
   0   9   5        137.66        156.92        17.99 o                         
   1   9   5          6.17         89.15        13.52 o                         
   2   9   5       7809.17       7553.00       109.54 o                         
   3   9   5        239.98        254.39        12.89 o                         
   4   9   5       1563.08       1581.94        28.05 o                         
   5   9   5         28.68         24.62         8.90 o                         
   6   9   5       1540.92       1619.32        28.42 o                         
   7   9   5        250.31        251.36        11.79 o                         
   8   9   5       1180.67       1118.40        21.91 o                         
   9   9   5        164.91        234.39        16.33 o                         
  10   9   5         88.68         89.77        11.42 o                         
  -1  10   5        266.46        302.83        29.98 o                         
   0  10   5          0.06        -17.63        12.49 o                         
   1  10   5       1322.16       1313.45        30.97 o                         
   2  10   5       1255.19       1258.20        29.40 o                         
   3  10   5       1587.49       1459.79        31.47 o                         
   4  10   5          0.48          9.66        11.21 o                         
   5  10   5       2871.91       2883.23        49.19 o                         
   6  10   5       1115.21       1127.14        25.86 o                         
   7  10   5        191.26        193.28        13.17 o                         
   8  10   5       1565.11       1545.84        34.10 o                         
   9  10   5          1.99         20.64        18.66 o                         
  10  10   5         95.01         83.47        14.97 o                         
   2  11   5         41.93         78.30        14.42 o                         
   3  11   5         91.83         85.71        14.12 o                         
   4  11   5       1910.55       1879.18        37.82 o                         
   5  11   5       1894.18       1975.42        61.29 o                         
   6  11   5         10.34          4.89        11.74 o                         
   7  11   5        490.03        428.17        21.68 o                         
   8  11   5         56.46        106.61        12.88 o                         
  -7 -11   6        205.54        222.01        15.74 o                         
  -6 -11   6        530.29        582.27        21.84 o                         
  -5 -11   6       1216.68       1223.67        33.57 o                         
  -4 -11   6        456.62        461.10        22.86 o                         
  -3 -11   6        457.64        471.95        21.07 o                         
  -2 -11   6        195.95        192.69        16.45 o                         
  -1 -11   6          3.42         -1.36        13.94 o                         
  -8 -10   6        562.53        620.16        31.35 o                         
  -7 -10   6        893.43        923.15        24.39 o                         
  -6 -10   6       1149.84       1218.49        28.17 o                         
  -5 -10   6          4.41         -9.61        11.69 o                         
  -4 -10   6          7.46         -2.68        15.11 o                         
  -3 -10   6        878.20        868.64        40.46 o                         
  -2 -10   6         55.61         38.90        12.51 o                         
  -1 -10   6         12.09        -18.06        12.04 o                         
   0 -10   6       5086.97       5184.63        81.61 o                         
   1 -10   6        719.67        721.73        27.81 o                         
  -9  -9   6        329.07        297.18        22.86 o                         
  -8  -9   6        360.12        320.18        21.70 o                         
  -7  -9   6       1606.61       1581.46        36.11 o                         
  -6  -9   6          5.02         91.97        11.06 o                         
  -5  -9   6        430.16        436.16        16.99 o                         
  -4  -9   6       2557.59       2456.14        38.93 o                         
  -3  -9   6       1735.14       1639.78        40.03 o                         
  -2  -9   6        259.58        237.97        15.50 o                         
  -1  -9   6       2226.99       2290.00        47.70 o                         
   0  -9   6       2087.78       2033.57        40.81 o                         
   1  -9   6        448.84        448.45        24.83 o                         
   2  -9   6        754.26        799.86        28.02 o                         
   3  -9   6        545.31        510.51        31.96 o                         
 -10  -8   6       1378.79       1341.59        36.52 o                         
  -9  -8   6          7.44          5.80        10.46 o                         
  -8  -8   6        867.12        893.66        44.13 o                         
  -7  -8   6        454.55        487.13        13.45 o                         
  -6  -8   6       2060.35       1995.87        46.26 o                         
  -5  -8   6          9.64          7.80         7.45 o                         
  -4  -8   6       6276.24       6199.81        76.10 o                         
  -3  -8   6         96.75        128.07        10.01 o                         
  -2  -8   6          4.38         -1.26         8.50 o                         
  -1  -8   6        815.93        778.75        30.54 o                         
   0  -8   6        243.58        243.46        13.69 o                         
   1  -8   6       3640.88       3622.73        58.65 o                         
   2  -8   6        565.40        586.75        18.30 o                         
   3  -8   6       3308.35       3388.21        61.93 o                         
   4  -8   6         42.29         47.47        13.45 o                         
 -10  -7   6        690.49        648.79        37.74 o                         
  -9  -7   6         37.01         48.64        12.59 o                         
  -8  -7   6        767.63        752.78        33.49 o                         
  -7  -7   6         23.94         28.44         8.22 o                         
  -6  -7   6        468.52        468.16        12.70 o                         
  -5  -7   6       2913.52       2784.57        38.11 o                         
  -4  -7   6       1960.47       1831.83        25.59 o                         
  -3  -7   6       1842.37       1927.40        31.47 o                         
  -2  -7   6        302.10        345.72        15.16 o                         
  -1  -7   6       3416.04       3308.40        46.99 o                         
   0  -7   6         36.24         39.14         8.30 o                         
   1  -7   6        187.27        204.83        11.19 o                         
   2  -7   6       3522.19       3436.03        53.04 o                         
   3  -7   6       1310.10       1246.89        28.77 o                         
   4  -7   6        866.63        859.90        27.21 o                         
   5  -7   6          4.20         10.87        12.09 o                         
 -10  -6   6        792.33        816.52        48.63 o                         
  -9  -6   6        110.01        103.31        13.20 o                         
  -8  -6   6         80.82        160.14        10.22 o                         
  -7  -6   6        455.50        456.12        19.86 o                         
  -6  -6   6        195.92        173.32         8.12 o                         
  -5  -6   6       6727.40       6690.19        70.36 o                         
  -4  -6   6        808.75        768.89        12.51 o                         
  -3  -6   6       7870.55       7888.11        95.06 o                         
  -2  -6   6         32.13         78.20         8.18 o                         
  -1  -6   6        192.39        207.44         6.88 o                         
   0  -6   6        635.41        686.52        11.79 o                         
   1  -6   6        786.39        739.94        14.26 o                         
   2  -6   6        149.77        158.95         9.15 o                         
   3  -6   6        821.92        833.15        28.01 o                         
   4  -6   6       2219.68       2114.06        38.24 o                         
   5  -6   6        117.50        125.84        12.69 o                         
   6  -6   6        254.42        258.34        18.70 o                         
 -10  -5   6        666.25        663.97        22.13 o                         
  -9  -5   6        334.96        328.32        13.77 o                         
  -8  -5   6        182.05        176.79        18.26 o                         
  -7  -5   6       1137.10       1075.56        16.32 o                         
  -6  -5   6         47.73         63.47         5.97 o                         
  -5  -5   6       3872.20       3817.78        38.76 o                         
  -4  -5   6       6173.92       6047.62        59.60 o                         
  -3  -5   6        512.51        459.86         9.10 o                         
  -2  -5   6        959.93        967.00        13.61 o                         
  -1  -5   6          0.70          5.16         3.34 o                         
   0  -5   6        473.32        497.22        12.16 o                         
   1  -5   6        828.59        744.11        11.69 o                         
   2  -5   6        138.34        104.43         6.72 o                         
   3  -5   6        371.13        351.97        10.70 o                         
   4  -5   6        573.52        581.70        13.73 o                         
   5  -5   6        347.86        441.70        16.78 o                         
   6  -5   6        438.30        413.97        18.01 o                         
   7  -5   6         81.18         87.20        18.91 o                         
 -10  -4   6        266.89        211.22        14.27 o                         
  -9  -4   6        234.87        237.36        11.82 o                         
  -8  -4   6       1156.36       1147.77        24.02 o                         
  -7  -4   6        746.38        732.14        12.01 o                         
  -6  -4   6       1016.74       1008.23        14.29 o                         
  -5  -4   6       2092.31       1964.76        20.19 o                         
  -4  -4   6       2056.05       2018.16        20.85 o                         
  -3  -4   6         23.77         30.97         4.65 o                         
  -2  -4   6        222.35        235.74         5.53 o                         
  -1  -4   6          9.00         24.81         3.71 o                         
   0  -4   6       8058.05       8503.41        79.64 o                         
   1  -4   6       7968.59       7781.00        73.29 o                         
   2  -4   6       1077.22       1024.68        15.19 o                         
   3  -4   6         49.02         56.80         5.35 o                         
   4  -4   6         66.47         70.79         6.84 o                         
   5  -4   6       1918.63       2149.69        31.38 o                         
   6  -4   6          7.96          6.20         7.44 o                         
   7  -4   6       1196.63       1199.55        28.61 o                         
   8  -4   6       4529.65       4338.91       155.73 o                         
 -10  -3   6        377.46        379.06        22.19 o                         
  -9  -3   6        898.94        871.42        20.19 o                         
  -8  -3   6       3792.41       3650.69        66.59 o                         
  -7  -3   6       1420.21       1465.93        23.96 o                         
  -6  -3   6        427.02        403.64        10.96 o                         
  -5  -3   6       1329.22       1433.64        16.54 o                         
  -4  -3   6         33.20         74.54         5.82 o                         
  -3  -3   6        557.53        479.27         7.64 o                         
  -2  -3   6       2273.29       2179.48        20.64 o                         
  -1  -3   6       9650.31      10047.97        88.04 o                         
   0  -3   6      17526.85      17459.40       159.13 o                         
   1  -3   6       7113.70       7245.03        67.55 o                         
   2  -3   6       2140.92       2114.73        21.48 o                         
   3  -3   6          6.91         19.51         4.29 o                         
   4  -3   6       9879.09       9784.39        94.24 o                         
   5  -3   6        762.52        763.11        14.14 o                         
   6  -3   6          8.45         14.45         6.49 o                         
   7  -3   6       4235.12       4262.84        61.14 o                         
   8  -3   6       1209.20       1205.03        29.42 o                         
   9  -3   6        632.94        632.94        30.99 o                         
 -10  -2   6        387.06        439.27        23.48 o                         
  -9  -2   6       2599.06       2599.86        51.65 o                         
  -8  -2   6        537.69        574.48        15.57 o                         
  -7  -2   6       1169.64       1105.66        17.61 o                         
  -6  -2   6        134.86        150.17         4.95 o                         
  -5  -2   6         65.98         71.42         4.31 o                         
  -4  -2   6       4610.97       4688.58        43.20 o                         
  -3  -2   6       6848.69       6288.77        57.36 o                         
  -2  -2   6         99.43         77.53         3.23 o                         
  -1  -2   6        706.80        674.62         9.85 o                         
   0  -2   6       3244.95       2667.73        25.24 o                         
   1  -2   6        186.50        437.90         7.27 o                         
   2  -2   6       6423.14       6772.80        60.38 o                         
   3  -2   6      16779.37      16393.89       154.56 o                         
   4  -2   6      18495.15      18531.40       181.28 o                         
   5  -2   6         10.78         17.48         3.50 o                         
   6  -2   6       1516.31       1533.57        23.79 o                         
   7  -2   6       1300.10       1328.11        23.84 o                         
   8  -2   6         60.65         68.41        10.03 o                         
   9  -2   6         15.79         23.70        12.78 o                         
 -10  -1   6       1318.26       1340.01        32.03 o                         
  -9  -1   6        746.37        710.34        25.18 o                         
  -8  -1   6          3.26         12.62         7.86 o                         
  -7  -1   6         23.30         17.25         7.06 o                         
  -6  -1   6        904.72        866.30        13.05 o                         
  -5  -1   6        622.17        596.34         9.79 o                         
  -4  -1   6      24905.13      24695.11       215.25 o                         
  -3  -1   6       1690.48       1501.63        16.62 o                         
  -2  -1   6        940.55        922.02        10.20 o                         
  -1  -1   6       5558.64       5465.40        44.55 o                         
   0  -1   6       2936.04       2846.88        26.63 o                         
   1  -1   6      11433.30      12116.07       110.28 o                         
   2  -1   6       5197.04       4941.91        44.07 o                         
   3  -1   6      21644.29      21035.90       186.16 o                         
   4  -1   6        199.40        174.30         6.28 o                         
   5  -1   6       3361.17       3295.71        35.16 o                         
   6  -1   6        442.24        460.40        10.12 o                         
   7  -1   6        400.26        404.45        10.37 o                         
   8  -1   6        696.77        682.76        17.13 o                         
   9  -1   6       2149.47       2116.94        45.61 o                         
  10  -1   6       2805.77       2948.09        60.89 o                         
  -9   0   6        235.58        230.12        14.43 o                         
  -8   0   6       1980.73       1932.14        76.83 o                         
  -7   0   6         10.54         14.92         5.43 o                         
  -6   0   6        196.69        185.45         8.50 o                         
  -5   0   6       5615.36       5439.01        56.45 o                         
  -4   0   6       5876.50       5512.34        50.08 o                         
  -3   0   6       2714.63       2632.76        26.75 o                         
  -2   0   6       4379.48       4616.11        39.47 o                         
  -1   0   6       9756.33       9750.94        74.47 o                         
   0   0   6       3169.19       3448.58        29.01 o                         
   1   0   6        764.44        836.82         9.49 o                         
   2   0   6      17004.35      16624.10       135.31 o                         
   3   0   6       4098.60       4050.24        34.80 o                         
   4   0   6       4604.81       4290.04        44.24 o                         
   5   0   6        493.60        494.82         7.47 o                         
   6   0   6       2672.82       2579.89        30.67 o                         
   7   0   6         21.04         27.54         4.76 o                         
   8   0   6       1945.01       1999.12        41.55 o                         
   9   0   6       2168.70       2327.53        50.26 o                         
  10   0   6         51.36         41.16         9.76 o                         
  -9   1   6         50.78         31.24        11.76 o                         
  -8   1   6       1335.28       1301.18        53.24 o                         
  -7   1   6          1.82          2.59         7.88 o                         
  -6   1   6       2318.95       2318.61        30.67 o                         
  -5   1   6       3707.19       3569.53        44.43 o                         
  -4   1   6        724.03        747.73        10.21 o                         
  -3   1   6      14115.44      14118.11       124.65 o                         
  -2   1   6        678.16        606.56         8.08 o                         
  -1   1   6      27997.02      29124.68       226.76 o                         
   0   1   6        821.75        836.35        10.97 o                         
   1   1   6        440.10        555.08         7.90 o                         
   2   1   6      11334.21      11813.56        93.00 o                         
   3   1   6       3744.21       3711.01        32.06 o                         
   4   1   6      11046.52      11097.26       103.57 o                         
   5   1   6       4686.98       4796.83        46.52 o                         
   6   1   6       2764.57       2837.44        30.77 o                         
   7   1   6        241.69        236.45         6.46 o                         
   8   1   6        180.24        192.48         9.64 o                         
   9   1   6        608.74        542.60        30.87 o                         
  10   1   6       1048.35       1038.50        33.10 o                         
  11   1   6         84.07         82.37        10.91 o                         
  -8   2   6        129.77        140.01        14.06 o                         
  -7   2   6        975.74        963.33        25.22 o                         
  -6   2   6       1977.42       1986.41        31.77 o                         
  -5   2   6       1022.20        982.55        14.71 o                         
  -4   2   6       6243.30       6167.89        59.55 o                         
  -3   2   6       1659.30       1668.41        17.75 o                         
  -2   2   6       8822.77       8712.05        79.13 o                         
  -1   2   6        166.38        381.39         6.40 o                         
   0   2   6       2467.33       2182.04        20.12 o                         
   1   2   6         28.45         59.28         2.97 o                         
   2   2   6       5842.17       6436.75        51.77 o                         
   3   2   6       6884.53       7197.15        57.61 o                         
   4   2   6        334.19        431.85         9.11 o                         
   5   2   6       3101.85       3181.91        29.77 o                         
   6   2   6        365.00        378.37         7.46 o                         
   7   2   6        486.76        491.43         8.15 o                         
   8   2   6        711.35        713.73        16.40 o                         
   9   2   6        829.77        802.50        18.26 o                         
  10   2   6        359.36        343.96        13.25 o                         
  11   2   6       1235.94       1177.69        24.28 o                         
  -8   3   6       1314.30       1297.88        25.13 o                         
  -7   3   6       1156.77       1189.69        31.33 o                         
  -6   3   6          1.36          2.88         7.65 o                         
  -5   3   6        971.95        999.55        17.08 o                         
  -4   3   6       3795.26       3826.78        44.30 o                         
  -3   3   6       1220.04       1176.91        15.05 o                         
  -2   3   6        909.23        914.38        12.32 o                         
  -1   3   6       4029.76       3948.77        36.18 o                         
   0   3   6      12504.03      12944.71       106.76 o                         
   1   3   6       1457.63       1746.70        19.53 o                         
   2   3   6        803.79       1039.37        15.52 o                         
   3   3   6        407.80        469.19         6.54 o                         
   4   3   6        372.82        552.13         7.92 o                         
   5   3   6        452.88        402.33         7.55 o                         
   6   3   6       1259.19       1225.41        14.64 o                         
   7   3   6       1540.26       1616.93        18.91 o                         
   8   3   6       2553.49       2535.33        36.59 o                         
   9   3   6         29.04         20.26         7.03 o                         
  10   3   6       2346.03       2261.64        38.25 o                         
  11   3   6        164.56        167.02        10.07 o                         
  -7   4   6        230.17        229.03        19.26 o                         
  -6   4   6          8.02          7.30         7.98 o                         
  -5   4   6        385.85        445.09        13.26 o                         
  -4   4   6        223.20        220.33         8.78 o                         
  -3   4   6        291.17        275.79         8.40 o                         
  -2   4   6       1935.06       1873.90        20.63 o                         
  -1   4   6      12374.41      12391.76       103.40 o                         
   0   4   6       4554.55       4604.74        44.24 o                         
   1   4   6       1172.68       1200.90        13.02 o                         
   2   4   6         68.16         81.63         4.13 o                         
   3   4   6        200.21        219.71         4.84 o                         
   4   4   6       7801.62       7837.06        67.61 o                         
   5   4   6       6052.96       5991.06        65.09 o                         
   6   4   6        572.73        563.13         7.69 o                         
   7   4   6       3807.35       3789.93        38.22 o                         
   8   4   6       1463.51       1411.14        19.28 o                         
   9   4   6       1759.65       1793.24        27.93 o                         
  10   4   6         27.50         44.86        10.11 o                         
  11   4   6       2497.85       2589.30        44.53 o                         
  -6   5   6         10.99         -1.19        12.69 o                         
  -5   5   6       1139.21       1200.90        21.54 o                         
  -4   5   6        615.01        609.86        14.67 o                         
  -3   5   6       1006.58        928.68        15.47 o                         
  -2   5   6       1938.44       1881.72        23.92 o                         
  -1   5   6        773.20        696.61        12.81 o                         
   0   5   6       1855.15       1820.76        20.39 o                         
   1   5   6        281.54        278.14         6.39 o                         
   2   5   6        467.02        559.24         8.87 o                         
   3   5   6      15651.74      15454.11       127.56 o                         
   4   5   6      12844.65      12737.03       108.87 o                         
   5   5   6        104.89        101.52         4.36 o                         
   6   5   6        114.36        133.72         4.62 o                         
   7   5   6       2728.04       2680.25        28.57 o                         
   8   5   6         18.69         37.28         4.69 o                         
   9   5   6         30.71         37.68         6.81 o                         
  10   5   6       2078.99       2182.98        46.21 o                         
  11   5   6       4939.37       4798.79        75.19 o                         
  -5   6   6       1208.55       1254.36        28.86 o                         
  -4   6   6       3071.94       2966.89        44.46 o                         
  -3   6   6       1659.61       1582.89        32.62 o                         
  -2   6   6          4.60          9.49         6.56 o                         
  -1   6   6         43.18         40.78         6.43 o                         
   0   6   6        780.84        784.64        13.16 o                         
   1   6   6        161.56        173.61         6.94 o                         
   2   6   6       1978.50       1932.79        20.80 o                         
   3   6   6      10568.24      10011.46        92.88 o                         
   4   6   6       3247.73       3338.16        33.09 o                         
   5   6   6       2381.83       2367.76        24.73 o                         
   6   6   6         20.44         26.63         4.32 o                         
   7   6   6       2949.38       2905.33        32.60 o                         
   8   6   6        522.32        531.09        11.41 o                         
   9   6   6       1812.57       1793.17        28.27 o                         
  10   6   6       4178.32       4266.96        68.42 o                         
  11   6   6         34.62         45.67        12.02 o                         
  -4   7   6        896.07        904.88        24.29 o                         
  -3   7   6        952.20        910.66        21.40 o                         
  -2   7   6        308.49        326.64        12.83 o                         
  -1   7   6       3361.03       3246.83        43.33 o                         
   0   7   6       1977.44       1994.51        41.78 o                         
   1   7   6        446.38        443.55        11.76 o                         
   2   7   6       3441.56       3254.75        35.59 o                         
   3   7   6       4121.40       3915.14        47.35 o                         
   4   7   6       2020.26       1893.72        31.40 o                         
   5   7   6        920.69        896.72        16.25 o                         
   6   7   6       4288.83       4179.17        45.63 o                         
   7   7   6       1127.80       1156.48        17.67 o                         
   8   7   6        166.10        157.98         9.37 o                         
   9   7   6        660.34        685.19        18.34 o                         
  10   7   6        932.50        867.34        27.05 o                         
  11   7   6       1018.57        996.85        28.53 o                         
  -3   8   6       1104.11       1177.50        28.85 o                         
  -2   8   6        497.13        523.40        19.71 o                         
  -1   8   6       4238.47       4220.45        60.31 o                         
   0   8   6         24.84         26.83         9.34 o                         
   1   8   6         41.72         54.12        10.42 o                         
   2   8   6       2337.42       2196.25        38.50 o                         
   3   8   6         34.97         28.90         8.31 o                         
   4   8   6       2190.66       2181.50        38.05 o                         
   5   8   6       2241.42       2172.32        31.26 o                         
   6   8   6       3809.06       3790.95        49.58 o                         
   7   8   6        116.41        142.44         8.80 o                         
   8   8   6         48.52         65.67         9.17 o                         
   9   8   6        290.99        297.28        14.16 o                         
  10   8   6        970.55        902.83        21.99 o                         
  11   8   6          0.04          1.54        13.08 o                         
  -2   9   6       2789.39       2872.02        58.42 o                         
  -1   9   6        660.32        649.59        26.05 o                         
   0   9   6       1378.21       1427.72        31.69 o                         
   1   9   6        390.28        383.16        17.30 o                         
   2   9   6         51.93         35.37        11.24 o                         
   3   9   6        417.57        381.96        15.95 o                         
   4   9   6          6.59         10.45         9.26 o                         
   5   9   6       2367.40       2341.03        36.73 o                         
   6   9   6          8.89         43.17        10.05 o                         
   7   9   6       2370.52       2461.32        38.21 o                         
   8   9   6        141.37        117.43         9.70 o                         
   9   9   6        377.46        337.54        18.18 o                         
  10   9   6        179.91        181.47        15.34 o                         
   0  10   6       1044.04       1095.37        37.43 o                         
   1  10   6        151.82        149.68        14.70 o                         
   2  10   6        122.21        120.85        13.96 o                         
   3  10   6         92.17        105.77        13.39 o                         
   4  10   6          2.62         10.43        10.92 o                         
   5  10   6         95.92        114.91        12.34 o                         
   6  10   6        523.04        555.52        23.10 o                         
   7  10   6        436.65        463.21        17.62 o                         
   8  10   6         87.31         67.01        11.43 o                         
   9  10   6         23.95         48.45        17.27 o                         
   2  11   6         24.72         25.94        13.84 o                         
   3  11   6        376.11        403.51        24.83 o                         
   4  11   6        115.62        128.85        14.40 o                         
   5  11   6        704.16        732.38        26.15 o                         
   6  11   6        854.10        816.12        24.64 o                         
   7  11   6          0.26          2.83        11.83 o                         
   8  11   6          2.15         -1.38        11.79 o                         
  -6 -11   7         83.28         77.83        14.27 o                         
  -5 -11   7        778.38        794.93        28.40 o                         
  -4 -11   7        215.38        198.78        18.62 o                         
  -3 -11   7        234.51        226.15        19.63 o                         
  -2 -11   7          1.59          1.32        14.03 o                         
  -8 -10   7        555.86        578.19        31.08 o                         
  -7 -10   7         84.37         68.67        12.48 o                         
  -6 -10   7        707.58        802.15        37.96 o                         
  -5 -10   7       1248.02       1196.52        28.75 o                         
  -4 -10   7        505.94        478.68        19.51 o                         
  -3 -10   7         41.10         71.93        12.96 o                         
  -2 -10   7       2108.33       2136.80        52.15 o                         
  -1 -10   7        750.53        760.57        24.66 o                         
   0 -10   7         18.99          6.01        13.59 o                         
   1 -10   7        929.66        981.42        34.85 o                         
  -9  -9   7        993.77       1091.99        53.40 o                         
  -8  -9   7        564.69        566.28        24.15 o                         
  -7  -9   7        903.91        933.78        23.49 o                         
  -6  -9   7        953.56       1040.85        33.76 o                         
  -5  -9   7         49.24         55.12        10.99 o                         
  -4  -9   7        431.46        418.20        15.59 o                         
  -3  -9   7        359.93        440.56        16.13 o                         
  -2  -9   7       6043.51       5971.59        97.07 o                         
  -1  -9   7        143.08        141.06        13.63 o                         
   0  -9   7         10.03          9.26        12.07 o                         
   1  -9   7       1409.85       1508.27        33.20 o                         
   2  -9   7          0.02         -8.54        14.66 o                         
  -9  -8   7        941.84       1016.81        26.23 o                         
  -8  -8   7        117.98        126.81        14.32 o                         
  -7  -8   7        166.49        173.93        11.83 o                         
  -6  -8   7       1261.82       1252.58        29.52 o                         
  -5  -8   7         85.02         93.80         9.73 o                         
  -4  -8   7        214.82        241.94        11.07 o                         
  -3  -8   7       9201.10       8927.05       115.40 o                         
  -2  -8   7       1011.17        987.96        21.42 o                         
  -1  -8   7        453.57        442.77        16.91 o                         
   0  -8   7        674.54        667.41        20.33 o                         
   1  -8   7        840.62        854.14        22.92 o                         
   2  -8   7         31.57         30.77        10.34 o                         
   3  -8   7        525.30        567.80        21.20 o                         
   4  -8   7        602.55        595.80        26.93 o                         
 -10  -7   7        749.80        829.82        42.92 o                         
  -9  -7   7         13.42         27.96         9.58 o                         
  -8  -7   7         54.03         64.47        10.90 o                         
  -7  -7   7       1332.40       1308.38        31.96 o                         
  -6  -7   7        102.91        124.84         8.73 o                         
  -5  -7   7        866.49        839.79        20.50 o                         
  -4  -7   7       4772.56       4624.64        54.56 o                         
  -3  -7   7       1384.05       1371.47        21.23 o                         
  -2  -7   7        322.21        363.57        11.99 o                         
  -1  -7   7         88.44         89.43         9.03 o                         
   0  -7   7       1042.85       1062.02        21.61 o                         
   1  -7   7        481.78        476.45        15.02 o                         
   2  -7   7       1643.22       1625.14        29.04 o                         
   3  -7   7        641.04        645.03        20.43 o                         
   4  -7   7        105.43        141.09        13.52 o                         
   5  -7   7         24.51         28.00        12.61 o                         
 -10  -6   7          7.09         -5.97        12.54 o                         
  -9  -6   7       1407.56       1378.51        37.07 o                         
  -8  -6   7        334.62        320.23        13.59 o                         
  -7  -6   7       2556.28       2624.17        44.35 o                         
  -6  -6   7       1888.67       1871.29        27.24 o                         
  -5  -6   7        128.01        153.11         7.86 o                         
  -4  -6   7       4353.95       4360.82        51.21 o                         
  -3  -6   7         22.12         27.89         6.11 o                         
  -2  -6   7        688.86        708.93        15.08 o                         
  -1  -6   7        858.56        820.53        13.03 o                         
   0  -6   7       2437.23       2430.50        27.11 o                         
   1  -6   7       5449.26       5460.67        67.79 o                         
   2  -6   7       2760.92       2749.78        38.10 o                         
   3  -6   7        444.01        529.61        15.93 o                         
   4  -6   7        357.17        342.82        16.02 o                         
   5  -6   7       1187.40       1197.88        34.41 o                         
   6  -6   7         57.44        101.44        16.54 o                         
 -10  -5   7        667.60        653.83        23.77 o                         
  -9  -5   7          2.55         -4.89        11.53 o                         
  -8  -5   7       3103.17       2900.03        69.04 o                         
  -7  -5   7        267.96        263.16         9.89 o                         
  -6  -5   7       1690.34       1615.82        21.97 o                         
  -5  -5   7        387.51        426.67         9.98 o                         
  -4  -5   7        333.30        336.07         8.33 o                         
  -3  -5   7         72.74        124.96         5.87 o                         
  -2  -5   7       1520.95       1373.34        17.84 o                         
  -1  -5   7        991.14        951.75        22.41 o                         
   0  -5   7         86.12        128.00         5.95 o                         
   1  -5   7        901.60        936.42        15.01 o                         
   2  -5   7       3193.12       3149.94        43.60 o                         
   3  -5   7        425.60        402.26        11.65 o                         
   4  -5   7        264.15        258.85        10.32 o                         
   5  -5   7       3041.71       3138.72        47.23 o                         
   6  -5   7        139.08        120.46        12.87 o                         
   7  -5   7         25.76         35.07        17.98 o                         
 -10  -4   7        165.03        115.52        14.11 o                         
  -9  -4   7        692.45        628.35        22.19 o                         
  -8  -4   7        619.06        673.82        18.95 o                         
  -7  -4   7        105.72        118.08         6.48 o                         
  -6  -4   7       1564.99       1554.91        22.47 o                         
  -5  -4   7       1869.40       1804.13        19.38 o                         
  -4  -4   7        852.86        871.64        11.77 o                         
  -3  -4   7        811.33        672.82        10.87 o                         
  -2  -4   7        581.09        610.43         9.38 o                         
  -1  -4   7         33.60         17.49         3.90 o                         
   0  -4   7        106.99        168.04         5.79 o                         
   1  -4   7        198.52        180.02         8.84 o                         
   2  -4   7       6353.25       6845.29        72.59 o                         
   3  -4   7       1746.26       1907.14        24.76 o                         
   4  -4   7      14939.83      14728.22       159.63 o                         
   5  -4   7        104.97        104.39         8.47 o                         
   6  -4   7        814.24        851.83        17.80 o                         
   7  -4   7         17.21         25.32        11.08 o                         
   8  -4   7          0.31         -7.30        14.12 o                         
 -10  -3   7        107.34         89.22        17.37 o                         
  -9  -3   7         20.73          9.95        15.11 o                         
  -8  -3   7        216.84        251.84        12.32 o                         
  -7  -3   7       1208.97       1166.27        16.63 o                         
  -6  -3   7        404.05        374.11         9.50 o                         
  -5  -3   7       1103.02       1101.21        16.50 o                         
  -4  -3   7       3234.58       3408.32        34.76 o                         
  -3  -3   7       1569.67       1490.34        16.70 o                         
  -2  -3   7       6287.32       6044.65        52.25 o                         
  -1  -3   7       9489.88       9765.21        86.02 o                         
   0  -3   7       1642.87       1930.14        21.09 o                         
   1  -3   7       1489.64       1350.14        27.09 o                         
   2  -3   7       2575.10       2491.22        32.44 o                         
   3  -3   7       2304.72       2164.36        24.48 o                         
   4  -3   7        286.73        304.60         8.15 o                         
   5  -3   7       8959.31       8665.73        95.88 o                         
   6  -3   7       1844.39       1861.34        34.54 o                         
   7  -3   7          3.92         10.70         8.88 o                         
   8  -3   7        228.81        237.54        14.68 o                         
   9  -3   7        118.00        109.13        14.24 o                         
 -10  -2   7        453.71        504.54        26.70 o                         
  -9  -2   7       1551.65       1583.38        46.32 o                         
  -8  -2   7        970.37        901.76        21.94 o                         
  -7  -2   7        243.61        238.42         8.68 o                         
  -6  -2   7        854.57        863.86        12.92 o                         
  -5  -2   7          0.94         15.26         3.20 o                         
  -4  -2   7       2240.35       2470.38        27.44 o                         
  -3  -2   7       4091.01       3948.72        37.61 o                         
  -2  -2   7      26208.95      25141.69       207.14 o                         
  -1  -2   7        241.16        237.65         6.09 o                         
   0  -2   7        474.33        408.79         8.04 o                         
   1  -2   7       6714.91       6742.24        66.18 o                         
   2  -2   7         94.49         70.61         4.67 o                         
   3  -2   7       1627.97       1597.16        18.84 o                         
   4  -2   7       4366.84       4068.86        41.68 o                         
   5  -2   7      11963.60      11498.79       126.03 o                         
   6  -2   7        871.76        886.57        18.11 o                         
   7  -2   7       1341.63       1328.26        26.97 o                         
   8  -2   7       1193.79       1133.83        33.49 o                         
   9  -2   7         63.38         67.09        10.11 o                         
  -9  -1   7       2096.18       2129.79        67.86 o                         
  -8  -1   7        117.42        124.87        10.01 o                         
  -7  -1   7          2.27          7.74         4.67 o                         
  -6  -1   7       2039.79       1973.11        25.01 o                         
  -5  -1   7         20.22         29.75         4.72 o                         
  -4  -1   7        682.79        744.48         9.89 o                         
  -3  -1   7      18531.99      17640.18       155.20 o                         
  -2  -1   7      11744.93      11787.15        97.25 o                         
  -1  -1   7       4945.77       4787.68        41.73 o                         
   0  -1   7         26.71         73.77         5.15 o                         
   1  -1   7       6939.38       6538.57        60.69 o                         
   2  -1   7        680.00        711.89        15.00 o                         
   3  -1   7       2445.43       2320.14        23.60 o                         
   4  -1   7      17923.09      17936.38       166.75 o                         
   5  -1   7       1205.87       1222.58        15.88 o                         
   6  -1   7       1426.86       1423.68        17.98 o                         
   7  -1   7         36.68         34.68         7.42 o                         
   8  -1   7       1085.41       1136.06        24.23 o                         
   9  -1   7        662.17        692.06        41.72 o                         
  10  -1   7       1075.60       1113.97        31.49 o                         
  -9   0   7         20.73         24.75        11.91 o                         
  -8   0   7        196.98        196.54        13.90 o                         
  -7   0   7       2465.76       2375.20        35.61 o                         
  -6   0   7       4787.25       4711.92        63.67 o                         
  -5   0   7         64.65         92.25         8.90 o                         
  -4   0   7       4604.23       4441.58        41.38 o                         
  -3   0   7       6041.94       5703.57        52.30 o                         
  -2   0   7        553.48        561.06         8.29 o                         
  -1   0   7       1535.21       1647.36        27.49 o                         
   0   0   7       6533.68       5951.92        52.77 o                         
   1   0   7       7996.87       7313.89        64.21 o                         
   2   0   7       1999.59       2161.34        21.54 o                         
   3   0   7        190.08        145.11         4.20 o                         
   4   0   7       6115.80       6211.39        56.60 o                         
   5   0   7       1073.73       1127.77        13.66 o                         
   6   0   7         90.60        100.41         5.76 o                         
   7   0   7       3735.42       3792.15        49.24 o                         
   8   0   7       1414.71       1480.91        27.06 o                         
   9   0   7       1471.47       1481.50        35.33 o                         
  10   0   7        206.94        233.50        13.37 o                         
  -9   1   7       1098.76       1039.78        38.05 o                         
  -8   1   7        277.82        278.66        17.21 o                         
  -7   1   7       3674.24       3622.18        58.05 o                         
  -6   1   7       2003.41       2164.76        30.03 o                         
  -5   1   7         10.06         14.73         4.26 o                         
  -4   1   7       3702.94       3609.56        36.31 o                         
  -3   1   7        369.74        406.57         7.42 o                         
  -2   1   7       4610.74       4966.91        46.69 o                         
  -1   1   7       8212.69       8591.03        74.89 o                         
   0   1   7      19348.59      18317.89       155.69 o                         
   1   1   7      11094.36      11919.27       102.43 o                         
   2   1   7        240.44        262.69         7.44 o                         
   3   1   7        751.14        753.83         9.19 o                         
   4   1   7       1925.77       2211.77        22.26 o                         
   5   1   7       1164.54       1200.05        14.82 o                         
   6   1   7       3460.17       3330.53        36.25 o                         
   7   1   7       1612.11       1674.31        21.58 o                         
   8   1   7       1895.08       1980.49        35.61 o                         
   9   1   7       2258.07       2315.83        40.82 o                         
  10   1   7        586.99        572.55        28.24 o                         
  11   1   7         88.23         70.87        14.28 o                         
  -8   2   7       2260.29       2140.94        38.26 o                         
  -7   2   7       1510.80       1522.83        34.02 o                         
  -6   2   7       2286.63       2283.56        38.57 o                         
  -5   2   7       2459.00       2457.47        34.89 o                         
  -4   2   7        825.81        759.72        12.17 o                         
  -3   2   7         42.50         40.54         4.40 o                         
  -2   2   7        419.97        369.07         9.81 o                         
  -1   2   7       6772.98       6460.00        55.18 o                         
   0   2   7       2362.50       2517.08        23.25 o                         
   1   2   7         51.10         76.06         4.03 o                         
   2   2   7         28.57         50.12         6.02 o                         
   3   2   7         17.63         29.59         2.86 o                         
   4   2   7       2507.65       2283.75        22.90 o                         
   5   2   7       9480.53       9090.88        81.24 o                         
   6   2   7         20.95         38.93         4.56 o                         
   8   2   7        789.55        792.36        16.50 o                         
   9   2   7        916.00        890.38        20.42 o                         
  10   2   7       1278.93       1221.85        25.59 o                         
  11   2   7        694.35        693.55        19.51 o                         
  -7   3   7        230.43        324.38        16.79 o                         
  -6   3   7       1952.04       1910.89        34.69 o                         
  -5   3   7        192.54        190.97         9.52 o                         
  -4   3   7         21.47         65.33         6.80 o                         
  -3   3   7        718.22        671.32        11.65 o                         
  -2   3   7       1658.66       1671.69        19.81 o                         
  -1   3   7         18.39         29.91         4.04 o                         
   0   3   7        754.51        771.14        10.16 o                         
   1   3   7       2756.12       3492.22        32.71 o                         
   2   3   7        111.12        123.11         4.86 o                         
   3   3   7          9.03         35.70         3.36 o                         
   4   3   7      11333.64      11571.80       103.08 o                         
   5   3   7       2145.41       2235.39        26.76 o                         
   6   3   7       2027.11       1917.46        22.27 o                         
   7   3   7       1470.01       1555.79        19.18 o                         
   8   3   7       1307.01       1293.86        20.79 o                         
   9   3   7        164.84        178.02        10.47 o                         
  10   3   7        141.88        156.84        10.62 o                         
  11   3   7       2349.37       2411.62        69.22 o                         
  -7   4   7       1053.60       1072.90        28.24 o                         
  -6   4   7         42.57         34.37        10.97 o                         
  -5   4   7        898.14        868.94        16.19 o                         
  -4   4   7       1181.50       1210.55        19.03 o                         
  -3   4   7        945.17        957.86        16.24 o                         
  -2   4   7        313.11        311.97         8.16 o                         
  -1   4   7        727.88        594.12        10.39 o                         
   0   4   7        104.49        134.09         5.14 o                         
   1   4   7          0.23         -0.33         3.17 o                         
   2   4   7       2222.65       2369.71        23.44 o                         
   3   4   7        441.74        380.79         6.71 o                         
   4   4   7       2619.24       2676.01        28.20 o                         
   5   4   7       4492.13       4180.50        41.88 o                         
   6   4   7       7196.60       7131.90        64.62 o                         
   7   4   7       1737.91       1779.47        21.68 o                         
   8   4   7        173.21        169.13         6.45 o                         
   9   4   7        158.36        151.19        10.07 o                         
  10   4   7        885.58        876.41        20.54 o                         
  11   4   7        183.20        199.68        11.52 o                         
  -6   5   7         32.27          9.47        21.79 o                         
  -5   5   7          9.84         13.68         8.30 o                         
  -4   5   7         76.20         60.29         8.55 o                         
  -3   5   7       1540.57       1598.66        21.94 o                         
  -2   5   7       4005.86       3994.97        60.15 o                         
  -1   5   7       1076.74       1110.60        20.21 o                         
   0   5   7        873.29        845.65        14.09 o                         
   1   5   7         47.70         27.95         4.12 o                         
   2   5   7       2110.04       2029.39        21.14 o                         
   3   5   7        527.47        528.00        10.50 o                         
   4   5   7       1882.03       1813.13        19.87 o                         
   5   5   7      11725.24      11459.12       114.20 o                         
   6   5   7          0.46          8.05         6.40 o                         
   7   5   7       1523.09       1445.04        17.24 o                         
   8   5   7        466.63        519.35        11.13 o                         
   9   5   7        865.27        853.81        15.09 o                         
  10   5   7        404.36        341.60        17.47 o                         
  11   5   7       1140.52       1179.23        26.18 o                         
  -5   6   7        211.54        240.14        16.03 o                         
  -4   6   7        273.12        273.46        13.30 o                         
  -3   6   7       2565.09       2556.64        39.42 o                         
  -2   6   7       2459.67       2305.38        32.62 o                         
  -1   6   7       4626.48       4621.08        54.02 o                         
   0   6   7          2.28         33.76         7.07 o                         
   1   6   7       9196.32       9038.78        81.13 o                         
   2   6   7        922.46        965.30        12.51 o                         
   3   6   7        176.62        203.30         6.79 o                         
   4   6   7       8413.95       8368.99        81.28 o                         
   5   6   7       1091.53       1174.47        16.40 o                         
   6   6   7       1511.64       1496.29        19.56 o                         
   7   6   7         77.34         90.07         6.06 o                         
   8   6   7       3504.53       3655.64        47.26 o                         
   9   6   7       1262.94       1222.01        24.03 o                         
  10   6   7        164.54        162.62        13.23 o                         
  11   6   7       2231.23       2171.95        44.93 o                         
  -4   7   7        162.37        202.84        15.13 o                         
  -3   7   7       2728.95       2676.54        48.21 o                         
  -2   7   7          2.07          9.31        10.53 o                         
  -1   7   7        253.86        355.95        13.93 o                         
   0   7   7       3433.87       3320.69        48.00 o                         
   1   7   7       4627.30       4379.05        60.27 o                         
   2   7   7        158.40        188.42        12.38 o                         
   3   7   7        243.24        218.02        10.12 o                         
   4   7   7       1633.96       1545.93        22.62 o                         
   5   7   7         10.78          5.47         5.56 o                         
   6   7   7          1.55         10.81         5.61 o                         
   7   7   7       5235.24       5233.77        60.01 o                         
   8   7   7       1154.98       1212.25        24.62 o                         
   9   7   7          8.53          0.59         7.64 o                         
  10   7   7        948.47        899.79        20.88 o                         
  11   7   7         52.38         42.19        14.94 o                         
  -3   8   7        384.85        376.79        23.91 o                         
  -2   8   7         95.15        103.94        13.35 o                         
  -1   8   7        493.06        533.14        20.01 o                         
   0   8   7       6130.68       6129.70        91.25 o                         
   1   8   7       1159.31       1218.17        27.02 o                         
   2   8   7       1849.26       1832.77        34.07 o                         
   3   8   7        301.83        298.38        12.82 o                         
   4   8   7        617.02        785.76        18.20 o                         
   5   8   7          8.67          5.52         8.08 o                         
   6   8   7       2648.09       2593.61        39.51 o                         
   7   8   7       3008.54       3148.88        42.57 o                         
   8   8   7        899.19        860.65        19.91 o                         
   9   8   7         15.48          6.48         9.98 o                         
  10   8   7         17.73         18.25        10.10 o                         
  11   8   7          8.78         32.16        13.74 o                         
  -2   9   7         42.54         77.95        17.06 o                         
  -1   9   7       1777.34       1722.03        41.07 o                         
   0   9   7       1533.02       1541.87        57.66 o                         
   1   9   7        285.47        362.13        16.94 o                         
   2   9   7       1095.26       1041.88        25.36 o                         
   3   9   7       1415.36       1410.26        29.63 o                         
   4   9   7        970.63       1031.21        22.56 o                         
   5   9   7       1416.24       1428.72        26.47 o                         
   6   9   7        488.32        469.86        17.15 o                         
   7   9   7          0.82         11.98         9.65 o                         
   8   9   7          6.73         15.03         8.60 o                         
   9   9   7          7.00         21.57        13.11 o                         
  10   9   7        451.32        477.42        21.55 o                         
   0  10   7        107.94         92.30        17.14 o                         
   1  10   7          9.79         18.20        13.17 o                         
   2  10   7         19.57         10.36        12.07 o                         
   3  10   7        765.97        751.39        24.96 o                         
   4  10   7        729.98        746.25        22.25 o                         
   5  10   7        295.64        274.47        15.70 o                         
   6  10   7        174.64        170.94        14.67 o                         
   7  10   7         46.71         51.34        11.39 o                         
   8  10   7        302.44        328.45        18.11 o                         
   9  10   7        324.74        328.08        24.05 o                         
   3  11   7         87.91         99.88        15.13 o                         
   4  11   7         27.81         18.43        13.04 o                         
   5  11   7        246.83        278.47        18.70 o                         
   6  11   7        643.18        619.99        32.02 o                         
   7  11   7        720.86        722.17        35.73 o                         
   8  11   7       1281.81       1226.43        28.69 o                         
  -5 -11   8         78.11         80.51        16.39 o                         
  -4 -11   8        443.86        502.55        32.12 o                         
  -3 -11   8        170.98        141.14        18.35 o                         
  -7 -10   8        408.80        477.79        23.56 o                         
  -6 -10   8        120.41        161.23        14.52 o                         
  -5 -10   8         22.60         15.60        12.20 o                         
  -4 -10   8        434.94        418.60        21.66 o                         
  -3 -10   8       1317.89       1405.69        36.78 o                         
  -2 -10   8        488.44        483.31        20.53 o                         
  -1 -10   8        555.34        578.99        22.67 o                         
   0 -10   8        234.54        283.62        18.41 o                         
  -8  -9   8       2099.36       2125.61        65.07 o                         
  -7  -9   8         31.41         31.15        13.46 o                         
  -6  -9   8        373.53        386.97        17.08 o                         
  -5  -9   8        155.40        175.34        13.56 o                         
  -4  -9   8        297.12        234.84        14.76 o                         
  -3  -9   8        565.38        564.53        18.14 o                         
  -2  -9   8        570.60        589.07        20.28 o                         
  -1  -9   8       3379.03       3283.77        65.15 o                         
   0  -9   8        397.59        339.74        17.60 o                         
   1  -9   8        461.55        453.84        19.96 o                         
   2  -9   8          0.48          2.73        22.95 o                         
  -9  -8   8        963.42        995.16        63.15 o                         
  -8  -8   8        871.30        949.01        59.87 o                         
  -7  -8   8        525.28        508.04        27.98 o                         
  -6  -8   8          5.86          7.26         9.05 o                         
  -5  -8   8       2655.80       2554.80        42.17 o                         
  -4  -8   8        112.27        104.35        10.49 o                         
  -3  -8   8          7.49          8.09         8.72 o                         
  -2  -8   8       2894.17       2892.02        44.23 o                         
  -1  -8   8        166.47        221.78        14.33 o                         
   0  -8   8        208.89        243.56        18.82 o                         
   1  -8   8        148.90        176.65        14.26 o                         
   2  -8   8         85.59        114.42        13.54 o                         
   3  -8   8        602.23        670.29        26.75 o                         
   4  -8   8       1952.35       2044.86        44.26 o                         
  -9  -7   8       3839.74       3579.24       127.85 o                         
  -8  -7   8         26.30         12.61        10.81 o                         
  -7  -7   8        564.86        516.55        18.14 o                         
  -6  -7   8       2246.84       2187.41        33.30 o                         
  -5  -7   8       2172.36       2141.83        31.84 o                         
  -4  -7   8       1987.33       1865.45        27.81 o                         
  -3  -7   8       1990.25       1966.02        35.33 o                         
  -2  -7   8       1462.70       1533.40        31.12 o                         
  -1  -7   8         16.63         14.97         8.56 o                         
   0  -7   8        168.50        178.50        12.32 o                         
   1  -7   8          8.77        119.09        10.80 o                         
   2  -7   8       3195.53       3097.53        46.85 o                         
   3  -7   8       2349.46       2359.14        43.38 o                         
   4  -7   8        606.36        689.26        22.95 o                         
   5  -7   8        536.29        564.46        21.82 o                         
 -10  -6   8        228.60        196.58        17.65 o                         
  -9  -6   8        114.76        132.28        15.54 o                         
  -8  -6   8        531.57        496.14        17.78 o                         
  -7  -6   8       1099.80       1081.80        22.34 o                         
  -6  -6   8       1797.15       1818.55        33.05 o                         
  -5  -6   8       1994.34       2032.62        27.57 o                         
  -4  -6   8        218.49        199.52         8.92 o                         
  -3  -6   8        164.13        185.93         8.72 o                         
  -2  -6   8        141.57        231.15        18.23 o                         
  -1  -6   8       2212.91       2088.33        24.21 o                         
   0  -6   8       2780.14       2713.39        33.14 o                         
   1  -6   8       2817.43       2870.35        39.62 o                         
   2  -6   8        115.49        114.08        10.00 o                         
   3  -6   8       3442.69       3522.69        51.39 o                         
   4  -6   8        307.39        284.96        15.24 o                         
   5  -6   8        200.71        188.75        14.48 o                         
   6  -6   8       1689.43       1812.23        43.86 o                         
 -10  -5   8         74.98         80.99        15.18 o                         
  -9  -5   8         85.90         98.74        14.49 o                         
  -8  -5   8       1267.47       1307.12        29.29 o                         
  -7  -5   8        918.93        886.88        19.28 o                         
  -6  -5   8       3530.17       3372.48        68.72 o                         
  -5  -5   8       2154.24       2168.04        28.55 o                         
  -4  -5   8        150.71        151.94         7.16 o                         
  -3  -5   8        612.61        658.29        13.36 o                         
  -2  -5   8       2572.14       2523.15        30.41 o                         
  -1  -5   8      10756.70      10463.51       102.63 o                         
   0  -5   8       1133.73       1075.38        15.06 o                         
   1  -5   8          3.31          0.62         3.82 o                         
   2  -5   8       6560.46       6292.93        68.15 o                         
   3  -5   8        454.24        537.87        24.42 o                         
   4  -5   8       1971.77       1894.15        29.25 o                         
   5  -5   8       3184.92       3181.24        48.06 o                         
   6  -5   8       5511.43       5554.19        84.44 o                         
   7  -5   8        116.99         99.35        20.91 o                         
 -10  -4   8         48.35         71.59        25.03 o                         
  -9  -4   8        869.52        953.03        71.05 o                         
  -8  -4   8       1205.12       1188.60        51.08 o                         
  -7  -4   8         54.81         75.09         7.76 o                         
  -6  -4   8         67.87        102.75         7.80 o                         
  -5  -4   8         76.21         61.01         5.16 o                         
  -4  -4   8         58.57         68.73         7.62 o                         
  -3  -4   8         11.51         33.95         7.80 o                         
  -2  -4   8      11496.26      10751.33        95.03 o                         
  -1  -4   8       2732.06       2523.87        34.13 o                         
   0  -4   8       2591.84       2351.99        25.59 o                         
   1  -4   8         19.79          9.67         3.01 o                         
   2  -4   8       1595.47       1527.56        20.95 o                         
   3  -4   8       1861.49       1940.63        32.35 o                         
   4  -4   8        881.46        868.81        16.41 o                         
   5  -4   8       5915.27       5964.10        89.60 o                         
   6  -4   8       1023.13       1012.01        27.02 o                         
   7  -4   8       1656.79       1550.59        33.09 o                         
   8  -4   8        147.67        128.31        16.60 o                         
 -10  -3   8        426.16        413.82        26.05 o                         
  -9  -3   8        484.47        511.01        27.34 o                         
  -8  -3   8        133.23         80.39        16.40 o                         
  -7  -3   8       2104.65       2155.58        30.73 o                         
  -6  -3   8        735.74        722.00        19.18 o                         
  -5  -3   8       1577.21       1505.45        23.79 o                         
  -4  -3   8       1705.48       1885.14        20.87 o                         
  -3  -3   8       2697.76       2549.29        27.95 o                         
  -2  -3   8       8599.67       8212.00        70.25 o                         
  -1  -3   8       2857.82       2766.52        28.88 o                         
   0  -3   8       6025.59       5849.84        59.16 o                         
   1  -3   8       6496.74       6443.73        68.33 o                         
   2  -3   8       1741.91       1686.62        20.66 o                         
   3  -3   8        325.46        321.65         8.42 o                         
   4  -3   8       1013.61       1024.03        17.05 o                         
   5  -3   8        523.92        527.87        12.80 o                         
   6  -3   8        875.64        828.97        19.19 o                         
   7  -3   8        581.24        635.52        18.06 o                         
   8  -3   8        602.51        650.39        21.90 o                         
  -9  -2   8         77.51         90.66        17.69 o                         
  -8  -2   8       1927.54       1876.54        53.40 o                         
  -7  -2   8         71.26         50.09         7.04 o                         
  -6  -2   8       3435.17       3390.90        56.24 o                         
  -5  -2   8         24.35         33.24         3.83 o                         
  -4  -2   8         29.18         34.80         5.10 o                         
  -3  -2   8        467.40        370.63        10.48 o                         
  -1  -2   8      15353.04      14692.92       146.94 o                         
   0  -2   8         94.99        167.40         6.70 o                         
   1  -2   8       7522.20       7263.60        75.94 o                         
   2  -2   8        301.44        402.48         8.49 o                         
   3  -2   8        492.84        478.24         9.06 o                         
   4  -2   8       1987.48       2086.97        24.05 o                         
   5  -2   8       1050.40       1004.67        16.77 o                         
   6  -2   8       5525.78       5570.47        93.97 o                         
   7  -2   8        504.71        527.86        15.83 o                         
   8  -2   8        519.78        532.47        19.09 o                         
   9  -2   8        135.37        158.43        12.67 o                         
  -9  -1   8        951.35        888.66        40.01 o                         
  -8  -1   8       1357.49       1372.06        33.83 o                         
  -7  -1   8        662.23        706.81        20.54 o                         
  -6  -1   8       1053.49       1008.21        27.38 o                         
  -5  -1   8       3200.60       3385.51        34.79 o                         
  -4  -1   8       1725.16       1623.24        18.77 o                         
  -3  -1   8       6933.94       7719.84        74.68 o                         
  -2  -1   8       8471.71       8808.69        80.84 o                         
  -1  -1   8       1960.94       1924.61        25.03 o                         
   0  -1   8       8405.81       8286.20        80.80 o                         
   1  -1   8        149.47        166.32         7.55 o                         
   2  -1   8       9735.65       9664.74        85.03 o                         
   3  -1   8       2071.47       2277.90        25.40 o                         
   4  -1   8       1766.35       1889.31        23.01 o                         
   5  -1   8        119.69         99.65         5.17 o                         
   6  -1   8        139.19        179.33         8.05 o                         
   7  -1   8         60.39         72.43         8.66 o                         
   8  -1   8       1183.00       1074.22        24.62 o                         
   9  -1   8          9.95         28.63        12.75 o                         
  10  -1   8        536.83        584.25        20.63 o                         
  -9   0   8        857.19        834.20        26.82 o                         
  -8   0   8         28.81         23.05        11.61 o                         
  -7   0   8       1349.76       1311.27        26.07 o                         
  -6   0   8       4085.58       4003.10        51.19 o                         
  -5   0   8       8282.89       8090.74        77.85 o                         
  -4   0   8         92.42        100.62         5.03 o                         
  -3   0   8       1327.32       1562.81        17.44 o                         
  -2   0   8       3124.64       3201.36        35.83 o                         
  -1   0   8       1399.05       1563.26        25.34 o                         
   0   0   8        135.92        152.04         5.39 o                         
   1   0   8       8293.63       8103.19        71.20 o                         
   2   0   8       7140.37       6713.22        60.16 o                         
   3   0   8       1185.52       1165.60        13.59 o                         
   4   0   8        837.13        902.39        11.71 o                         
   5   0   8        191.98        182.73         5.86 o                         
   6   0   8         45.62         53.98         4.28 o                         
   7   0   8       1434.62       1454.26        25.50 o                         
   8   0   8        521.21        568.03        18.18 o                         
   9   0   8       1263.01       1251.17        27.70 o                         
  10   0   8        492.31        522.49        18.73 o                         
  -8   1   8         30.84         12.99        12.18 o                         
  -7   1   8         89.78         85.69        10.03 o                         
  -6   1   8       5722.97       5643.99        76.55 o                         
  -5   1   8       2988.28       2926.26        35.21 o                         
  -4   1   8        307.81        322.87         7.71 o                         
  -3   1   8        585.60        577.19         9.88 o                         
  -2   1   8       2407.27       2403.15        26.07 o                         
  -1   1   8       3115.40       3403.47        32.04 o                         
   0   1   8        286.69        110.65        24.12 o                         
   1   1   8       9429.90       9095.63        80.05 o                         
   2   1   8        379.50        623.96         9.78 o                         
   3   1   8       1405.76       1342.68        15.05 o                         
   4   1   8        109.07        157.48         6.76 o                         
   5   1   8        686.84        774.42        11.18 o                         
   6   1   8       3773.44       3587.45        34.52 o                         
   7   1   8       9174.50       9129.86       100.37 o                         
   9   1   8         54.90         35.26         9.79 o                         
  10   1   8        532.12        523.13        18.34 o                         
  -8   2   8         84.98         86.55        10.61 o                         
  -7   2   8       1042.39       1092.25        25.12 o                         
  -6   2   8       2567.51       2655.27        40.37 o                         
  -5   2   8        852.08        817.59        17.04 o                         
  -4   2   8        468.33        463.27        14.02 o                         
  -3   2   8       2120.78       2059.44        23.33 o                         
  -2   2   8       5184.37       5036.66        50.20 o                         
  -1   2   8       5750.11       5246.53        47.61 o                         
   0   2   8       4556.22       4457.72        50.20 o                         
   1   2   8        188.46        251.74        10.67 o                         
   2   2   8       8445.47       9739.51        85.51 o                         
   3   2   8        961.96        888.99        10.34 o                         
   4   2   8        932.38       1059.97        13.04 o                         
   5   2   8       6093.73       5975.39        57.99 o                         
   6   2   8       8786.12       8404.86        75.65 o                         
   7   2   8       1164.28       1200.64        17.57 o                         
   8   2   8        649.93        667.35        11.99 o                         
   9   2   8        139.94        151.61        11.14 o                         
  10   2   8       1558.76       1521.66        30.80 o                         
  11   2   8          5.06          9.11        10.61 o                         
  -7   3   8        410.79        456.26        20.10 o                         
  -6   3   8        228.41        209.20        11.82 o                         
  -5   3   8        715.55        695.68        18.65 o                         
  -4   3   8         14.89         39.89         6.93 o                         
  -3   3   8       5197.62       5187.52        58.95 o                         
  -2   3   8       6392.77       6324.45        62.25 o                         
  -1   3   8       2406.76       2344.66        23.66 o                         
   0   3   8        752.76        735.22        10.82 o                         
   1   3   8        383.07        587.80         8.98 o                         
   2   3   8       3878.47       3541.89        45.48 o                         
   3   3   8       1576.07       1569.61        15.56 o                         
   4   3   8        680.56        734.68        12.18 o                         
   5   3   8       9954.18       9835.71        93.82 o                         
   6   3   8       2598.28       2504.50        25.11 o                         
   7   3   8       2126.26       2303.15        28.97 o                         
   8   3   8         45.65         40.82         7.79 o                         
   9   3   8       3250.82       3366.13        56.07 o                         
  10   3   8        433.13        398.38        15.61 o                         
  11   3   8        497.06        468.62        17.12 o                         
  -6   4   8        158.06        137.78        13.37 o                         
  -5   4   8        944.14       1001.02        21.16 o                         
  -4   4   8          7.87         11.13         7.25 o                         
  -3   4   8         20.54         17.87         6.79 o                         
  -2   4   8       3980.09       3889.81        45.89 o                         
  -1   4   8       1569.44       1535.86        18.34 o                         
   0   4   8       3268.30       3226.05        31.44 o                         
   1   4   8       9264.60       9176.50        77.87 o                         
   2   4   8       5230.30       4983.02        45.59 o                         
   3   4   8        435.28        463.46         8.24 o                         
   4   4   8        426.70        422.43         8.31 o                         
   5   4   8       2108.22       1951.79        23.65 o                         
   6   4   8        470.05        778.90        11.44 o                         
   7   4   8        322.07        332.69         9.64 o                         
   8   4   8       4085.75       4104.39        63.42 o                         
   9   4   8       1169.27       1204.05        25.85 o                         
  10   4   8          2.96         -3.67         9.33 o                         
  11   4   8        307.23        320.45        14.51 o                         
  -6   5   8       1662.50       1655.84        40.52 o                         
  -5   5   8         19.02         41.14        11.67 o                         
  -4   5   8        254.69        240.72        11.31 o                         
  -3   5   8        736.48        734.84        16.48 o                         
  -2   5   8        397.74        361.52        11.99 o                         
  -1   5   8       7698.69       7649.69        80.08 o                         
   0   5   8       2018.50       2524.94        30.55 o                         
   1   5   8      10909.66      10456.58        88.68 o                         
   2   5   8        792.83        853.24        11.42 o                         
   3   5   8       1854.09       1736.74        19.99 o                         
   4   5   8         46.97         76.46         5.11 o                         
   5   5   8         18.55         35.91         5.13 o                         
   6   5   8       2265.66       2374.65        26.19 o                         
   7   5   8       1164.86       1188.96        21.36 o                         
   8   5   8       6410.89       6593.09        80.85 o                         
   9   5   8         75.72         76.45         7.74 o                         
  10   5   8        314.39        356.86        14.88 o                         
  11   5   8          0.49         16.51         9.98 o                         
  -5   6   8        991.96        992.31        26.92 o                         
  -4   6   8        541.73        524.71        17.10 o                         
  -3   6   8        686.36        660.13        18.10 o                         
  -2   6   8        131.70        134.09         9.65 o                         
  -1   6   8         67.55         54.02         8.74 o                         
   0   6   8        525.66        577.91        13.31 o                         
   1   6   8       1129.03       1137.36        16.74 o                         
   2   6   8       8016.32       7772.33        70.54 o                         
   3   6   8       1257.35       1178.22        19.57 o                         
   4   6   8       2416.73       2419.26        30.01 o                         
   5   6   8        167.91        376.45        11.24 o                         
   6   6   8          1.48          3.46         5.30 o                         
   7   6   8       1302.70       1312.46        26.58 o                         
   8   6   8        520.12        502.98        19.68 o                         
   9   6   8        972.41       1056.85        37.43 o                         
  10   6   8         52.47         78.79        10.72 o                         
  11   6   8        162.80        129.64        12.16 o                         
  -4   7   8        115.77        113.93        14.32 o                         
  -3   7   8        443.39        437.32        18.41 o                         
  -2   7   8        490.97        490.94        18.80 o                         
  -1   7   8          2.93        101.15        10.43 o                         
   0   7   8        794.37        836.55        19.71 o                         
   1   7   8       1255.15       1218.17        26.08 o                         
   2   7   8       4952.71       4853.53        66.15 o                         
   3   7   8         25.17         31.29         7.47 o                         
   4   7   8        242.11        278.29        16.55 o                         
   5   7   8         49.01         89.45        12.41 o                         
   6   7   8         57.68         65.48         6.59 o                         
   7   7   8        546.50        548.41        12.71 o                         
   8   7   8       2705.44       2570.83        36.33 o                         
   9   7   8       1652.28       1706.10        29.60 o                         
  10   7   8         18.10         24.24         8.13 o                         
  11   7   8         59.50         74.50        15.47 o                         
  -3   8   8         67.58         55.78        14.48 o                         
  -2   8   8       2256.51       2272.90        43.25 o                         
  -1   8   8        375.82        460.49        27.23 o                         
   0   8   8        521.86        544.13        19.36 o                         
   1   8   8       3469.15       3422.62        55.57 o                         
   2   8   8        194.83        184.72        12.94 o                         
   3   8   8        774.68        746.60        20.73 o                         
   4   8   8        104.55         96.32        11.08 o                         
   5   8   8        517.83        560.31        16.26 o                         
   6   8   8        778.10        838.69        19.48 o                         
   7   8   8       2563.78       2585.04        39.68 o                         
   8   8   8        107.07        104.06         9.31 o                         
   9   8   8       1408.42       1259.10        28.89 o                         
  10   8   8        212.05        183.05        13.17 o                         
  11   8   8        116.51        108.59        16.24 o                         
  -1   9   8         49.55         58.48        15.74 o                         
   0   9   8        392.95        380.94        20.39 o                         
   1   9   8        573.30        515.82        20.05 o                         
   2   9   8          0.40         -5.70        10.90 o                         
   3   9   8        166.25        181.81        13.54 o                         
   4   9   8        692.90        668.71        18.57 o                         
   5   9   8       1204.89       1211.61        24.63 o                         
   6   9   8       2757.85       2689.19        53.46 o                         
   7   9   8        337.93        341.10        15.19 o                         
   8   9   8        489.05        446.04        19.18 o                         
   9   9   8        418.16        448.29        21.70 o                         
  10   9   8       1113.87       1132.25        38.99 o                         
   1  10   8        149.73        156.86        15.95 o                         
   2  10   8        727.95        751.61        24.32 o                         
   3  10   8       2868.10       2915.25        74.08 o                         
   4  10   8       1177.68       1095.90        27.31 o                         
   5  10   8       1460.80       1491.29        58.61 o                         
   6  10   8        436.55        480.71        18.94 o                         
   7  10   8          9.61         10.29        11.01 o                         
   8  10   8         15.44          9.83        11.29 o                         
   9  10   8       1106.00       1175.86        88.73 o                         
   3  11   8          2.97        -18.88        13.45 o                         
   4  11   8          0.47          5.07        14.99 o                         
   5  11   8        305.89        359.77        21.28 o                         
   6  11   8         24.38         18.41        14.41 o                         
   7  11   8         95.90         87.37        14.11 o                         
  -7 -10   9         39.49         18.53        15.96 o                         
  -6 -10   9        679.08        680.37        23.31 o                         
  -5 -10   9        516.81        523.13        22.20 o                         
  -4 -10   9        614.81        554.21        24.47 o                         
  -3 -10   9         33.90         66.83        15.71 o                         
  -2 -10   9        487.88        500.29        21.31 o                         
  -1 -10   9        934.10        979.91        27.32 o                         
   0 -10   9         76.50         65.59        17.08 o                         
  -8  -9   9        154.61        148.15        21.21 o                         
  -7  -9   9        105.92        123.21        16.51 o                         
  -6  -9   9          1.68        -12.69        11.04 o                         
  -5  -9   9       2501.79       2515.74        56.09 o                         
  -4  -9   9        167.15        167.13        14.33 o                         
  -3  -9   9         20.24         17.01        11.57 o                         
  -2  -9   9        189.48        177.99        15.11 o                         
  -1  -9   9        122.74        138.31        14.52 o                         
   0  -9   9        212.62        224.76        16.06 o                         
   1  -9   9        327.00        342.18        19.36 o                         
   2  -9   9        140.26        226.00        20.01 o                         
  -9  -8   9        177.21        153.11        17.09 o                         
  -8  -8   9        403.35        338.84        30.53 o                         
  -7  -8   9        126.62        127.60        13.74 o                         
  -6  -8   9       1167.13       1234.54        27.28 o                         
  -5  -8   9        377.44        354.00        20.62 o                         
  -3  -8   9        109.01        116.56        10.94 o                         
  -2  -8   9        200.77        170.17        11.88 o                         
  -1  -8   9        146.62        218.81        14.57 o                         
   0  -8   9        867.82        820.46        23.26 o                         
   1  -8   9         38.35         32.34        12.46 o                         
   2  -8   9         17.14         12.33        12.12 o                         
   3  -8   9        157.26        149.78        17.55 o                         
  -9  -7   9        151.29        112.87        12.68 o                         
  -8  -7   9         42.87         35.96        11.93 o                         
  -7  -7   9          7.17         24.10        10.19 o                         
  -6  -7   9        104.49         95.93         9.53 o                         
  -5  -7   9        152.92        188.03        11.51 o                         
  -4  -7   9        499.06        510.89        15.06 o                         
  -3  -7   9       2276.79       2167.99        34.87 o                         
  -2  -7   9        624.37        645.00        17.86 o                         
  -1  -7   9       1253.67       1152.32        23.76 o                         
   0  -7   9        227.35        211.11        13.45 o                         
   1  -7   9       2784.92       2842.33        44.74 o                         
   2  -7   9         29.78         40.23        10.44 o                         
   3  -7   9          0.81         -8.96        11.20 o                         
   4  -7   9       1152.25       1126.81        28.72 o                         
   5  -7   9        258.34        283.61        17.77 o                         
  -9  -6   9         54.75         65.39        15.91 o                         
  -8  -6   9        248.57        276.29        18.75 o                         
  -7  -6   9       1745.91       1765.08        57.37 o                         
  -6  -6   9       2344.57       2363.76        50.67 o                         
  -5  -6   9        805.79        828.99        17.77 o                         
  -4  -6   9         17.40         18.15         6.91 o                         
  -3  -6   9       1578.38       1508.19        28.75 o                         
  -2  -6   9          7.08         29.01         6.89 o                         
  -1  -6   9        999.30        929.30        19.33 o                         
   0  -6   9       5138.88       5053.11        63.55 o                         
   1  -6   9       4185.53       4009.22        56.76 o                         
   2  -6   9        883.58        861.48        19.92 o                         
   3  -6   9          0.97         62.17        10.23 o                         
   4  -6   9       2330.94       2331.83        42.91 o                         
   5  -6   9        191.88        166.79        14.61 o                         
   6  -6   9        240.72        226.44        26.20 o                         
  -9  -5   9         81.58         73.42        17.09 o                         
  -8  -5   9        253.30        271.02        13.74 o                         
  -7  -5   9       1384.55       1363.76        28.79 o                         
  -6  -5   9       1966.93       2007.73        29.33 o                         
  -5  -5   9       1496.85       1487.53        23.09 o                         
  -4  -5   9       1220.79       1143.60        18.94 o                         
  -3  -5   9       1564.23       1583.80        24.51 o                         
  -2  -5   9       1232.45       1230.16        18.50 o                         
  -1  -5   9        730.23        670.10        12.76 o                         
   0  -5   9      15107.68      14520.23       134.62 o                         
   1  -5   9       2364.26       2226.09        27.05 o                         
   2  -5   9        620.36        597.42        15.04 o                         
   3  -5   9        418.70        386.75        12.94 o                         
   4  -5   9        777.37        783.49        19.47 o                         
   5  -5   9         45.89         53.00        11.35 o                         
   6  -5   9       1376.17       1362.52        38.95 o                         
   7  -5   9       4761.06       4754.82       142.42 o                         
  -9  -4   9        122.15        134.99        20.02 o                         
  -8  -4   9       2082.13       2001.82        50.18 o                         
  -7  -4   9       2377.95       2365.85        37.48 o                         
  -6  -4   9         30.84         80.84         6.57 o                         
  -5  -4   9        225.29        228.48         8.95 o                         
  -4  -4   9       7304.41       7074.94        70.17 o                         
  -3  -4   9       4012.04       4019.10        43.02 o                         
  -2  -4   9         15.22         18.50         5.02 o                         
  -1  -4   9       7606.43       7386.33        74.06 o                         
   0  -4   9       7893.66       7687.75        77.27 o                         
   1  -4   9       2468.73       2327.64        28.71 o                         
   2  -4   9        288.38        329.37         9.93 o                         
   3  -4   9      11423.83      11236.90       123.78 o                         
   4  -4   9       2679.13       2699.46        35.41 o                         
   5  -4   9         17.60         33.53         8.78 o                         
   6  -4   9       1283.62       1296.68        30.86 o                         
   7  -4   9        599.65        617.64        21.64 o                         
   8  -4   9         87.66         57.97        19.62 o                         
  -9  -3   9         53.38         69.53        18.33 o                         
  -8  -3   9       1437.88       1576.82        48.90 o                         
  -7  -3   9        112.73        117.87        16.62 o                         
  -6  -3   9       2018.28       2060.74        37.10 o                         
  -5  -3   9       2555.70       2527.67        30.14 o                         
  -4  -3   9       7160.01       6831.35        67.71 o                         
  -3  -3   9         37.75         20.69         5.18 o                         
  -2  -3   9        181.02        173.65         6.57 o                         
  -1  -3   9       5636.98       5257.43        54.16 o                         
   0  -3   9        720.32        780.64        12.64 o                         
   1  -3   9       1834.38       1885.30        23.97 o                         
   2  -3   9       4623.83       4328.61        45.77 o                         
   3  -3   9       7988.04       7870.77        81.98 o                         
   4  -3   9        927.31       1056.76        18.12 o                         
   5  -3   9        251.16        262.32        10.99 o                         
   6  -3   9       1629.47       1583.70        25.91 o                         
   7  -3   9        749.90        893.71        21.84 o                         
   8  -3   9         68.12         57.87        14.69 o                         
  -9  -2   9        451.78        435.42        26.70 o                         
  -8  -2   9       1039.96       1063.05        40.04 o                         
  -7  -2   9       1189.50       1126.89        24.11 o                         
  -6  -2   9         79.74         89.90         7.89 o                         
  -5  -2   9      10519.02      10194.71        97.64 o                         
  -4  -2   9       1563.37       1614.38        21.05 o                         
  -3  -2   9        255.33        261.75         8.23 o                         
  -2  -2   9        506.39        505.52         9.48 o                         
  -1  -2   9       1843.96       1890.50        21.33 o                         
   0  -2   9         38.46         55.59         4.66 o                         
   1  -2   9         88.92        216.37         6.92 o                         
   2  -2   9       8042.50       7803.10        77.88 o                         
   3  -2   9       1453.05       1357.47        18.31 o                         
   4  -2   9        748.85        956.35        14.42 o                         
   5  -2   9          0.63         -2.77         6.18 o                         
   6  -2   9        354.65        392.44        17.33 o                         
   7  -2   9       1503.54       1445.70        45.74 o                         
   8  -2   9       2491.42       2379.78        54.38 o                         
   9  -2   9        199.01        197.56        21.28 o                         
  -9  -1   9        415.23        434.98        21.07 o                         
  -8  -1   9         41.56         68.94        13.30 o                         
  -7  -1   9        163.14        144.13        10.40 o                         
  -6  -1   9       3103.25       2954.43        73.05 o                         
  -5  -1   9       2660.11       2623.67        32.37 o                         
  -4  -1   9        690.08        649.03        10.38 o                         
  -3  -1   9       2974.41       2873.51        33.39 o                         
  -2  -1   9       2192.40       2308.13        24.69 o                         
  -1  -1   9       2599.25       2636.29        27.77 o                         
   0  -1   9        255.30        223.97         8.61 o                         
   1  -1   9       4655.29       4582.98        59.93 o                         
   2  -1   9        691.99        635.85        10.44 o                         
   3  -1   9       1008.70       1087.22        14.27 o                         
   4  -1   9        469.25        535.87        10.31 o                         
   5  -1   9        518.07        507.99        11.93 o                         
   6  -1   9        828.42        814.68        24.89 o                         
   7  -1   9       4927.02       4893.59        84.40 o                         
   8  -1   9         76.85         69.69        11.05 o                         
   9  -1   9        195.27        193.01        11.46 o                         
  -8   0   9          1.38          4.45        12.45 o                         
  -7   0   9         98.16        108.07        10.36 o                         
  -6   0   9       1023.57       1001.13        20.03 o                         
  -5   0   9        225.14        246.34         8.28 o                         
  -4   0   9       4019.43       3839.69        58.10 o                         
  -3   0   9         18.02         23.83         4.82 o                         
  -2   0   9       2713.97       2859.56        31.33 o                         
  -1   0   9       3677.49       3959.94        39.13 o                         
   0   0   9        124.81        114.21         5.30 o                         
   1   0   9       1890.26       1819.37        19.61 o                         
   2   0   9        209.37        140.19         5.68 o                         
   3   0   9        517.96        691.16        10.35 o                         
   4   0   9       1261.81       1424.50        18.24 o                         
   5   0   9        250.29        334.06        12.99 o                         
   6   0   9       2658.79       2550.81        27.88 o                         
   7   0   9        540.53        516.10        13.53 o                         
   8   0   9       2258.14       2254.77        36.23 o                         
   9   0   9       3067.57       2958.69        44.87 o                         
  10   0   9        236.11        272.33        15.74 o                         
  -8   1   9        412.48        422.54        15.94 o                         
  -7   1   9        146.53        134.64        11.32 o                         
  -6   1   9        771.09        782.69        32.84 o                         
  -5   1   9        251.34        241.55         9.22 o                         
  -4   1   9        244.80        248.54         7.91 o                         
  -3   1   9         35.08         73.71         5.42 o                         
  -2   1   9         11.80         12.40         4.71 o                         
  -1   1   9         94.11        160.16        12.23 o                         
   0   1   9       5552.53       5378.93        51.26 o                         
   1   1   9       8492.02       8200.66        73.05 o                         
   2   1   9        525.90        860.63        11.70 o                         
   3   1   9       1201.42       1259.52        14.82 o                         
   4   1   9        917.94        827.79        12.52 o                         
   5   1   9          7.61         33.60         4.32 o                         
   6   1   9        132.93        154.15         5.45 o                         
   7   1   9       2522.44       2428.42        33.94 o                         
   8   1   9       2566.60       2531.35        35.20 o                         
   9   1   9       1978.14       1879.89        36.79 o                         
  10   1   9        802.50        780.52        40.46 o                         
  -7   2   9       1449.06       1399.01        57.66 o                         
  -6   2   9        355.43        369.46        13.83 o                         
  -5   2   9        214.31        218.86        14.58 o                         
  -4   2   9        221.87        302.98         9.50 o                         
  -3   2   9       1133.21       1075.00        16.02 o                         
  -2   2   9         74.30        105.59         5.78 o                         
  -1   2   9       2523.39       2544.70        25.57 o                         
   0   2   9      14307.50      14086.63       132.99 o                         
   1   2   9       2596.09       2811.29        27.82 o                         
   2   2   9      23814.93      24966.81       224.89 o                         
   3   2   9          6.50          9.44         3.69 o                         
   4   2   9       7716.88       7539.18        73.37 o                         
   5   2   9        334.10        339.36         8.79 o                         
   6   2   9        275.19        262.24         6.68 o                         
   7   2   9      11434.56      11368.72       124.61 o                         
   8   2   9        176.15        195.09         8.90 o                         
   9   2   9        555.91        611.04        19.14 o                         
  10   2   9         20.46         21.51        10.78 o                         
  11   2   9        368.24        425.32        18.03 o                         
  -7   3   9        321.43        327.26        18.38 o                         
  -6   3   9        337.69        337.64        18.01 o                         
  -5   3   9          2.94         10.15         7.08 o                         
  -4   3   9        830.77        865.72        17.04 o                         
  -3   3   9       4769.95       4722.10        54.61 o                         
  -2   3   9         54.64         75.61         6.23 o                         
  -1   3   9       3803.29       3824.69        40.33 o                         
   0   3   9       7841.71       7741.93        97.34 o                         
   1   3   9       2287.90       2464.09        24.97 o                         
   2   3   9        119.61        197.36         6.35 o                         
   3   3   9      16968.75      16500.01       136.08 o                         
   4   3   9       6317.80       6111.69        60.44 o                         
   5   3   9          7.63         13.22         4.57 o                         
   6   3   9       4990.98       5018.56        49.86 o                         
   7   3   9       1919.03       1943.29        24.98 o                         
   8   3   9       1471.28       1501.83        24.21 o                         
   9   3   9         17.13         20.30         6.64 o                         
  10   3   9       6422.43       6371.85       116.77 o                         
  11   3   9        710.23        714.78        21.78 o                         
  -6   4   9        232.84        229.51        17.28 o                         
  -5   4   9        817.33        938.48        19.10 o                         
  -4   4   9      10163.16       9856.95       126.55 o                         
  -3   4   9        644.37        605.41        13.74 o                         
  -2   4   9        157.45        186.92         8.56 o                         
  -1   4   9       2500.82       2346.41        28.81 o                         
   0   4   9       1230.14       1239.86        23.56 o                         
   1   4   9       2582.06       2739.16        26.43 o                         
   2   4   9       8120.04       7729.83        69.05 o                         
   3   4   9      17367.26      16443.78       142.41 o                         
   4   4   9        629.43        667.60        10.89 o                         
   5   4   9        340.60        370.21         9.24 o                         
   6   4   9        990.08        969.08        13.96 o                         
   7   4   9         48.55         67.59         6.15 o                         
   8   4   9        515.61        460.77        12.50 o                         
   9   4   9       2360.14       2396.36        37.06 o                         
  10   4   9       3128.87       3237.12        55.58 o                         
  11   4   9         15.73         20.74        10.88 o                         
  -5   5   9       4025.15       4131.50        67.03 o                         
  -4   5   9       1242.51       1227.21        24.61 o                         
  -3   5   9       1007.19       1063.20        42.83 o                         
  -2   5   9        269.57        269.87        10.40 o                         
  -1   5   9        556.27        544.32        13.08 o                         
   0   5   9        133.69        121.45         6.34 o                         
   1   5   9         22.14         15.83         5.85 o                         
   2   5   9       7595.59       7261.01        62.97 o                         
   3   5   9       3716.28       3811.35        36.83 o                         
   4   5   9       2657.66       2681.40        29.62 o                         
   5   5   9        118.85        104.13         6.03 o                         
   6   5   9       1934.76       1849.75        23.38 o                         
   7   5   9       1361.37       1399.83        20.26 o                         
   8   5   9       1714.36       1696.57        32.91 o                         
   9   5   9       3572.95       3648.20        53.45 o                         
  10   5   9          6.23          6.07        10.10 o                         
  11   5   9        191.41        185.81        13.55 o                         
  -4   6   9         36.76         48.50        10.76 o                         
  -3   6   9       1694.40       1658.55        29.93 o                         
  -2   6   9       2729.29       2758.67        38.67 o                         
  -1   6   9       5586.63       5644.07        69.63 o                         
   0   6   9          1.74         15.40         7.38 o                         
   1   6   9       2137.83       2158.67        31.03 o                         
   2   6   9       2075.83       2024.26        27.77 o                         
   3   6   9       1086.39        995.06        16.46 o                         
   4   6   9        134.83        121.45         7.21 o                         
   5   6   9        753.94        733.87        13.57 o                         
   6   6   9       1195.57       1155.84        20.04 o                         
   7   6   9       1173.53       1156.07        19.33 o                         
   8   6   9        385.99        524.03        13.68 o                         
   9   6   9        474.93        419.10        14.01 o                         
  10   6   9         19.36         26.63         7.54 o                         
  11   6   9        849.16        781.79        22.46 o                         
  -3   7   9        324.39        307.32        17.03 o                         
  -2   7   9       1867.52       1891.01        54.90 o                         
  -1   7   9        178.34        233.88        13.30 o                         
   0   7   9         48.16         50.71        10.79 o                         
   1   7   9       1128.14       1020.09        23.81 o                         
   2   7   9        955.49        982.32        32.71 o                         
   3   7   9         62.52         79.34        11.12 o                         
   4   7   9        249.08        234.08        10.48 o                         
   5   7   9       2060.78       2106.59        30.84 o                         
   6   7   9       1977.41       1927.12        27.03 o                         
   7   7   9        183.03        187.64         9.75 o                         
   8   7   9       1214.69       1175.65        20.82 o                         
   9   7   9        737.41        696.31        18.16 o                         
  10   7   9         75.50         92.83         9.72 o                         
  11   7   9        824.26        754.69        23.11 o                         
  -2   8   9        336.38        313.44        19.95 o                         
  -1   8   9         59.84         93.93        15.02 o                         
   0   8   9       1109.16       1042.78        26.28 o                         
   1   8   9        852.34        862.43        23.26 o                         
   2   8   9        479.59        483.52        35.53 o                         
   3   8   9        360.35        377.51        16.14 o                         
   4   8   9         98.38         94.86        10.20 o                         
   5   8   9        176.05        182.94        11.59 o                         
   6   8   9         21.88         16.81         9.52 o                         
   7   8   9        163.08        203.04        11.71 o                         
   8   8   9        626.24        594.45        18.08 o                         
   9   8   9         15.59          9.45        12.98 o                         
  10   8   9       1265.24       1289.24        33.46 o                         
  -1   9   9        562.40        565.11        25.47 o                         
   0   9   9        498.93        509.82        21.20 o                         
   1   9   9         36.11         21.62        12.25 o                         
   2   9   9       1376.79       1296.31        30.05 o                         
   3   9   9        622.19        582.55        20.17 o                         
   4   9   9        619.89        614.18        23.12 o                         
   5   9   9        504.53        515.81        16.79 o                         
   6   9   9         14.65         43.55        11.04 o                         
   7   9   9       1315.26       1318.64        28.17 o                         
   8   9   9          2.57         -1.21         9.81 o                         
   9   9   9       1486.38       1506.56        45.60 o                         
  10   9   9        173.93        153.18        19.36 o                         
   1  10   9        251.85        231.62        17.41 o                         
   2  10   9          1.97         12.83        13.32 o                         
   3  10   9        594.59        661.22        25.09 o                         
   4  10   9       2860.34       2838.81       103.50 o                         
   5  10   9         63.97         53.39        15.16 o                         
   6  10   9        114.08        124.93        13.92 o                         
   7  10   9        323.24        338.18        17.06 o                         
   8  10   9         18.90         35.43        11.86 o                         
   9  10   9         19.18         16.73        20.93 o                         
   5  11   9         36.99         34.67        16.22 o                         
   6  11   9        848.19        832.48        28.83 o                         
  -6 -10  10          8.13         18.67        13.74 o                         
  -5 -10  10          7.92         17.35        13.28 o                         
  -4 -10  10        417.34        467.44        23.97 o                         
  -3 -10  10       1458.71       1510.26        39.17 o                         
  -2 -10  10        256.94        209.12        17.15 o                         
  -1 -10  10         11.96         11.40        14.48 o                         
  -7  -9  10         65.54         71.12        16.57 o                         
  -6  -9  10        115.94        165.14        14.53 o                         
  -5  -9  10       1261.94       1207.18        30.49 o                         
  -4  -9  10        988.84       1117.03        28.28 o                         
  -3  -9  10        789.22        748.23        23.63 o                         
  -2  -9  10        732.78        711.17        23.25 o                         
  -1  -9  10        173.26        178.50        15.72 o                         
   0  -9  10        163.36        128.96        15.47 o                         
   1  -9  10        873.32        884.88        26.66 o                         
   2  -9  10       1584.92       1649.17        57.64 o                         
  -8  -8  10          9.64         32.21        17.71 o                         
  -7  -8  10        454.86        488.08        22.83 o                         
  -6  -8  10       1152.75       1209.86        28.09 o                         
  -5  -8  10        714.99        749.73        22.30 o                         
  -4  -8  10        230.37        270.42        15.67 o                         
  -3  -8  10         13.16         24.79        10.34 o                         
  -2  -8  10        183.92        192.44        14.19 o                         
  -1  -8  10        178.09        163.29        14.97 o                         
   0  -8  10        331.33        362.38        17.70 o                         
   1  -8  10       5891.13       5735.62        88.61 o                         
   2  -8  10        374.62        342.63        18.48 o                         
   3  -8  10        198.78        211.88        19.76 o                         
  -9  -7  10         65.57         72.73        15.00 o                         
  -8  -7  10        213.44        266.97        18.87 o                         
  -7  -7  10        952.67        954.32        31.39 o                         
  -6  -7  10        927.97        936.87        21.69 o                         
  -5  -7  10        177.38        164.11        11.84 o                         
  -4  -7  10         96.05        115.95        10.93 o                         
  -3  -7  10        810.21        798.24        23.10 o                         
  -2  -7  10       1148.00       1028.39        22.68 o                         
  -1  -7  10         79.63         75.03        11.86 o                         
   0  -7  10       1893.05       1864.90        36.09 o                         
   1  -7  10       2802.06       2606.34        62.24 o                         
   2  -7  10        452.12        438.65        18.56 o                         
   3  -7  10        830.22        886.86        24.98 o                         
   4  -7  10       2397.76       2440.55        46.23 o                         
  -9  -6  10        339.31        327.41        15.64 o                         
  -8  -6  10        573.89        563.19        20.74 o                         
  -7  -6  10         57.28         39.39        10.35 o                         
  -6  -6  10          5.37         11.05         8.06 o                         
  -5  -6  10       2338.01       2376.86        53.04 o                         
  -4  -6  10         25.24         30.13         7.51 o                         
  -3  -6  10       3497.40       3375.33        63.16 o                         
  -2  -6  10        223.47        167.95         9.99 o                         
  -1  -6  10         60.48         43.85         9.02 o                         
   0  -6  10       1527.19       1473.90        29.98 o                         
   1  -6  10       1644.91       1607.45        28.68 o                         
   2  -6  10       6092.27       6010.09        81.51 o                         
   3  -6  10        742.25        831.32        21.13 o                         
   4  -6  10       1424.61       1477.40        31.90 o                         
   5  -6  10         18.74         30.64        12.94 o                         
   6  -6  10         80.25         73.70        17.65 o                         
  -9  -5  10        328.49        337.34        21.17 o                         
  -8  -5  10          0.83          5.44        10.57 o                         
  -7  -5  10        147.36        153.91        11.59 o                         
  -6  -5  10       3088.55       3064.72        68.37 o                         
  -5  -5  10       1074.76       1076.39        23.60 o                         
  -4  -5  10        795.52        720.92        15.80 o                         
  -3  -5  10         70.01         89.93         7.91 o                         
  -2  -5  10       2530.99       2454.85        31.39 o                         
  -1  -5  10          1.02          1.55         5.15 o                         
   0  -5  10         30.71         46.60         7.14 o                         
   1  -5  10       3025.78       3009.57        41.21 o                         
   2  -5  10          3.82          0.53         7.47 o                         
   3  -5  10       2466.03       2485.17        39.18 o                         
   4  -5  10        344.30        350.82        17.60 o                         
   5  -5  10        902.90        942.31        42.03 o                         
   6  -5  10        124.17        142.84        13.92 o                         
   7  -5  10        171.48        198.65        24.45 o                         
  -9  -4  10       1008.24       1099.69        42.14 o                         
  -8  -4  10          5.51         -1.84        10.58 o                         
  -7  -4  10        611.15        541.20        18.79 o                         
  -6  -4  10       1135.80       1127.92        23.60 o                         
  -5  -4  10       5318.65       5312.22        66.90 o                         
  -4  -4  10       2665.75       2658.92        35.43 o                         
  -3  -4  10       5738.97       5631.96        60.87 o                         
  -2  -4  10       4901.63       4704.44        49.40 o                         
  -1  -4  10         25.92         30.73         5.14 o                         
   0  -4  10        237.21        203.90         7.90 o                         
   1  -4  10       1450.77       1392.31        19.33 o                         
   2  -4  10        595.93        659.72        13.74 o                         
   3  -4  10         16.30         34.44         7.36 o                         
   4  -4  10       4040.72       3920.11        51.64 o                         
   5  -4  10       1797.85       1842.63        32.12 o                         
   6  -4  10        397.33        406.72        19.39 o                         
   7  -4  10        123.91        118.31        16.31 o                         
  -9  -3  10         92.70        150.11        21.55 o                         
  -8  -3  10         18.94         11.65         9.14 o                         
  -7  -3  10       1048.02        982.38        32.92 o                         
  -6  -3  10        529.94        538.62        18.12 o                         
  -5  -3  10        257.95        254.53        11.00 o                         
  -4  -3  10       1839.76       1900.45        28.29 o                         
  -3  -3  10      10381.92      10114.39       104.06 o                         
  -2  -3  10        474.97        439.33        10.05 o                         
  -1  -3  10         97.45        118.85         6.58 o                         
   0  -3  10       2271.06       2400.14        26.46 o                         
   1  -3  10          9.14         10.89         5.19 o                         
   2  -3  10        250.46        255.15        15.26 o                         
   3  -3  10       2501.02       2408.73        33.81 o                         
   4  -3  10       2562.85       2419.43        32.39 o                         
   5  -3  10       1583.08       1487.99        25.05 o                         
   6  -3  10       1303.37       1314.19        25.86 o                         
   7  -3  10       1242.55       1233.02        29.06 o                         
   8  -3  10          2.21         -9.82        13.83 o                         
  -9  -2  10         65.60         72.49        19.62 o                         
  -8  -2  10         33.08         23.66        17.37 o                         
  -7  -2  10       1099.20       1091.49        28.76 o                         
  -6  -2  10        467.89        497.30        17.07 o                         
  -5  -2  10        226.21        238.50        10.34 o                         
  -4  -2  10       9553.05       9204.51       124.49 o                         
  -3  -2  10       5230.56       5049.47        61.70 o                         
  -2  -2  10       1263.36       1348.00        18.12 o                         
  -1  -2  10         40.44         78.00         5.93 o                         
   0  -2  10        403.59        336.95         8.40 o                         
   1  -2  10       2815.08       2679.85        28.89 o                         
   2  -2  10       7502.60       7383.39        74.40 o                         
   3  -2  10        934.64        817.66        16.17 o                         
   4  -2  10         29.95         55.86         6.78 o                         
   5  -2  10        156.18        159.34         8.72 o                         
   6  -2  10         23.72         31.32         7.76 o                         
   7  -2  10        231.65        246.98        13.09 o                         
   8  -2  10       1621.97       1560.70        34.46 o                         
   9  -2  10       3001.28       3027.34       122.41 o                         
  -8  -1  10        452.17        468.91        15.66 o                         
  -7  -1  10       3792.65       3536.32        58.64 o                         
  -6  -1  10         95.00        104.75         9.66 o                         
  -5  -1  10       1877.53       1931.56        28.06 o                         
  -4  -1  10        798.17        762.19        15.70 o                         
  -3  -1  10         22.41         50.11         6.66 o                         
  -2  -1  10        720.40        897.00        13.92 o                         
  -1  -1  10        689.66        622.84        18.35 o                         
   0  -1  10       6572.64       6502.30        88.40 o                         
   1  -1  10      15797.23      15611.85       142.82 o                         
   2  -1  10       2177.22       2041.85        24.61 o                         
   3  -1  10        470.30        481.87         9.84 o                         
   4  -1  10        107.63        129.00         6.70 o                         
   5  -1  10       1625.44       1468.19        20.51 o                         
   6  -1  10         79.84        156.42         8.17 o                         
   7  -1  10        238.12        236.95        11.08 o                         
   8  -1  10       3498.82       3412.24        52.40 o                         
   9  -1  10       1377.97       1341.26        34.68 o                         
  -8   0  10       1452.83       1482.73        34.94 o                         
  -7   0  10        951.57        933.26        28.62 o                         
  -6   0  10        696.10        684.50        17.53 o                         
  -5   0  10        291.96        278.81         9.87 o                         
  -4   0  10         31.97         38.01         6.56 o                         
  -3   0  10        761.22        797.71        13.02 o                         
  -2   0  10        310.48        266.10         8.91 o                         
  -1   0  10       1177.61       1178.61        18.13 o                         
   0   0  10       3443.51       3374.33        34.46 o                         
   1   0  10       7644.47       8002.33        72.06 o                         
   2   0  10       1125.44       1061.47        16.49 o                         
   3   0  10       2124.02       2110.25        23.47 o                         
   4   0  10       7067.74       6634.52        65.79 o                         
   5   0  10       7051.09       7134.59        70.37 o                         
   6   0  10          0.39          3.99         5.61 o                         
   7   0  10       3350.94       3307.17        40.33 o                         
   8   0  10       1573.23       1602.67        29.14 o                         
   9   0  10       1489.88       1527.79        28.28 o                         
  10   0  10         12.72         18.05        12.13 o                         
  -8   1  10        391.05        361.59        16.86 o                         
  -7   1  10          7.39          6.58        10.10 o                         
  -6   1  10        206.61        236.31        12.11 o                         
  -5   1  10        656.18        605.65        14.07 o                         
  -4   1  10        542.88        568.95        15.46 o                         
  -3   1  10       6894.06       6868.66        71.70 o                         
  -2   1  10       1162.28       1153.40        16.06 o                         
  -1   1  10        241.38        240.89         6.94 o                         
   0   1  10       3776.80       3923.00        39.08 o                         
   1   1  10        331.65        340.67         7.85 o                         
   2   1  10       4557.36       4554.15        45.11 o                         
   3   1  10       3023.66       2814.89        28.27 o                         
   4   1  10      14749.75      14586.42       138.44 o                         
   5   1  10          0.60          7.49         4.99 o                         
   6   1  10        776.90        741.04        13.25 o                         
   7   1  10        684.16        706.45        13.26 o                         
   8   1  10        158.92        174.47         9.76 o                         
   9   1  10       2355.61       2358.05        45.38 o                         
  10   1  10       2305.47       2235.86        50.69 o                         
  -7   2  10         21.44          9.45        12.44 o                         
  -6   2  10        738.18        752.68        19.54 o                         
  -5   2  10       1014.35        931.69        17.97 o                         
  -4   2  10       2628.62       2733.47        37.34 o                         
  -3   2  10        917.79        893.73        21.98 o                         
  -2   2  10       2140.10       2103.07        29.32 o                         
  -1   2  10        175.73        211.52         7.33 o                         
   0   2  10        228.65        184.89         7.14 o                         
   1   2  10       3396.29       3460.13        33.71 o                         
   2   2  10          5.53         17.25         3.84 o                         
   3   2  10       2848.17       2368.30        23.51 o                         
   4   2  10       1562.56       1652.21        20.52 o                         
   5   2  10       4488.19       4293.53        44.33 o                         
   6   2  10        220.23        186.73         7.51 o                         
   7   2  10        109.86        139.35         6.89 o                         
   8   2  10        265.95        273.65        10.91 o                         
   9   2  10        533.95        528.65        17.84 o                         
  10   2  10       2255.67       2352.48        44.76 o                         
  -7   3  10          5.23          7.74        22.30 o                         
  -6   3  10        173.66        194.76        16.30 o                         
  -5   3  10       1417.30       1372.13        27.97 o                         
  -4   3  10        923.87        956.88        18.78 o                         
  -3   3  10       4179.09       4240.80        52.48 o                         
  -2   3  10       3968.39       3860.98        46.30 o                         
  -1   3  10         95.99        116.75         7.04 o                         
   0   3  10        741.14        766.88        13.45 o                         
   1   3  10        864.88        782.16        12.22 o                         
   2   3  10         80.45        105.45         6.39 o                         
   3   3  10       6427.44       6830.37        61.96 o                         
   4   3  10       5459.93       5147.50        49.45 o                         
   5   3  10       4269.97       4086.54        42.54 o                         
   6   3  10         99.39         99.51         6.53 o                         
   7   3  10        205.21        255.82         8.58 o                         
   8   3  10        145.27        133.91         8.86 o                         
   9   3  10         25.49         59.16         8.60 o                         
  10   3  10        570.25        502.36        19.30 o                         
  11   3  10        508.88        505.62        20.07 o                         
  -6   4  10        281.86        305.75        19.69 o                         
  -5   4  10        455.13        448.21        29.71 o                         
  -4   4  10        109.85        134.69        11.90 o                         
  -3   4  10       4785.64       4852.48        66.54 o                         
  -2   4  10        175.50        200.73         9.28 o                         
  -1   4  10       1493.57       1437.08        27.66 o                         
   0   4  10        944.80        885.72        14.33 o                         
   1   4  10        535.27        431.19         8.82 o                         
   2   4  10         24.32         38.40         4.74 o                         
   3   4  10       4918.04       4851.93        48.96 o                         
   4   4  10      10885.02      11026.38       100.50 o                         
   5   4  10         94.50        106.58         6.31 o                         
   6   4  10        177.67        206.28         7.85 o                         
   7   4  10         56.17         51.57         6.24 o                         
   8   4  10        574.81        583.43        14.57 o                         
   9   4  10       1071.12       1068.09        30.06 o                         
  10   4  10       2725.45       2643.75        52.15 o                         
  11   4  10        103.76        152.39        13.99 o                         
  -5   5  10          4.84          2.86        12.55 o                         
  -4   5  10       3410.82       3455.17        51.05 o                         
  -3   5  10       2080.85       2080.21        56.98 o                         
  -2   5  10        593.90        620.77        15.75 o                         
  -1   5  10        300.68        297.47        10.86 o                         
   0   5  10       5346.27       5283.51        61.08 o                         
   1   5  10       1417.44       1422.57        18.45 o                         
   2   5  10       1156.20       1144.30        15.25 o                         
   3   5  10       1430.51       1407.74        16.88 o                         
   4   5  10          7.73          8.60         5.73 o                         
   5   5  10        107.37        127.98         7.31 o                         
   6   5  10        340.56        369.28        12.94 o                         
   7   5  10        370.32        377.88        10.48 o                         
   8   5  10        617.09        656.88        17.40 o                         
   9   5  10       3638.76       3426.44        51.52 o                         
  10   5  10        500.92        483.41        14.33 o                         
  11   5  10        463.62        418.10        18.03 o                         
  -4   6  10       1103.79       1135.28        27.93 o                         
  -3   6  10        127.22        122.89        13.54 o                         
  -2   6  10         58.50         69.10        13.88 o                         
  -1   6  10       1800.31       1753.73        30.97 o                         
   0   6  10       4754.51       4653.38        88.22 o                         
   1   6  10       1030.94       1023.90        21.10 o                         
   2   6  10        204.66        217.36        11.29 o                         
   3   6  10        242.61        229.74        10.38 o                         
   4   6  10        464.77        468.18        12.60 o                         
   5   6  10       2007.24       2078.84        28.50 o                         
   6   6  10       1845.16       1775.33        23.60 o                         
   7   6  10        865.70        879.47        16.99 o                         
   8   6  10       2422.96       2376.48        34.76 o                         
   9   6  10        583.63        550.90        16.50 o                         
  10   6  10       1343.27       1262.49        24.53 o                         
  11   6  10         37.90         51.60        12.26 o                         
  -3   7  10          8.44          4.68        12.57 o                         
  -2   7  10        106.90        133.33        17.08 o                         
  -1   7  10       1982.40       1945.00        33.86 o                         
   0   7  10       1028.13       1006.50        25.47 o                         
   1   7  10       2005.98       2045.46        51.09 o                         
   2   7  10        233.29        260.94        19.57 o                         
   3   7  10         73.55         54.97         9.23 o                         
   4   7  10       3543.99       3535.39        50.88 o                         
   5   7  10       3112.83       3114.20        49.26 o                         
   6   7  10        258.53        246.77        12.14 o                         
   7   7  10        106.20        162.71        10.53 o                         
   8   7  10       1248.07       1157.10        23.33 o                         
   9   7  10         46.88         52.75        11.01 o                         
  10   7  10         23.60         25.17        10.92 o                         
  -2   8  10        365.78        361.05        26.76 o                         
  -1   8  10         78.88         84.80        16.39 o                         
   0   8  10        153.01        149.88        14.42 o                         
   1   8  10          5.45         40.76        11.49 o                         
   2   8  10        233.85        210.59        14.33 o                         
   3   8  10        782.64        759.89        25.61 o                         
   4   8  10       4542.33       4506.75        63.47 o                         
   5   8  10        260.92        255.79        12.98 o                         
   6   8  10        140.56        160.56        12.53 o                         
   7   8  10        199.47        227.70        25.09 o                         
   8   8  10        335.98        334.20        13.50 o                         
   9   8  10         12.95          7.93        13.46 o                         
  10   8  10       1574.72       1587.84        51.94 o                         
   0   9  10        458.53        497.43        24.59 o                         
   1   9  10         64.42         64.59        13.65 o                         
   2   9  10        370.48        327.62        23.12 o                         
   3   9  10        923.03        931.75        25.15 o                         
   4   9  10       1972.87       1956.06        42.79 o                         
   5   9  10       1444.13       1471.75        31.38 o                         
   6   9  10        229.38        227.64        15.63 o                         
   7   9  10        911.03        931.30        28.24 o                         
   8   9  10          3.86          6.44        10.60 o                         
   9   9  10        218.64        268.73        23.16 o                         
   2  10  10        106.04         84.73        15.16 o                         
   3  10  10        360.46        410.75        20.05 o                         
   4  10  10       1323.90       1282.24        31.16 o                         
   5  10  10        700.91        750.21        53.97 o                         
   6  10  10        690.87        668.05        22.75 o                         
   7  10  10        769.80        739.00        31.39 o                         
   8  10  10          5.20         30.03        12.07 o                         
  -5 -10  11          7.30         -1.58        15.24 o                         
  -4 -10  11        411.03        407.83        22.71 o                         
  -3 -10  11        318.40        346.96        22.22 o                         
  -2 -10  11         48.25         65.46        15.48 o                         
  -7  -9  11          1.07          4.54        15.76 o                         
  -6  -9  11         45.76         77.26        13.98 o                         
  -5  -9  11       1094.19       1098.14        44.59 o                         
  -4  -9  11       1142.65       1230.45        30.45 o                         
  -3  -9  11        777.55        686.08        26.70 o                         
  -2  -9  11         85.43         76.11        13.55 o                         
  -1  -9  11        415.10        466.80        27.57 o                         
   0  -9  11         41.88         46.08        14.11 o                         
   1  -9  11         41.79         22.08        14.36 o                         
  -8  -8  11        137.72        195.25        23.39 o                         
  -7  -8  11        119.71        160.30        17.85 o                         
  -6  -8  11         11.22         15.05        12.02 o                         
  -5  -8  11       2505.89       2555.52        46.36 o                         
  -4  -8  11       2258.52       2197.74        42.04 o                         
  -3  -8  11        406.23        415.73        16.93 o                         
  -2  -8  11        558.67        478.62        25.89 o                         
  -1  -8  11        995.77       1096.31        29.03 o                         
   0  -8  11        125.61        152.28        15.22 o                         
   1  -8  11        352.41        350.49        19.29 o                         
   2  -8  11       2243.95       2333.40        52.14 o                         
   3  -8  11        796.64        779.96        29.39 o                         
  -8  -7  11        593.17        673.51        64.33 o                         
  -7  -7  11        668.80        692.49        30.07 o                         
  -6  -7  11       1714.72       1798.20        35.33 o                         
  -5  -7  11       1743.80       1842.64        36.31 o                         
  -4  -7  11        263.00        254.13        20.36 o                         
  -3  -7  11        524.66        459.97        16.50 o                         
  -2  -7  11       3047.34       3106.81        49.96 o                         
  -1  -7  11       3169.64       3046.39        51.81 o                         
   0  -7  11         10.19          4.16        11.07 o                         
   1  -7  11       1109.74       1084.46        27.38 o                         
   2  -7  11       2411.35       2411.88        67.35 o                         
   3  -7  11        735.35        757.01        27.82 o                         
   4  -7  11         78.74         63.70        14.64 o                         
  -8  -6  11        418.54        430.27        21.67 o                         
  -7  -6  11        386.66        429.01        22.59 o                         
  -6  -6  11       3313.87       3434.65        73.96 o                         
  -5  -6  11        304.98        298.84        13.67 o                         
  -4  -6  11       2384.24       2312.09        34.69 o                         
  -3  -6  11        836.12        853.97        25.44 o                         
  -2  -6  11       7959.88       7801.46       102.74 o                         
  -1  -6  11        510.11        493.53        20.32 o                         
   0  -6  11          2.35         47.45        18.42 o                         
   1  -6  11       2685.38       2538.88        42.05 o                         
   2  -6  11        214.01        226.44        13.04 o                         
   3  -6  11        221.15        245.44        14.15 o                         
   4  -6  11       1896.06       1951.07        42.43 o                         
   5  -6  11       1627.51       1691.78        36.35 o                         
  -9  -5  11       1188.65       1178.59        46.33 o                         
  -8  -5  11         68.39         74.44        12.55 o                         
  -7  -5  11          1.06          4.99        11.38 o                         
  -6  -5  11       1247.99       1229.06        30.66 o                         
  -5  -5  11       1693.14       1675.90        27.61 o                         
  -4  -5  11        291.79        303.06        11.35 o                         
  -3  -5  11       5951.34       5836.52        68.29 o                         
  -2  -5  11       1643.39       1535.77        24.00 o                         
  -1  -5  11       2422.32       2565.78        39.86 o                         
   0  -5  11        317.18        418.55        14.55 o                         
   1  -5  11        634.34        600.19        22.88 o                         
   2  -5  11          5.90          6.21         9.72 o                         
   3  -5  11         21.87         26.05         9.83 o                         
   4  -5  11       2112.01       2024.82        38.38 o                         
   5  -5  11        140.17        138.51        16.94 o                         
   6  -5  11        140.16        148.37        14.59 o                         
  -9  -4  11        117.19        112.57        22.19 o                         
  -8  -4  11       1402.64       1304.77        33.41 o                         
  -7  -4  11        234.19        229.21        16.73 o                         
  -6  -4  11        596.21        653.25        18.21 o                         
  -5  -4  11        576.33        589.26        16.57 o                         
  -4  -4  11        435.52        446.88        13.79 o                         
  -3  -4  11       5426.74       5353.03        67.61 o                         
  -2  -4  11        826.24        840.10        17.70 o                         
  -1  -4  11       2825.30       2820.28        34.60 o                         
   0  -4  11        127.87        107.96         7.23 o                         
   1  -4  11       1006.28       1062.29        17.64 o                         
   2  -4  11        742.30        705.78        16.44 o                         
   3  -4  11       2463.40       2433.24        35.50 o                         
   4  -4  11        673.01        700.78        19.14 o                         
   5  -4  11        359.15        386.67        17.01 o                         
   6  -4  11          3.30         10.14        11.43 o                         
   7  -4  11          4.77          0.77        14.84 o                         
  -9  -3  11        890.00        892.06        39.57 o                         
  -8  -3  11         98.61         99.10        12.82 o                         
  -7  -3  11       1602.61       1488.83        38.40 o                         
  -6  -3  11          2.82          2.31        10.05 o                         
  -5  -3  11        460.57        441.86        17.51 o                         
  -4  -3  11        542.90        570.21        14.76 o                         
  -3  -3  11        148.87        178.52         9.99 o                         
  -2  -3  11       1241.13       1195.14        21.23 o                         
  -1  -3  11        556.17        848.10        15.37 o                         
   0  -3  11        709.56        669.91        12.15 o                         
   1  -3  11       1170.30       1144.66        16.21 o                         
   2  -3  11         90.29         75.58         6.65 o                         
   3  -3  11       1286.42       1169.17        19.80 o                         
   4  -3  11       1308.95       1262.29        21.35 o                         
   5  -3  11          5.12          3.73         8.84 o                         
   6  -3  11          3.91         12.32         9.36 o                         
   7  -3  11        299.44        339.75        19.31 o                         
   8  -3  11         63.83         85.60        20.26 o                         
  -8  -2  11         13.12         24.31        11.19 o                         
  -7  -2  11        388.16        426.07        20.06 o                         
  -6  -2  11        340.05        378.94        16.36 o                         
  -5  -2  11       2438.27       2374.88        36.79 o                         
  -4  -2  11       1117.11       1100.51        22.92 o                         
  -3  -2  11       2210.23       2232.35        29.96 o                         
  -2  -2  11        453.46        626.72        13.92 o                         
  -1  -2  11         82.14         65.14         6.12 o                         
   0  -2  11         58.52         40.18         5.37 o                         
   1  -2  11        372.96        415.44         9.74 o                         
   2  -2  11       2003.11       1873.12        23.70 o                         
   3  -2  11      10156.05       9969.70       103.29 o                         
   4  -2  11         15.80         34.29         6.74 o                         
   5  -2  11       4058.35       3969.51        48.77 o                         
   6  -2  11          5.91         19.27         8.23 o                         
   7  -2  11        676.92        685.62        19.94 o                         
   8  -2  11         14.93         12.72        13.81 o                         
   9  -2  11        751.17        731.19        27.77 o                         
  -8  -1  11         20.94         71.92        10.76 o                         
  -7  -1  11        541.41        548.88        19.70 o                         
  -6  -1  11       1232.35       1284.65        34.10 o                         
  -5  -1  11       2559.79       2488.34        44.16 o                         
  -4  -1  11       1098.86       1055.65        20.97 o                         
  -3  -1  11        289.02        275.15        10.10 o                         
  -2  -1  11        178.32        197.92         8.35 o                         
  -1  -1  11       3825.76       3770.21        43.61 o                         
   0  -1  11        591.34        556.33        14.04 o                         
   1  -1  11        195.79        279.08         8.30 o                         
   2  -1  11       8764.63       8180.58        82.35 o                         
   3  -1  11       2001.50       2027.07        24.83 o                         
   4  -1  11       1626.97       1508.42        20.06 o                         
   5  -1  11        197.14        192.41         8.61 o                         
   6  -1  11       4226.32       4179.24        75.07 o                         
   7  -1  11        333.45        337.98        11.65 o                         
   8  -1  11          3.00         19.08        11.82 o                         
   9  -1  11       2591.84       2530.65       133.65 o                         
  -8   0  11        512.45        543.53        18.83 o                         
  -7   0  11        303.48        310.86        19.05 o                         
  -6   0  11        721.30        768.52        25.25 o                         
  -5   0  11       2680.94       2682.05        37.06 o                         
  -4   0  11        234.20        247.38         9.69 o                         
  -3   0  11        217.55        307.49        10.19 o                         
  -2   0  11       4867.02       4672.07        55.29 o                         
  -1   0  11       9339.01       8956.20       103.63 o                         
   0   0  11       1163.29       1222.83        17.30 o                         
   1   0  11        750.81        764.70        11.86 o                         
   2   0  11       3719.75       3525.70        36.59 o                         
   3   0  11         78.71         82.72         6.21 o                         
   4   0  11       1531.56       1567.71        20.42 o                         
   5   0  11       5980.43       5808.40        62.58 o                         
   6   0  11       7717.80       7413.37        83.87 o                         
   7   0  11          6.56         11.58         6.38 o                         
   8   0  11        158.86        212.75        12.48 o                         
   9   0  11        119.28        155.43        12.99 o                         
  10   0  11        196.72        199.20        19.39 o                         
  -7   1  11         19.76         26.52        12.72 o                         
  -6   1  11        632.72        658.19        18.58 o                         
  -5   1  11         23.90         30.69         7.66 o                         
  -4   1  11         17.19         13.44         7.42 o                         
  -3   1  11        939.76       1040.62        20.30 o                         
  -2   1  11      16766.65      16275.13       178.85 o                         
  -1   1  11       1155.38       1176.21        25.33 o                         
   0   1  11       1800.50       1743.65        21.92 o                         
   1   1  11       5104.95       5071.77        47.67 o                         
   2   1  11       4740.82       4778.36        47.12 o                         
   3   1  11        725.98        780.29        15.03 o                         
   4   1  11       5669.13       5599.99        56.97 o                         
   5   1  11      11559.25      11033.13       113.28 o                         
   6   1  11        208.23        212.90         8.81 o                         
   7   1  11         26.33         26.45         6.42 o                         
   8   1  11        157.94        182.80        10.57 o                         
   9   1  11        516.20        516.83        16.38 o                         
  10   1  11        916.63        796.03        25.28 o                         
  -7   2  11         10.49          7.41        13.23 o                         
  -6   2  11       2190.89       2125.95        81.90 o                         
  -5   2  11        551.16        531.44        15.80 o                         
  -4   2  11         66.01         63.42         8.12 o                         
  -3   2  11       4159.01       4126.37        49.46 o                         
  -2   2  11       4113.17       3971.82        47.79 o                         
  -1   2  11       2400.38       2308.74        28.75 o                         
   0   2  11          6.41          9.21         4.36 o                         
   1   2  11       4662.81       4248.62        40.72 o                         
   2   2  11        131.49        135.97         6.36 o                         
   3   2  11        577.08        610.73        10.81 o                         
   4   2  11       6056.28       6065.43        76.07 o                         
   5   2  11       1906.24       1924.94        23.45 o                         
   6   2  11        417.59        420.19        10.88 o                         
   7   2  11         12.28         21.18         6.23 o                         
   8   2  11       1183.65       1220.11        22.11 o                         
   9   2  11        291.66        318.54        16.56 o                         
  10   2  11        495.03        487.10        19.99 o                         
  -6   3  11       1753.80       1768.15        48.89 o                         
  -5   3  11         81.15         86.41        12.48 o                         
  -4   3  11         77.12         94.39         9.91 o                         
  -3   3  11       4803.99       4723.20        55.81 o                         
  -2   3  11       1077.92       1081.69        18.55 o                         
  -1   3  11       3797.47       3589.54        43.91 o                         
   0   3  11       3061.08       2946.85        38.28 o                         
   1   3  11       7378.74       7253.71        68.75 o                         
   2   3  11          8.66         14.33         5.08 o                         
   3   3  11         15.92         21.75         4.05 o                         
   5   3  11       1233.93       1188.04        17.95 o                         
   6   3  11         82.07         86.44         6.87 o                         
   7   3  11       2623.16       2673.22        34.20 o                         
   8   3  11        844.46        930.54        18.90 o                         
   9   3  11        324.88        359.54        13.96 o                         
  10   3  11       1753.80       1601.52        39.83 o                         
  -5   4  11        787.35        785.69        26.80 o                         
  -4   4  11        769.28        752.07        22.07 o                         
  -3   4  11        430.01        366.07        15.64 o                         
  -2   4  11        504.70        584.97        15.34 o                         
  -1   4  11        246.98        258.27        11.29 o                         
   0   4  11       5441.01       5343.59        66.10 o                         
   1   4  11        759.41        868.37        13.94 o                         
   2   4  11        320.83        261.08         7.41 o                         
   3   4  11         18.02         45.16        12.29 o                         
   4   4  11        247.71        308.31         9.49 o                         
   5   4  11         29.59         37.34         6.36 o                         
   6   4  11       1042.94        975.83        16.38 o                         
   7   4  11         22.03         24.47         6.59 o                         
   8   4  11         20.50         16.09         8.05 o                         
   9   4  11        197.12        190.30        11.46 o                         
  10   4  11        639.29        660.63        17.16 o                         
  11   4  11        624.41        604.58        22.59 o                         
  -5   5  11       1767.85       1714.06        36.88 o                         
  -4   5  11         22.12         23.42        12.08 o                         
  -3   5  11        280.30        278.15        13.74 o                         
  -2   5  11        154.07        155.79        10.37 o                         
  -1   5  11        451.27        415.96        13.59 o                         
   0   5  11         33.67         53.11         8.42 o                         
   1   5  11       1020.00        946.51        18.51 o                         
   2   5  11       2116.04       2110.02        29.05 o                         
   3   5  11        392.64        433.72        13.32 o                         
   4   5  11        638.61        650.35        15.28 o                         
   5   5  11       1061.49       1034.58        16.86 o                         
   6   5  11         36.43         96.68        10.01 o                         
   7   5  11       1114.57       1056.39        19.83 o                         
   8   5  11        848.76        830.88        20.27 o                         
   9   5  11        208.05        213.10        12.07 o                         
  10   5  11        815.18        806.66        26.08 o                         
  11   5  11         48.88        108.87        14.12 o                         
  -4   6  11         62.91         69.00        13.78 o                         
  -3   6  11          1.53         -0.39        12.50 o                         
  -2   6  11        175.23        182.44        17.08 o                         
  -1   6  11        658.03        719.88        23.03 o                         
   0   6  11        349.10        385.31        20.98 o                         
   1   6  11         18.75          3.05         8.87 o                         
   2   6  11       2979.62       3125.51        51.00 o                         
   3   6  11        285.22        335.78        13.16 o                         
   4   6  11        421.81        450.48        17.22 o                         
   5   6  11          2.15         29.69         7.90 o                         
   6   6  11       1625.04       1609.25        26.27 o                         
   7   6  11       3001.58       2898.30        43.32 o                         
   8   6  11         13.21         20.88         7.46 o                         
   9   6  11         18.20         37.88        11.32 o                         
  10   6  11         15.65         18.07        10.75 o                         
  -3   7  11          2.89         19.57        13.06 o                         
  -2   7  11       3062.71       3066.64        53.98 o                         
  -1   7  11       2390.99       2442.46       138.78 o                         
   0   7  11         67.91         72.32        12.71 o                         
   1   7  11        193.29        181.84        13.81 o                         
   2   7  11         40.72        144.26        13.23 o                         
   3   7  11        628.21        643.21        18.05 o                         
   4   7  11        111.70        127.40        10.55 o                         
   5   7  11       2683.05       2795.91        43.17 o                         
   6   7  11       6206.37       6174.85        91.96 o                         
   7   7  11        271.73        272.27        12.75 o                         
   8   7  11         74.66         68.00         9.44 o                         
   9   7  11        715.68        747.31        33.85 o                         
  10   7  11         12.62         36.05        13.68 o                         
  -1   8  11        380.37        401.89        22.86 o                         
   0   8  11        508.59        541.40        21.55 o                         
   1   8  11        592.49        556.29        23.89 o                         
   2   8  11       2807.21       2717.03        55.56 o                         
   3   8  11        149.93        140.75        13.32 o                         
   4   8  11        438.52        438.21        18.19 o                         
   5   8  11       5633.08       5496.91       119.44 o                         
   6   8  11        102.63        115.49        12.39 o                         
   7   8  11        596.97        664.57        20.58 o                         
   8   8  11        378.19        434.30        17.18 o                         
   9   8  11       1261.50       1345.76        48.23 o                         
  10   8  11        309.33        335.14        23.23 o                         
   0   9  11         64.80         67.83        16.95 o                         
   1   9  11       2037.61       2077.46        41.74 o                         
   2   9  11       1458.69       1469.02        32.91 o                         
   3   9  11        246.42        225.82        17.94 o                         
   4   9  11       3607.05       3484.13        67.51 o                         
   5   9  11        130.19        140.88        15.39 o                         
   6   9  11         22.16         26.85        12.00 o                         
   7   9  11         41.26         35.30        12.10 o                         
   8   9  11       2317.42       2350.01        46.07 o                         
   9   9  11        614.47        694.08        26.72 o                         
   3  10  11        730.56        668.84        24.21 o                         
   4  10  11        105.19        103.67        15.20 o                         
   5  10  11         12.61         28.91        14.49 o                         
   6  10  11          6.93         12.91        14.43 o                         
   7  10  11       1191.45       1201.32        29.86 o                         
  -6  -9  12         16.19         25.51        13.63 o                         
  -5  -9  12         33.33         37.20        14.09 o                         
  -4  -9  12         95.96         87.19        16.69 o                         
  -3  -9  12       1457.06       1428.39        38.41 o                         
  -2  -9  12         64.78         46.45        14.02 o                         
  -1  -9  12       1414.96       1472.29        34.63 o                         
   0  -9  12          6.47         -3.92        14.43 o                         
  -7  -8  12        647.03        778.76        31.27 o                         
  -6  -8  12        523.39        557.11        32.97 o                         
  -5  -8  12         35.29         28.79        12.99 o                         
  -4  -8  12       1457.97       1468.76        33.79 o                         
  -3  -8  12       2273.34       2058.21        36.91 o                         
  -2  -8  12       2274.64       2163.62        42.04 o                         
  -1  -8  12        175.52        180.58        15.85 o                         
   0  -8  12       2280.39       2313.67        54.38 o                         
   1  -8  12         30.62         42.72        13.76 o                         
   2  -8  12        194.62        174.01        19.17 o                         
  -8  -7  12         59.03         82.16        20.32 o                         
  -7  -7  12       2514.88       2624.57        56.13 o                         
  -6  -7  12          0.62          8.69        11.44 o                         
  -5  -7  12         19.45         13.34        11.79 o                         
  -4  -7  12       1510.28       1553.86        33.21 o                         
  -3  -7  12        137.62        120.47        12.16 o                         
  -2  -7  12         59.68        141.54        12.54 o                         
  -1  -7  12       1322.19       1355.37        30.17 o                         
   0  -7  12       5409.61       5263.76        82.03 o                         
   1  -7  12         54.82        108.25        13.83 o                         
   2  -7  12          0.07        -13.86        12.28 o                         
   3  -7  12        233.61        229.27        19.61 o                         
   4  -7  12          6.04         17.71        17.92 o                         
  -8  -6  12       2010.41       2200.70        81.01 o                         
  -7  -6  12        121.48        138.91        17.27 o                         
  -6  -6  12         32.28         51.03        10.58 o                         
  -4  -6  12       2975.25       3102.56        53.01 o                         
  -3  -6  12        201.32        190.92        12.29 o                         
  -2  -6  12         17.92         34.31        11.04 o                         
  -1  -6  12       4316.06       4329.25        68.16 o                         
   0  -6  12       1723.51       1625.22        32.93 o                         
   1  -6  12          2.22         14.19        11.33 o                         
   2  -6  12        220.77        233.15        15.92 o                         
   3  -6  12        113.94        203.66        13.75 o                         
   4  -6  12       1153.23       1175.84        29.71 o                         
   5  -6  12        675.52        797.60        25.65 o                         
  -8  -5  12       1529.03       1446.47       101.92 o                         
  -7  -5  12          4.44         15.42        16.84 o                         
  -6  -5  12        111.05         97.37        11.47 o                         
  -5  -5  12       1837.31       1856.66        32.67 o                         
  -4  -5  12       3077.54       3022.94        46.74 o                         
  -3  -5  12        979.65        936.83        26.80 o                         
  -2  -5  12       1355.31       1284.68        27.94 o                         
  -1  -5  12       1760.60       1754.14        43.35 o                         
   0  -5  12        272.33        237.99        15.89 o                         
   1  -5  12         25.42         29.27         9.29 o                         
   2  -5  12         63.74         71.10        13.09 o                         
   3  -5  12       4978.42       4794.29        67.83 o                         
   4  -5  12       2127.93       2176.41        41.81 o                         
   5  -5  12        800.73        844.77        25.09 o                         
   6  -5  12        212.51        221.63        16.57 o                         
  -8  -4  12        164.76        145.59        15.88 o                         
  -7  -4  12        213.13        208.94        17.40 o                         
  -6  -4  12        480.14        508.51        16.49 o                         
  -5  -4  12       3053.43       3130.60        48.67 o                         
  -4  -4  12         21.41         22.71         8.42 o                         
  -3  -4  12       2039.47       1973.89        41.77 o                         
  -2  -4  12        109.77         90.81         9.23 o                         
  -1  -4  12        214.38        185.87        11.47 o                         
   0  -4  12       1312.55       1214.31        24.21 o                         
   1  -4  12         31.29         31.27         8.92 o                         
   2  -4  12        366.99        362.92        14.34 o                         
   3  -4  12       1345.69       1381.00        26.85 o                         
   4  -4  12       1339.35       1317.18        26.23 o                         
   5  -4  12        866.84        855.91        24.19 o                         
   6  -4  12        102.90         99.38        13.22 o                         
   7  -4  12       1075.22       1073.82        33.57 o                         
  -8  -3  12          7.96         10.82        12.07 o                         
  -7  -3  12        247.24        296.59        24.04 o                         
  -6  -3  12       1158.36       1215.08        28.78 o                         
  -5  -3  12        823.32        816.51        32.33 o                         
  -4  -3  12       1232.41       1250.56        22.78 o                         
  -3  -3  12        246.08        262.45        11.86 o                         
  -2  -3  12       1779.62       1746.03        29.34 o                         
  -1  -3  12       2443.33       2505.29        31.95 o                         
   0  -3  12       6368.32       6179.42        64.53 o                         
   1  -3  12         34.57         20.92         8.08 o                         
   2  -3  12        757.24        665.67        27.25 o                         
   3  -3  12       2166.83       2125.07        32.42 o                         
   4  -3  12        173.98        176.30        10.82 o                         
   5  -3  12       1159.64       1146.73        24.51 o                         
   6  -3  12       2328.32       2313.41        42.21 o                         
   7  -3  12       2848.42       2926.40        60.15 o                         
   8  -3  12          1.79          8.19        19.95 o                         
  -8  -2  12        198.08        241.34        16.23 o                         
  -7  -2  12        887.94        891.60        28.38 o                         
  -6  -2  12         75.75         78.24        19.05 o                         
  -5  -2  12        241.53        240.34        16.39 o                         
  -4  -2  12         28.60         45.91         9.75 o                         
  -3  -2  12        913.10        917.72        18.71 o                         
  -2  -2  12       1776.22       1818.41        34.55 o                         
  -1  -2  12       3713.97       3493.33        41.57 o                         
   0  -2  12        600.99        568.89        12.38 o                         
   1  -2  12       1490.50       1461.39        19.36 o                         
   2  -2  12        214.68        201.52         8.71 o                         
   3  -2  12       1132.73       1086.53        19.82 o                         
   4  -2  12       3255.83       3153.73        40.72 o                         
   5  -2  12        291.32        273.91        12.20 o                         
   6  -2  12       6441.27       6294.78       116.14 o                         
   7  -2  12         13.67         34.86        11.90 o                         
   8  -2  12       1601.18       1481.21        39.25 o                         
  -8  -1  12         21.73         36.49        18.99 o                         
  -7  -1  12        773.76        732.31        22.36 o                         
  -6  -1  12       1160.96       1108.22        24.14 o                         
  -5  -1  12         42.67         71.44         8.55 o                         
  -4  -1  12          4.62          4.77         7.44 o                         
  -3  -1  12       1577.59       1563.34        26.22 o                         
  -2  -1  12       2883.12       2903.54        37.24 o                         
  -1  -1  12       1792.94       1689.18        25.38 o                         
   0  -1  12       3781.45       3743.68        41.35 o                         
   1  -1  12       2185.50       2181.81        27.18 o                         
   2  -1  12       1638.70       1605.56        21.47 o                         
   3  -1  12        274.52        447.45        12.61 o                         
   4  -1  12        694.40        714.35        15.13 o                         
   5  -1  12       1754.73       1648.85        25.88 o                         
   6  -1  12        383.14        572.23        27.54 o                         
   7  -1  12       2462.89       2290.72        48.29 o                         
   8  -1  12        210.36        235.83        17.94 o                         
   9  -1  12          3.32          9.52        14.04 o                         
  -7   0  12       1913.90       1893.41        49.41 o                         
  -6   0  12         68.53         53.13        10.58 o                         
  -5   0  12         43.41         66.39         8.50 o                         
  -4   0  12        947.84       1028.54        26.32 o                         
  -3   0  12         77.99        179.59         9.15 o                         
  -2   0  12        161.47        137.35         9.38 o                         
  -1   0  12       2518.73       2439.25        30.63 o                         
   0   0  12      17863.99      18166.02       174.18 o                         
   1   0  12        624.96        626.54        11.80 o                         
   2   0  12       2298.18       2292.02        27.66 o                         
   3   0  12        683.66        609.22        12.63 o                         
   4   0  12        327.38        287.26        10.05 o                         
   5   0  12        551.20        574.04        13.40 o                         
   6   0  12       3947.15       3911.42        50.27 o                         
   7   0  12       3468.05       3442.24        47.26 o                         
   8   0  12        338.27        346.50        15.14 o                         
   9   0  12        793.08        724.93        25.95 o                         
  -7   1  12        689.10        660.04        39.59 o                         
  -6   1  12        804.03        811.59        26.80 o                         
  -5   1  12        117.63        104.03         9.17 o                         
  -4   1  12       3604.04       3416.14        46.16 o                         
  -3   1  12          8.48         16.82         7.23 o                         
  -2   1  12         63.57         86.99         7.92 o                         
  -1   1  12       9082.01       8769.66        92.22 o                         
   0   1  12       2302.42       2266.14        29.14 o                         
   1   1  12       3164.56       3068.61        31.44 o                         
   2   1  12         30.20         27.59         4.76 o                         
   3   1  12       7427.46       7022.61        71.13 o                         
   4   1  12        450.73        417.26        10.69 o                         
   5   1  12       1585.85       1609.78        22.62 o                         
   6   1  12       1711.44       1651.92        39.39 o                         
   7   1  12          1.81          2.53         6.74 o                         
   8   1  12          5.35          7.68         8.56 o                         
   9   1  12        747.92        676.47        24.45 o                         
  10   1  12          4.71         29.63        10.45 o                         
  -6   2  12        294.70        271.41        18.38 o                         
  -5   2  12       4040.66       3997.76        72.17 o                         
  -4   2  12       2212.22       2120.11        34.63 o                         
  -3   2  12         16.75         15.05         7.27 o                         
  -2   2  12       1042.41        999.53        21.90 o                         
  -1   2  12       3049.41       3010.10        38.38 o                         
   0   2  12        354.89        359.97        10.42 o                         
   1   2  12        192.43        179.55         7.04 o                         
   2   2  12       6353.58       6103.94        56.88 o                         
   3   2  12      10731.80      10605.12       104.32 o                         
   4   2  12       1362.50       1609.00        24.15 o                         
   5   2  12        817.41        952.63        20.45 o                         
   6   2  12         93.55        106.10         7.59 o                         
   7   2  12          2.51          3.82         6.73 o                         
   8   2  12        839.51        801.28        18.79 o                         
   9   2  12       1538.99       1466.42        28.74 o                         
  10   2  12       2050.19       2015.87        39.42 o                         
  -6   3  12        246.37        299.62        30.03 o                         
  -5   3  12       3509.85       3544.55        67.23 o                         
  -4   3  12       3708.24       3502.56        56.08 o                         
  -3   3  12          5.07         22.41         9.06 o                         
  -2   3  12        358.80        499.21        30.32 o                         
  -1   3  12        865.88        980.93        24.29 o                         
   0   3  12        121.22        151.50         8.34 o                         
   1   3  12       1286.85       1225.06        17.94 o                         
   2   3  12       5311.74       5062.94        50.97 o                         
   3   3  12        428.28        422.40        10.66 o                         
   4   3  12       1091.12       1154.52        18.23 o                         
   5   3  12        752.54        784.61        24.38 o                         
   6   3  12          7.52         15.37         6.57 o                         
   7   3  12       2424.72       2438.05        32.64 o                         
   8   3  12       3358.51       3367.42        46.94 o                         
   9   3  12         88.95        109.07        11.01 o                         
  10   3  12        327.97        351.35        17.48 o                         
  -5   4  12        735.20        763.25        44.77 o                         
  -4   4  12        853.40        874.04        23.44 o                         
  -3   4  12        255.63        229.57        14.84 o                         
  -2   4  12        394.13        470.85        15.77 o                         
  -1   4  12       2453.38       2461.13        38.29 o                         
   0   4  12       1828.82       1813.66        31.58 o                         
   1   4  12        578.62        545.19        14.86 o                         
   2   4  12        475.90        440.85        11.28 o                         
   3   4  12       2040.53       2279.95        31.06 o                         
   4   4  12        694.96        754.50        21.79 o                         
   5   4  12         16.47         15.36         6.42 o                         
   6   4  12       2033.15       1959.70        25.98 o                         
   7   4  12       5493.45       5471.17        64.02 o                         
   8   4  12         14.03         27.30         8.87 o                         
   9   4  12          2.61         47.57        10.20 o                         
  10   4  12         39.56         50.79        10.02 o                         
  -4   5  12          7.93         -1.92        12.09 o                         
  -3   5  12         48.50         82.23        12.93 o                         
  -2   5  12       1277.82       1296.35        29.60 o                         
  -1   5  12       3138.77       3117.48        76.15 o                         
   0   5  12       1202.64       1208.56        24.68 o                         
   1   5  12         74.47         90.76        14.13 o                         
   2   5  12        270.32        266.10        12.43 o                         
   3   5  12       1264.77       1511.51        27.35 o                         
   4   5  12         41.96         34.89         9.17 o                         
   5   5  12        339.13        349.82        13.55 o                         
   6   5  12       7060.50       7146.24        88.75 o                         
   7   5  12        190.13        177.59        11.24 o                         
   8   5  12       2214.84       2181.02        58.71 o                         
   9   5  12         10.17         27.11        11.32 o                         
  10   5  12        445.97        471.47        19.57 o                         
  -3   6  12         53.61        168.35        15.71 o                         
  -2   6  12        510.45        534.30        20.97 o                         
  -1   6  12        891.85        886.37        22.02 o                         
   0   6  12        996.45        959.74        22.49 o                         
   1   6  12       1700.72       1748.89        35.60 o                         
   2   6  12       1844.97       1792.98        34.67 o                         
   3   6  12        402.82        391.17        14.84 o                         
   4   6  12        250.13        249.63        13.62 o                         
   5   6  12       1679.15       1777.44        30.90 o                         
   6   6  12       1363.37       1315.43        25.50 o                         
   7   6  12       3148.59       3032.95        57.14 o                         
   8   6  12        200.92        241.56        12.43 o                         
   9   6  12        457.30        459.32        22.09 o                         
  10   6  12        386.85        380.73        20.89 o                         
  -2   7  12        101.91        120.87        17.63 o                         
  -1   7  12        435.89        432.67        31.85 o                         
   0   7  12       2693.61       2764.64        70.01 o                         
   1   7  12        178.03        218.44        15.52 o                         
   2   7  12       2825.28       2760.68        48.04 o                         
   3   7  12         46.45         43.58        11.52 o                         
   4   7  12        267.90        265.46        16.08 o                         
   5   7  12        161.06        167.13        11.98 o                         
   6   7  12        645.78        670.84        43.87 o                         
   7   7  12       1153.57       1219.39        26.85 o                         
   8   7  12        341.45        359.81        15.58 o                         
   9   7  12       1987.76       1957.09        76.06 o                         
  10   7  12        226.35        260.53        19.58 o                         
  -1   8  12       1517.73       1522.24        39.69 o                         
   0   8  12        563.01        533.36        21.45 o                         
   1   8  12        532.71        520.09        20.79 o                         
   2   8  12         20.52         15.93        12.39 o                         
   3   8  12       4254.69       4192.72        67.63 o                         
   4   8  12         32.39        112.56        13.27 o                         
   5   8  12          6.70          4.98        10.20 o                         
   6   8  12       1238.62       1248.49        28.58 o                         
   7   8  12         19.47         43.15        11.54 o                         
   8   8  12        419.67        479.39        18.27 o                         
   9   8  12         35.48         51.05        15.16 o                         
   1   9  12        267.40        244.89        18.53 o                         
   2   9  12       2340.92       2268.27        50.29 o                         
   3   9  12       1378.49       1409.39        44.13 o                         
   4   9  12        644.33        657.64        22.75 o                         
   5   9  12         97.65         74.32        15.04 o                         
   6   9  12        532.94        551.11        22.70 o                         
   7   9  12          4.02         -4.03        12.20 o                         
   8   9  12        424.45        420.82        29.55 o                         
   4  10  12          1.30        -11.70        15.83 o                         
   5  10  12        127.83        127.34        17.36 o                         
   6  10  12        718.64        673.44        28.96 o                         
  -5  -9  13        167.74        170.06        17.24 o                         
  -4  -9  13        471.87        470.82        24.92 o                         
  -3  -9  13        607.34        634.75        28.11 o                         
  -2  -9  13         96.94        109.81        18.39 o                         
  -1  -9  13         52.82        122.38        16.99 o                         
  -6  -8  13        601.38        638.02        22.95 o                         
  -5  -8  13        134.32        152.39        15.63 o                         
  -4  -8  13        350.74        393.74        19.89 o                         
  -3  -8  13        273.47        298.26        26.33 o                         
  -2  -8  13          4.37         12.83        13.42 o                         
  -1  -8  13        408.86        442.98        20.52 o                         
   0  -8  13        647.41        660.38        24.68 o                         
   1  -8  13        319.00        394.98        21.10 o                         
   2  -8  13        148.01        127.60        19.79 o                         
  -7  -7  13         13.52         47.02        19.85 o                         
  -6  -7  13        992.41       1126.15        28.57 o                         
  -5  -7  13          2.65          5.89        12.22 o                         
  -4  -7  13        954.15       1039.70        28.10 o                         
  -3  -7  13         23.06         24.87        11.28 o                         
  -2  -7  13        466.35        427.42        22.46 o                         
  -1  -7  13        510.42        461.42        19.49 o                         
   0  -7  13        400.87        391.50        19.16 o                         
   1  -7  13        519.47        614.73        22.94 o                         
   2  -7  13        114.88         99.37        21.80 o                         
   3  -7  13        111.38        149.04        19.20 o                         
  -7  -6  13        822.87        804.45        48.23 o                         
  -6  -6  13        106.83        115.84        15.38 o                         
  -5  -6  13        765.61        819.08        26.82 o                         
  -4  -6  13         10.12          6.27        12.12 o                         
  -3  -6  13        299.05        340.81        16.67 o                         
  -2  -6  13        176.68        234.01        15.33 o                         
  -1  -6  13        838.22        782.11        37.57 o                         
   0  -6  13        128.36        111.68        13.45 o                         
   1  -6  13        269.21        270.88        19.09 o                         
   2  -6  13        123.47        107.62        14.36 o                         
   3  -6  13        205.10        194.11        19.02 o                         
   4  -6  13          8.38         -0.33        12.97 o                         
   5  -6  13        237.60        265.64        18.59 o                         
  -8  -5  13        172.58        161.42        20.87 o                         
  -7  -5  13        361.12        346.72        25.80 o                         
  -6  -5  13         40.74         42.55        14.94 o                         
  -5  -5  13        725.76        719.35        22.24 o                         
  -4  -5  13        370.73        386.09        19.34 o                         
  -3  -5  13       1387.28       1448.81        31.22 o                         
  -2  -5  13       1845.38       1826.79        35.86 o                         
  -1  -5  13        570.05        542.10        19.73 o                         
   0  -5  13        914.83        900.68        23.65 o                         
   1  -5  13         13.12         19.24        11.21 o                         
   2  -5  13       1939.98       1987.24        34.92 o                         
   3  -5  13        157.22        212.64        13.99 o                         
   4  -5  13         20.98         22.65        12.54 o                         
   5  -5  13       3052.72       3176.97       119.53 o                         
   6  -5  13        149.58        133.95        15.74 o                         
  -8  -4  13         27.12         39.97        21.84 o                         
  -7  -4  13        246.43        262.81        41.86 o                         
  -6  -4  13        508.22        527.69        23.81 o                         
  -5  -4  13       2099.60       2140.18        39.77 o                         
  -4  -4  13       1812.85       1862.81        39.54 o                         
  -3  -4  13        764.29        784.17        20.09 o                         
  -2  -4  13        814.61        729.95        19.31 o                         
  -1  -4  13         39.05        157.37        57.79 o                         
   0  -4  13        102.99        110.81        12.43 o                         
   1  -4  13       3595.78       3605.54        53.08 o                         
   2  -4  13       2775.49       2810.50        43.88 o                         
   3  -4  13         21.87         15.88         9.65 o                         
   4  -4  13       1968.70       1919.92        38.02 o                         
   5  -4  13       1215.95       1327.52        31.02 o                         
   6  -4  13        539.82        545.18        25.35 o                         
   7  -4  13         18.93         40.42        16.96 o                         
  -8  -3  13        108.21         94.12        17.64 o                         
  -7  -3  13        475.60        474.02        27.33 o                         
  -6  -3  13       2291.33       2439.02       104.29 o                         
  -5  -3  13       1137.82       1056.23        22.88 o                         
  -4  -3  13         25.12         66.08        10.28 o                         
  -3  -3  13       2483.58       2408.34        36.42 o                         
  -2  -3  13        318.05        330.28        14.19 o                         
  -1  -3  13        362.75        433.41        15.61 o                         
   0  -3  13       2934.60       2790.27        43.68 o                         
   1  -3  13       9224.91       9054.63       125.67 o                         
   2  -3  13        576.16        550.95        19.16 o                         
   3  -3  13        521.51        463.79        16.38 o                         
   4  -3  13        260.90        249.30        13.62 o                         
   5  -3  13        147.59        174.18        14.26 o                         
   6  -3  13         74.83         48.63        12.25 o                         
   7  -3  13       2311.35       2350.32        61.93 o                         
  -7  -2  13       2978.83       2859.14        99.65 o                         
  -6  -2  13        400.49        522.72        42.38 o                         
  -5  -2  13        102.05        124.83        11.51 o                         
  -4  -2  13        236.16        229.35        14.67 o                         
  -3  -2  13       1594.13       1614.72        27.20 o                         
  -2  -2  13       1413.87       1434.66        24.98 o                         
  -1  -2  13        107.66        111.92        11.52 o                         
   0  -2  13      11963.80      11558.34       115.12 o                         
   1  -2  13       2825.53       2890.18        34.50 o                         
   2  -2  13       1563.57       1584.13        26.48 o                         
   3  -2  13        303.08        253.35        11.76 o                         
   4  -2  13       3670.53       3699.68        50.08 o                         
   5  -2  13          3.79          6.69         9.71 o                         
   6  -2  13        200.86        212.34        13.04 o                         
   7  -2  13       2369.68       2260.31        57.71 o                         
   8  -2  13        389.38        388.17        27.30 o                         
  -7  -1  13        939.02        958.26        32.17 o                         
  -6  -1  13         48.72         82.02        16.45 o                         
  -5  -1  13        470.63        485.43        18.39 o                         
  -4  -1  13       1641.15       1658.81        29.17 o                         
  -3  -1  13       2562.88       2673.41        39.05 o                         
  -2  -1  13        462.73        512.65        16.31 o                         
  -1  -1  13       2067.54       2021.88        31.94 o                         
   0  -1  13       8483.85       8219.51        83.74 o                         
   1  -1  13       4513.68       4666.89        50.66 o                         
   2  -1  13       1200.62       1160.20        21.36 o                         
   3  -1  13       5962.97       5730.48        63.88 o                         
   4  -1  13       3899.82       3772.91        47.41 o                         
   5  -1  13       1641.18       1578.73        25.41 o                         
   6  -1  13        745.13        756.55        19.42 o                         
   7  -1  13         59.67         92.08        10.53 o                         
   8  -1  13        700.41        682.77        27.63 o                         
   9  -1  13         42.39         61.48        18.78 o                         
  -7   0  13          1.72         -2.67        13.52 o                         
  -6   0  13       2457.04       2351.55        45.29 o                         
  -5   0  13         28.02         65.40         9.66 o                         
  -4   0  13       7162.47       6961.37        93.36 o                         
  -3   0  13         27.33         80.48         8.52 o                         
  -2   0  13         17.47         13.78         8.31 o                         
  -1   0  13       1288.00       1318.26        20.53 o                         
   0   0  13        894.97        955.32        22.63 o                         
   1   0  13        609.91        574.35        12.00 o                         
   2   0  13         38.77         31.95         6.00 o                         
   3   0  13       4209.32       4009.69        46.97 o                         
   4   0  13        484.30        521.42        13.28 o                         
   5   0  13        608.48        594.15        16.19 o                         
   6   0  13         38.82         41.65         8.85 o                         
   7   0  13        382.78        374.23        13.40 o                         
   8   0  13         25.83         24.83        12.13 o                         
   9   0  13       1298.46       1240.88        35.38 o                         
  -6   1  13        150.36        136.57        16.15 o                         
  -5   1  13       2024.32       2066.93        34.48 o                         
  -4   1  13        650.97        683.49        24.58 o                         
  -3   1  13       2344.33       2394.83        42.21 o                         
  -2   1  13        982.96        930.04        17.78 o                         
  -1   1  13         95.89        103.95         8.58 o                         
   0   1  13         34.87         25.91        23.21 o                         
   1   1  13         81.97         86.44         6.65 o                         
   2   1  13        709.55        735.80        12.76 o                         
   3   1  13        121.34        122.57         8.64 o                         
   4   1  13        697.08        679.29        14.51 o                         
   5   1  13        786.47        829.86        15.94 o                         
   6   1  13       1520.20       1455.69        25.32 o                         
   7   1  13         17.13         15.04         8.33 o                         
   8   1  13       1793.48       1742.15        32.96 o                         
   9   1  13        121.87        143.18        15.80 o                         
  -6   2  13         31.28         30.49        16.73 o                         
  -5   2  13       1324.09       1245.30        27.50 o                         
  -4   2  13       1154.80       1269.11        25.41 o                         
  -3   2  13       2146.88       2149.07        45.27 o                         
  -2   2  13       1030.79        921.06        21.96 o                         
  -1   2  13        763.18        803.04        18.00 o                         
   0   2  13         41.42         49.11         8.29 o                         
   1   2  13        331.00        345.48         9.78 o                         
   2   2  13        233.27        291.77         9.25 o                         
   3   2  13        635.37        565.95        13.79 o                         
   4   2  13        466.68        468.67        12.90 o                         
   5   2  13        894.78        925.89        19.99 o                         
   6   2  13        124.67        139.10         9.96 o                         
   7   2  13       2116.78       2199.45        41.58 o                         
   8   2  13          6.60         12.29        10.51 o                         
   9   2  13       2763.59       2701.24        50.91 o                         
  10   2  13       1555.60       1388.93        35.72 o                         
  -5   3  13        103.90        136.00        16.42 o                         
  -4   3  13       1465.36       1549.56        31.92 o                         
  -3   3  13        452.25        421.43        17.17 o                         
  -2   3  13        141.02        128.90        10.94 o                         
  -1   3  13         39.08         36.70         9.31 o                         
   0   3  13          4.09          9.98         8.71 o                         
   1   3  13       2765.95       2775.85        38.82 o                         
   2   3  13       4471.33       4417.72        57.90 o                         
   3   3  13       1985.56       1885.04        27.61 o                         
   4   3  13         67.58         96.37         8.49 o                         
   5   3  13       1560.09       1561.89        24.53 o                         
   6   3  13         87.41        102.72         9.39 o                         
   7   3  13         79.61         87.61         9.38 o                         
   8   3  13       3146.93       3164.52        50.22 o                         
   9   3  13       2731.52       2779.59        86.15 o                         
  10   3  13        350.99        349.92        18.94 o                         
  -5   4  13        814.14        846.29        30.29 o                         
  -4   4  13        205.08        198.78        14.97 o                         
  -3   4  13        631.55        585.30        22.99 o                         
  -2   4  13        270.60        383.64        16.99 o                         
  -1   4  13        140.72        129.12        11.38 o                         
   0   4  13       1126.12       1135.56        27.32 o                         
   1   4  13       7473.95       7265.62       111.01 o                         
   2   4  13        342.35        333.45        13.79 o                         
   3   4  13       1398.39       1464.46        27.21 o                         
   4   4  13        129.43        123.57        10.57 o                         
   5   4  13       1589.57       1560.83        26.22 o                         
   6   4  13         38.91         75.19         9.15 o                         
   7   4  13       1258.13       1316.17        23.80 o                         
   8   4  13       4288.68       4464.56        89.18 o                         
   9   4  13         65.88        105.11        15.46 o                         
  10   4  13        576.42        565.57        30.78 o                         
  -4   5  13        556.80        555.21        25.11 o                         
  -3   5  13        201.78        227.50        16.49 o                         
  -2   5  13         37.83         63.87        13.00 o                         
  -1   5  13        684.98        687.80        19.97 o                         
   0   5  13       5050.98       5014.74        70.16 o                         
   1   5  13        838.75        874.23        23.05 o                         
   2   5  13        232.67        239.45        14.01 o                         
   3   5  13         47.73         68.48        10.10 o                         
   4   5  13       3466.07       3410.40        50.46 o                         
   5   5  13       1077.87       1017.18        33.01 o                         
   6   5  13        115.64        166.90        11.53 o                         
   7   5  13       3845.53       3887.52        64.11 o                         
   8   5  13       1170.92       1144.46        27.42 o                         
   9   5  13       1561.86       1582.03        55.67 o                         
  10   5  13         79.58         70.27        14.57 o                         
  -3   6  13       1704.68       1709.50        37.70 o                         
  -2   6  13        131.04        115.84        16.50 o                         
  -1   6  13        518.53        508.83        20.59 o                         
   0   6  13       1754.30       1765.50        35.91 o                         
   1   6  13         57.04         47.95        14.76 o                         
   2   6  13         84.29         89.66        12.71 o                         
   3   6  13       5328.53       5238.62        80.24 o                         
   4   6  13       4257.89       4146.01        61.70 o                         
   5   6  13         17.15         26.53         9.55 o                         
   6   6  13        508.92        547.61        19.01 o                         
   7   6  13        160.56        186.23        13.46 o                         
   8   6  13        153.82        157.27        12.37 o                         
   9   6  13        126.94         98.19        15.89 o                         
  10   6  13        949.25       1035.33        38.12 o                         
  -1   7  13        384.30        462.15        33.21 o                         
   0   7  13        153.90        151.13        17.60 o                         
   1   7  13        950.46        871.30        24.95 o                         
   2   7  13        278.44        309.44        17.04 o                         
   3   7  13       3633.32       3609.01        59.57 o                         
   4   7  13        558.41        579.57        23.77 o                         
   5   7  13        271.64        313.92        23.19 o                         
   6   7  13        430.21        421.29        18.64 o                         
   7   7  13        200.65        218.88        15.11 o                         
   8   7  13        117.99         99.88        12.25 o                         
   9   7  13        746.46        772.88        33.62 o                         
   0   8  13         53.50         50.87        19.62 o                         
   1   8  13         93.71         82.57        14.90 o                         
   2   8  13        649.18        678.12        23.53 o                         
   3   8  13        235.17        244.99        16.49 o                         
   4   8  13        713.37        726.66        23.65 o                         
   5   8  13        259.58        256.64        19.94 o                         
   6   8  13         37.18         64.38        13.16 o                         
   7   8  13         34.89         47.66        12.48 o                         
   8   8  13        164.06        166.04        14.07 o                         
   9   8  13        976.22        914.02        30.55 o                         
   2   9  13        126.74         90.90        18.00 o                         
   3   9  13        172.80        191.89        16.69 o                         
   4   9  13        816.96        728.98        47.40 o                         
   5   9  13         73.09         55.87        15.39 o                         
   6   9  13         84.04         85.89        16.07 o                         
   7   9  13        330.94        323.00        18.12 o                         
   8   9  13          0.65        -18.42        12.28 o                         
  -5  -8  14         32.90         52.88        14.48 o                         
  -4  -8  14        236.81        206.30        19.86 o                         
  -3  -8  14        305.51        384.09        23.24 o                         
  -2  -8  14       1216.58       1250.84        48.07 o                         
  -1  -8  14        287.86        306.75        19.23 o                         
   0  -8  14        291.53        253.72        18.69 o                         
   1  -8  14        116.64        163.22        18.52 o                         
  -6  -7  14         28.99         24.73        22.35 o                         
  -5  -7  14          5.88          7.32        14.14 o                         
  -4  -7  14        259.23        272.31        19.76 o                         
  -3  -7  14       1990.97       2097.09        47.57 o                         
  -2  -7  14        712.31        756.52        24.74 o                         
  -1  -7  14        389.52        318.54        18.63 o                         
   0  -7  14          0.12         -1.34        13.40 o                         
   1  -7  14        107.62        131.03        15.96 o                         
   2  -7  14        118.10        142.32        16.27 o                         
   3  -7  14       1334.73       1433.24        45.04 o                         
  -7  -6  14         17.13         40.04        26.39 o                         
  -6  -6  14         44.10         70.72        20.26 o                         
  -5  -6  14        190.25        235.62        17.75 o                         
  -4  -6  14        877.00        852.99        46.04 o                         
  -3  -6  14        146.57        141.97        16.16 o                         
  -2  -6  14         62.55         66.62        13.29 o                         
  -1  -6  14        296.37        296.60        17.30 o                         
   0  -6  14        817.70        786.34        24.17 o                         
   1  -6  14        865.42        812.96        25.36 o                         
   2  -6  14       1438.84       1493.94        46.23 o                         
   3  -6  14          1.12         12.77        15.73 o                         
   4  -6  14         58.44         69.91        17.76 o                         
  -7  -5  14         64.95         80.99        25.48 o                         
  -6  -5  14        522.03        574.14        30.81 o                         
  -5  -5  14        425.48        448.72        20.84 o                         
  -4  -5  14        502.50        514.59        27.35 o                         
  -3  -5  14         73.56         98.89        13.47 o                         
  -2  -5  14         16.61         24.83        11.67 o                         
  -1  -5  14        484.95        521.30        19.89 o                         
   0  -5  14         23.79        179.90        25.88 o                         
   1  -5  14       1328.02       1367.98        37.04 o                         
   2  -5  14       1348.69       1305.27        52.28 o                         
   3  -5  14        398.12        470.79        18.31 o                         
   4  -5  14        130.88        175.14        15.85 o                         
   5  -5  14        187.33        211.81        17.32 o                         
  -7  -4  14        206.60        248.43        30.94 o                         
  -6  -4  14        318.42        366.23        25.36 o                         
  -5  -4  14        844.40        875.82        27.79 o                         
  -4  -4  14        491.45        549.01        22.56 o                         
  -3  -4  14        585.38        593.99        20.28 o                         
  -2  -4  14         60.70         67.67        12.10 o                         
  -1  -4  14        548.38        506.59        18.96 o                         
   0  -4  14        961.41        901.98        26.80 o                         
   1  -4  14       1375.28       1260.61        31.26 o                         
   2  -4  14       3812.99       3870.50        57.26 o                         
   3  -4  14       5899.57       5717.01        79.64 o                         
   4  -4  14       1104.37       1116.94        28.46 o                         
   5  -4  14        105.04        137.68        17.21 o                         
   6  -4  14        249.35        225.66        23.25 o                         
  -7  -3  14         17.90         11.91        18.13 o                         
  -6  -3  14        231.33        267.36        33.63 o                         
  -5  -3  14       5574.28       5500.71        84.97 o                         
  -4  -3  14       1194.18       1158.89        33.36 o                         
  -3  -3  14         28.43         36.17        10.16 o                         
  -2  -3  14         54.78         57.68        11.53 o                         
  -1  -3  14       3013.77       3003.00        51.11 o                         
   0  -3  14       1572.37       1517.91        32.23 o                         
   1  -3  14       1166.88       1197.42        43.15 o                         
   2  -3  14       8939.98       8741.25       114.79 o                         
   3  -3  14        125.70        133.99        11.54 o                         
   4  -3  14       1020.28       1009.79        23.54 o                         
   5  -3  14        159.22        165.48        14.35 o                         
   6  -3  14        256.74        287.60        17.08 o                         
   7  -3  14         20.93         33.07        18.09 o                         
  -7  -2  14          6.44         19.20        23.21 o                         
  -6  -2  14       1704.06       1683.83        41.73 o                         
  -5  -2  14       1890.04       1779.26        70.53 o                         
  -4  -2  14       1978.09       1981.41        56.87 o                         
  -3  -2  14        350.80        344.25        14.72 o                         
  -2  -2  14       9960.35       9970.76       129.86 o                         
  -1  -2  14        904.03        880.85        21.00 o                         
   0  -2  14          3.99        -14.75         9.83 o                         
   1  -2  14       1864.95       1732.94        30.87 o                         
   2  -2  14       3150.58       3027.71        46.29 o                         
   3  -2  14        939.07        921.61        22.05 o                         
   4  -2  14          0.12         13.12         9.78 o                         
   5  -2  14       2518.90       2619.54        46.96 o                         
   6  -2  14        804.73        822.71        23.94 o                         
   7  -2  14        519.84        538.23        20.35 o                         
   8  -2  14        720.25        717.97        35.32 o                         
  -7  -1  14        177.90        186.95        19.82 o                         
  -6  -1  14       2154.60       2073.32        40.88 o                         
  -5  -1  14          2.07          5.32        11.45 o                         
  -4  -1  14        758.37        696.51        19.35 o                         
  -3  -1  14       1160.46       1241.66        31.98 o                         
  -2  -1  14       6668.18       6652.48        90.79 o                         
  -1  -1  14        302.71        306.99        14.07 o                         
   0  -1  14       1497.61       1494.14        28.36 o                         
   1  -1  14       1609.36       1567.28        28.82 o                         
   2  -1  14        270.64        263.53        12.12 o                         
   3  -1  14        113.47        111.50        10.52 o                         
   4  -1  14       3215.18       3142.40        44.33 o                         
   5  -1  14       3686.52       3519.32        53.27 o                         
   6  -1  14       1143.85       1121.66        24.96 o                         
   7  -1  14        650.11        629.53        31.86 o                         
   8  -1  14        205.97        191.80        23.06 o                         
  -6   0  14        964.30        991.74        36.32 o                         
  -5   0  14          3.25         11.08         9.68 o                         
  -4   0  14        172.49        167.43        12.06 o                         
  -3   0  14       6731.12       6829.11        92.17 o                         
  -2   0  14       2874.91       2764.92        44.13 o                         
  -1   0  14       1130.97       1120.76        21.75 o                         
   0   0  14         57.69         57.08         8.93 o                         
   1   0  14       1939.41       1831.94        31.72 o                         
   2   0  14        232.65        228.32        11.42 o                         
   3   0  14       4034.68       3954.15        52.92 o                         
   4   0  14        700.11        647.32        17.12 o                         
   5   0  14        870.92        870.00        19.77 o                         
   6   0  14        971.38        919.25        22.22 o                         
   7   0  14         12.89         26.07        10.02 o                         
   8   0  14         16.90         21.01        12.55 o                         
   9   0  14       1274.05       1290.26       115.57 o                         
  -6   1  14        423.82        411.78        26.05 o                         
  -5   1  14         51.41         37.72        11.03 o                         
  -4   1  14        631.12        694.14        21.25 o                         
  -3   1  14        993.73       1004.82        22.73 o                         
  -2   1  14          0.56         -1.34         8.18 o                         
  -1   1  14         99.34        124.81        10.00 o                         
   0   1  14        205.21        197.13        10.73 o                         
   1   1  14       1684.47       1608.43        26.46 o                         
   2   1  14       1470.46       1462.77        25.51 o                         
   3   1  14       3031.77       2965.64        42.04 o                         
   4   1  14         94.20        104.10         9.76 o                         
   5   1  14         12.67        102.85         9.92 o                         
   6   1  14          7.00          6.89         9.62 o                         
   7   1  14         41.36         61.57        11.16 o                         
   8   1  14        430.65        508.91        20.71 o                         
   9   1  14       2686.15       2719.22       116.71 o                         
  -5   2  14         49.79         31.27        14.59 o                         
  -4   2  14         50.86         51.08        11.62 o                         
  -3   2  14        183.00        174.01        13.39 o                         
  -2   2  14        444.76        350.53        14.91 o                         
  -1   2  14         13.10         32.73         9.71 o                         
   0   2  14        313.62        298.49        13.59 o                         
   1   2  14       2312.01       2311.69        37.16 o                         
   2   2  14       1794.45       1877.94        40.44 o                         
   3   2  14       3663.20       3551.91        48.56 o                         
   4   2  14        351.91        366.61        13.69 o                         
   5   2  14        664.25        679.79        17.64 o                         
   6   2  14        670.89        639.99        20.23 o                         
   7   2  14          7.08         50.39        10.03 o                         
   8   2  14       1543.51       1697.22        55.30 o                         
   9   2  14        314.34        297.46        27.27 o                         
  -5   3  14        559.69        598.44        26.08 o                         
  -4   3  14         87.57        106.70        19.05 o                         
  -3   3  14        170.11        159.81        13.87 o                         
  -2   3  14        534.96        559.44        17.90 o                         
  -1   3  14          5.11         12.45         9.34 o                         
   0   3  14         60.71         90.07        11.95 o                         
   1   3  14        592.35        678.47        20.92 o                         
   2   3  14        870.50        817.59        20.40 o                         
   3   3  14       1169.98       1157.31        24.17 o                         
   4   3  14       3152.77       3286.86        51.35 o                         
   5   3  14        713.02        655.29        16.85 o                         
   6   3  14        182.85        203.64        12.84 o                         
   7   3  14         29.83         32.68         9.89 o                         
   8   3  14        109.81        164.53        15.08 o                         
   9   3  14        853.61        877.98        29.99 o                         
  10   3  14       1278.51       1248.40        34.97 o                         
  -4   4  14        162.79        116.87        16.02 o                         
  -3   4  14       1056.46       1054.55        44.87 o                         
  -2   4  14          3.66          7.37        13.96 o                         
  -1   4  14       1064.04       1101.08        27.55 o                         
   0   4  14        639.99        593.87        20.62 o                         
   1   4  14        695.29        688.39        21.58 o                         
   2   4  14       4080.64       3885.01        62.17 o                         
   3   4  14         19.30         27.98         9.78 o                         
   4   4  14       1058.79       1102.84        26.50 o                         
   5   4  14         12.24         24.62         9.86 o                         
   6   4  14       2222.84       2144.91        36.63 o                         
   7   4  14         45.11         32.90        10.17 o                         
   8   4  14        604.13        550.02        28.63 o                         
   9   4  14        924.50       1009.86        31.96 o                         
  10   4  14        159.88        144.52        16.91 o                         
  -3   5  14          3.62          6.90        13.42 o                         
  -2   5  14       4632.15       4619.87        94.12 o                         
  -1   5  14       1256.87       1237.78        32.38 o                         
   0   5  14         70.08         90.85        13.56 o                         
   1   5  14        673.55        662.06        21.50 o                         
   2   5  14       1769.90       1785.20        35.74 o                         
   3   5  14        640.39        695.08        23.95 o                         
   4   5  14        191.54        180.20        12.37 o                         
   5   5  14       3898.36       3906.34        56.91 o                         
   6   5  14        915.40       1003.10        26.53 o                         
   7   5  14         33.90         38.21        12.69 o                         
   8   5  14         41.11         51.03        12.16 o                         
   9   5  14          0.21        -11.13        16.14 o                         
  10   5  14        323.15        305.48        40.50 o                         
  -2   6  14       3667.80       3877.92        78.42 o                         
  -1   6  14          1.70         16.15        14.99 o                         
   0   6  14        313.75        299.56        17.95 o                         
   1   6  14       1761.69       1815.00        51.23 o                         
   2   6  14        517.01        517.49        20.14 o                         
   3   6  14        234.44        209.57        16.55 o                         
   4   6  14       3588.75       3534.87        53.25 o                         
   5   6  14       4676.91       4619.99        89.20 o                         
   6   6  14         58.89         83.95        12.32 o                         
   7   6  14         28.20         30.97        11.28 o                         
   8   6  14        522.19        540.04        19.36 o                         
   9   6  14         32.56         38.46        21.39 o                         
  -1   7  14        336.53        377.82        23.54 o                         
   0   7  14        154.02        164.45        18.44 o                         
   1   7  14       2189.07       2171.51        42.71 o                         
   2   7  14        550.18        567.10        21.92 o                         
   3   7  14        902.82        929.36        26.08 o                         
   4   7  14       1607.16       1615.35        59.78 o                         
   5   7  14        713.42        664.78        22.85 o                         
   6   7  14         29.28         30.22        12.13 o                         
   7   7  14        276.03        263.79        16.03 o                         
   8   7  14        404.75        437.86        18.40 o                         
   9   7  14        458.72        480.87        29.05 o                         
   1   8  14       1769.80       1826.81        59.90 o                         
   2   8  14        353.47        387.95        20.23 o                         
   3   8  14         75.22        109.27        15.29 o                         
   4   8  14        101.67         91.46        14.27 o                         
   5   8  14         72.71         58.60        15.63 o                         
   6   8  14        752.74        769.16        24.61 o                         
   7   8  14        778.35        786.47        24.33 o                         
   8   8  14        594.66        658.47        22.72 o                         
   3   9  14        241.14        226.28        18.56 o                         
   4   9  14          1.52         12.46        13.76 o                         
   5   9  14        419.06        435.91        23.56 o                         
   6   9  14        613.51        625.61        45.58 o                         
  -4  -8  15          1.21          7.56        16.13 o                         
  -3  -8  15         86.04        119.83        18.95 o                         
  -2  -8  15         89.68        121.29        18.05 o                         
  -1  -8  15        837.93        914.42        56.09 o                         
   0  -8  15        888.76        862.75        29.25 o                         
  -5  -7  15        422.89        458.49        23.76 o                         
  -4  -7  15        375.40        414.88        23.24 o                         
  -3  -7  15        999.79       1118.61        34.21 o                         
  -2  -7  15        281.14        319.51        27.61 o                         
  -1  -7  15         10.49         11.90        14.02 o                         
   0  -7  15       1104.65       1048.23        29.74 o                         
   1  -7  15         30.37         50.59        17.84 o                         
   2  -7  15        144.93         97.96        18.90 o                         
  -6  -6  15          2.71         26.54        19.92 o                         
  -5  -6  15         92.45        167.32        20.13 o                         
  -4  -6  15       2196.14       2227.92        49.07 o                         
  -3  -6  15       1003.12        960.27        30.96 o                         
  -2  -6  15         37.96         51.93        14.32 o                         
  -1  -6  15       1358.75       1309.89        31.81 o                         
   0  -6  15        235.24        298.21        22.72 o                         
   1  -6  15        204.60        182.00        16.69 o
[truncated: 60,832 more chars]
